# Supplementary material for: A genome-wide association study of arabinoxylan content in flour of triticale (×Triticosecale Wittmack)
Source: Front Plant Sci. 2026 Apr 27;17:1809699. doi: 10.3389/fpls.2026.1809699 (PMC13158209; doi:10.3389/fpls.2026.1809699)
Supplement: Supplementary file 2 [file Table1.xlsx]

## Sheet: TABLE_1
SUPPLEMENTARY TABLE 1: comprehensive list of the triticale genotypes comprising the diversity collection
Genotype ID	Genotype name	Breeder	Country of origin
TR270	Tulus	Nordsaat Saatzucht GmbH	Germany
TR271	SU Agendus	Nordsaat Saatzucht GmbH	Germany
TR272	Claudius	Nordsaat Saatzucht GmbH	Germany
TR273	KWS Aveo	KWS Lochow	Germany
TR274	Cosinus	KWS Lochow	Germany
TR275	Rhenio	KWS Lochow	Germany
TR276	Trimmer	KWS Lochow	Germany
TR277	Triamant	KWS Lochow	Germany
TR278	Mungis	KWS Lochow	Germany
TR279	Talentro	SW Seed Lantmannen	Netherlands
TR280	Lombardo	SW Seed Lantmannen	Netherlands
TR281	Barolo	SW Seed Lantmannen	Netherlands
TR282	Cedrico	SW Seed Lantmannen	Netherlands
TR283	Agostino	SW Seed Lantmannen	Netherlands
TR284	Temuco	SW Seed Lantmannen	Netherlands
TR285	KWS Fido	SW Seed Lantmannen	Netherlands
TR286	Adverdo	SW Seed Lantmannen	Netherlands
TR287	Kortego	SW Seed Lantmannen	Netherlands
TR288	Cultivo	SW Seed Lantmannen	Netherlands
TR289	Kaulos	SW Seed Lantmannen	Netherlands
TR290	Rotego	SW Seed Lantmannen	Netherlands
TR291	Dometica	SW Seed Lantmannen	Netherlands
TR292	Stil	INCDA-FUNDULEA	Romania
TR293	Haiduc	INCDA-FUNDULEA	Romania
TR294	Negoiu	INCDA-FUNDULEA	Romania
TR295	Pisc	INCDA-FUNDULEA	Romania
TR296	Cascador F	INCDA-FUNDULEA	Romania
TR297	Tulnic	INCDA-FUNDULEA	Romania
TR298	Amarillo 105	HegeSaat GmbH & Co. KG	Germany
TR299	Logo	HegeSaat GmbH & Co. KG	Germany
TR300	Cortino	HegeSaat GmbH & Co. KG	Germany
TR301	Trinidad	HegeSaat GmbH & Co. KG	Germany
TR302	Vuka	HegeSaat GmbH & Co. KG	Germany
TR303	Massimo	HegeSaat GmbH & Co. KG	Germany
TR306	Alambic	Lemaire Deffontaines	France
TR307	Anagram	Lemaire Deffontaines	France
TR308	Bienvenu	Lemaire Deffontaines	France
TR309	Oxygen	Lemaire Deffontaines	France
TR310	Madilo	Danko	Poland
TR311	Prego	Danko	Poland
TR312	Atletico	Danko	Poland
TR313	Fredro	Danko	Poland
TR314	Lasko	Danko	Poland
TR315	Lamberto	Danko	Poland
TR316	Dinaro	Danko	Poland
TR317	Piano	Danko	Poland
TR318	Mundo	Danko	Poland
TR319	Moreno	Danko	Poland
TR320	Benetto	Danko	Poland
TR321	Magnat	Danko	Poland
TR322	Fidelio	Danko	Poland
TR323	Salto	Danko	Poland
TR324	Silverado	Danko	Poland
TR325	Ovinoko	Danko	Poland
TR326	Kasyno	Danko	Poland
TR327	Porto	Danko	Poland
TR328	Borodine	RAGT Semences	France
TR330	Bedretto	DSP	Switzerland
TR331	Blenio	DSP	Switzerland
TR332	Dorena	DSP	Switzerland
TR333	Larossa	DSP	Switzerland
TR334	Prader	DSP	Switzerland
TR335	Timbo	DSP	Switzerland
TR336	Trialdo	DSP	Switzerland
TR337	Tridel	DSP	Switzerland
TR338	Villars	DSP	Switzerland
TR339	Trimaran	Florimond Desprez	France
TR340	Triade	Florimond Desprez	France
TR341	Tricolor	Florimond Desprez	France
TR342	Tribeca	Florimond Desprez	France
TR343	Triskell	Florimond Desprez	France
TR344	Kereon	Florimond Desprez	France
TR345	Trical Flex 719	Northern Seed	United States
TR346	Trical 336	Northern Seed	United States
TR347	Trical 815	Northern Seed	United States
TR348	Trical Gainer 154	Northern Seed	United States
TR349	Trical 813	Northern Seed	United States
TR350	Trical 135	Northern Seed	United States
TR351	Trical 348	Northern Seed	United States
TR352	Trical 131	Northern Seed	United States
TR353	Trical 158	Northern Seed	United States
TR354	Trical 105	Northern Seed	United States
TR355	Trical 115	Northern Seed	United States
TR356	10T70126	Northern Seed	United States
TR357	BELLAC	RAGT Semences	France
TR358	RGT ELEAC	RAGT Semences	France
TR359	RGT EXPOTRAC	RAGT Semences	France
TR360	RGT FLAC	RAGT Semences	France
TR361	RGT OMEAC	RAGT Semences	France
TR362	RAGTAC	RAGT Semences	France
TR363	SECONZAC	RAGT Semences	France
TR364	RGT VILLARAC	RAGT Semences	France
TR365	TARZAN	RAGT Semences	France
TR366	PIKA	Field Crop Development Centre	Canada
TR367	BOBCAT	Field Crop Development Centre	Canada
TR368	LUOMA	Field Crop Development Centre	Canada
TR369	METZGER	Field Crop Development Centre	Canada
TR370	11B025	Field Crop Development Centre	Canada
TR371	06A051	Field Crop Development Centre	Canada
TR372	06A049010	Field Crop Development Centre	Canada
TR373	11B012	Field Crop Development Centre	Canada
TR374	02D006019	Field Crop Development Centre	Canada
TR375	03D005004	Field Crop Development Centre	Canada
TR376	11B019	Field Crop Development Centre	Canada
TR377	02D006005	Field Crop Development Centre	Canada
TR378	06D013002	Field Crop Development Centre	Canada
TR379	00D016010	Field Crop Development Centre	Canada
TR380	11B023	Field Crop Development Centre	Canada
TR381	00D016023	Field Crop Development Centre	Canada
TR382	Exagon	Lemaire Deffontaines	France
TR383	RGT Ruminac	RAGT Semences	France
TR384	Neogen	Sejet	Denmark
TR385	Jura	Sejet	Denmark
TR386	A12-03-010	HOGENT/Ugent Experimental Farm	Belgium
TR387	A12-03-033	HOGENT/Ugent Experimental Farm	Belgium
TR388	A12-08-290	HOGENT/Ugent Experimental Farm	Belgium
TR389	A12-02-430	HOGENT/Ugent Experimental Farm	Belgium
TR390	A12-03-266	HOGENT/Ugent Experimental Farm	Belgium

## Sheet: TABLE_2
SUPPLEMENTARY TABLE 2: Genotypic trait values as best linear unbiased estimates (BLUEs).
The conditional and marginal coefficients of determination (R²) of the MLM of each trait are reported.
TOT-AX: total arabinoxylan content, WE-AX: water-extractable arabinoxylan content, WU-AX: water-unextractable arabinoxylan content, WE/TOT-AX: proportion of WE-AX to TOT-AX
Accession ID	Accession Name	TOT-AX (%, dma)	WE-AX (%, dma)	WU-AX (%, dma)	WE/TOT-AX
TR270	Tulus	2.08564	0.645554	1.4354	0.318167
TR271	SU Agendus	1.96381	0.627027	1.33656	0.322706
TR272	Claudius	2.11455	0.583543	1.53568	0.272335
TR273	KWS Aveo	2.1554	0.833438	1.31965	0.389338
TR274	Cosinus	1.95677	0.597726	1.35368	0.31127
TR275	Rhenio	2.08705	0.664099	1.4241	0.318269
TR276	Trimmer	2.1381	0.743082	1.40099	0.347545
TR277	Triamant	2.15205	0.725942	1.42257	0.338924
TR278	Mungis	2.12544	0.557346	1.56232	0.261891
TR279	Talentro	2.30111	0.738906	1.56175	0.325019
TR280	Lombardo	2.17252	0.639263	1.53313	0.295015
TR281	Barolo	2.27661	0.723012	1.55646	0.317941
TR282	Cedrico	2.13336	0.634912	1.5002	0.297518
TR283	Agostino	2.27286	0.713413	1.55848	0.31902
TR284	Temuco	2.14822	0.761678	1.39197	0.356206
TR285	KWS Fido	2.14092	0.679919	1.46227	0.318926
TR286	Adverdo	2.35974	0.693844	1.66136	0.295375
TR287	Kortego	2.41096	0.841469	1.56973	0.348582
TR288	Cultivo	2.43369	0.869862	1.56896	0.35614
TR289	Kaulos	2.05229	0.615154	1.43649	0.300043
TR290	Rotego	1.81135	0.734032	1.08004	0.403625
TR291	Dometica	2.65957	0.877936	1.77784	0.335457
TR292	Stil	2.39194	0.914102	1.46935	0.386683
TR293	Haiduc	2.22058	0.717125	1.50243	0.325484
TR294	Negoiu	2.31075	0.786134	1.51836	0.34339
TR295	Pisc	2.42029	0.777393	1.65268	0.321167
TR296	Cascador F	2.2634	0.729122	1.53644	0.322244
TR297	Tulnic	2.39512	0.799394	1.58445	0.344574
TR298	Amarillo 105	2.3455	0.680694	1.66114	0.304031
TR299	Logo	2.00178	0.742055	1.25387	0.375074
TR300	Cortino	2.02171	0.704221	1.31756	0.347492
TR301	Trinidad	2.11126	0.698581	1.41172	0.334264
TR302	Vuka	2.02948	0.658384	1.37223	0.322944
TR303	Massimo	2.18195	0.711599	1.46486	0.329376
TR306	Alambic	2.22705	0.765732	1.46487	0.340514
TR307	Anagram	1.91672	0.569069	1.34651	0.29511
TR308	Bienvenu	2.14034	0.707495	1.43562	0.329163
TR309	Oxygen	2.09422	0.625702	1.46134	0.299743
TR310	Madilo	2.11129	0.714208	1.39036	0.341651
TR311	Prego	2.05324	0.734986	1.31169	0.365183
TR312	Atletico	2.1848	0.781473	1.40497	0.363046
TR313	Fredro	2.22412	0.743817	1.48363	0.334973
TR314	Lasko	2.13566	0.71351	1.42562	0.330926
TR315	Lamberto	2.00001	0.597817	1.40319	0.304104
TR316	Dinaro	2.26369	0.643048	1.62211	0.282912
TR317	Piano	2.31073	0.749754	1.55974	0.323738
TR318	Mundo	2.01465	0.718575	1.29328	0.359037
TR319	Moreno	2.48604	0.79286	1.69451	0.318364
TR320	Benetto	2.45525	0.75943	1.69341	0.310449
TR321	Magnat	2.20436	0.723307	1.47212	0.333262
TR322	Fidelio	2.46179	0.919329	1.54232	0.378877
TR323	Salto	2.11544	0.781913	1.32762	0.376396
TR324	Silverado	2.21806	0.783023	1.43937	0.350519
TR325	Ovinoko	1.92633	0.763117	1.16628	0.393985
TR326	Kasyno	2.13262	0.735287	1.39517	0.347021
TR327	Porto	2.38419	0.835016	1.55015	0.35386
TR328	Borodine	1.89061	0.654464	1.24089	0.34615
TR330	Bedretto	2.22501	0.827154	1.39595	0.374022
TR331	Blenio	2.25271	0.668182	1.58569	0.295389
TR332	Dorena	2.25838	0.772775	1.48543	0.344249
TR333	Larossa	2.17179	0.659227	1.50772	0.306006
TR334	Prader	2.03653	0.647838	1.3983	0.315391
TR335	Timbo	2.08184	0.75314	1.3255	0.365046
TR336	Trialdo	2.14983	0.759694	1.39686	0.357276
TR337	Tridel	2.07882	0.603436	1.47439	0.286115
TR338	Villars	1.99559	0.622362	1.3635	0.318637
TR339	Trimaran	1.85494	0.589087	1.26888	0.313929
TR340	Triade	1.95036	0.666903	1.28509	0.343466
TR341	Tricolor	1.8868	0.575018	1.30879	0.309006
TR342	Tribeca	2.24101	0.737803	1.49827	0.335131
TR343	Triskell	2.17148	0.632813	1.53065	0.296106
TR344	Kereon	1.93788	0.679057	1.25691	0.351123
TR345	Trical Flex 719	2.21811	0.692859	1.52856	0.310002
TR346	Trical 336	1.91745	0.647245	1.26974	0.337507
TR347	Trical 815	2.2874	0.697923	1.59033	0.30482
TR348	Trical Gainer 154	1.98684	0.672657	1.31371	0.339629
TR349	Trical 813	2.72909	0.721907	2.01281	0.266587
TR350	Trical 135	2.77073	0.798533	1.97704	0.293276
TR351	Trical 348	2.53345	0.734498	1.79835	0.293441
TR352	Trical 131	3.28763	0.818307	2.47381	0.252979
TR353	Trical 158	2.46166	0.747298	1.71654	0.310704
TR354	Trical 105	2.17566	0.576431	1.60543	0.26416
TR355	Trical 115	2.51655	0.686453	1.83323	0.271573
TR356	10T70126	2.30888	0.74549	1.56278	0.323157
TR357	BELLAC	2.07754	0.616989	1.47015	0.295848
TR358	RGT ELEAC	2.07932	0.725934	1.35998	0.343908
TR359	RGT EXPOTRAC	1.99125	0.70151	1.28749	0.358539
TR360	RGT FLAC	2.33848	0.790798	1.55662	0.336623
TR361	RGT OMEAC	1.89644	0.614447	1.28497	0.323327
TR362	RAGTAC	2.24513	0.853096	1.39282	0.378092
TR363	SECONZAC	2.17853	0.68534	1.49566	0.315865
TR364	RGT VILLARAC	2.04971	0.697077	1.35153	0.337372
TR365	TARZAN	2.11892	0.729871	1.38946	0.342317
TR366	PIKA	2.02636	0.671675	1.35208	0.331603
TR367	BOBCAT	2.17287	0.677187	1.49745	0.310333
TR368	LUOMA	2.32893	0.7284	1.59408	0.316916
TR369	METZGER	2.21609	0.66256	1.56642	0.299824
TR370	11B025	2.28504	0.657817	1.6273	0.293241
TR371	06A051	2.03292	0.642257	1.40048	0.316948
TR372	06A049010	2.07893	0.719023	1.35912	0.345951
TR373	11B012	2.27137	0.777612	1.48773	0.349307
TR374	02D006019	2.16772	0.686895	1.48403	0.317859
TR375	03D005004	1.96668	0.639224	1.32762	0.329103
TR376	11B019	2.12044	0.633049	1.48575	0.298143
TR377	02D006005	2.26422	0.692452	1.56869	0.310214
TR378	06D013002	2.34947	0.846686	1.50291	0.360411
TR379	00D016010	1.94308	0.691685	1.25566	0.35289
TR380	11B023	2.10881	0.778099	1.32866	0.369489
TR381	00D016023	2.15783	0.846773	1.31354	0.391871
TR382	Exagon	2.03186	0.749462	1.28748	0.362523
TR383	RGT Ruminac	2.15647	0.661779	1.48673	0.309902
TR384	Neogen	2.29788	0.686118	1.61818	0.295535
TR385	Jura	2.37824	0.863203	1.51152	0.364393
TR386	A12-03-010	1.89624	0.66712	1.2343	0.349906
TR387	A12-03-033	2.01448	0.738601	1.26621	0.369964
TR388	A12-08-290	2.70312	0.82478	1.87679	0.308403
TR389	A12-02-430	2.01517	0.769599	1.24056	0.386563
TR390	A12-03-266	2.0006	0.769567	1.22298	0.391025
Coefficient of determination (R²) for generalised linear mixed effect-models (GLMM)	conditional R²GLMMb	0.67991	0.630451	0.593681	0.475159
	marginal R²GLMMc	0.518451	0.466966	0.463222	0.375101
a expressed as % of dry matter (dm)
b variance explained by the entire model
c variance explained by the fixed effects

## Sheet: TABLE_3
SUPPLEMENTARY TABLE 3: curated SNP panel.
						Accessions
DArT marker ID	Chromosome Renan/Lo7 reference	Position (bp)	SNP	Call rate	MAF	TR270	TR271	TR272	TR273	TR274	TR275	TR276	TR277	TR278	TR279	TR280	TR281	TR282	TR283	TR284	TR285	TR286	TR287	TR288	TR289	TR290	TR291	TR292	TR293	TR294	TR295	TR296	TR297	TR298	TR299	TR300	TR301	TR302	TR303	TR306	TR307	TR308	TR309	TR310	TR311	TR312	TR313	TR314	TR315
4205961|F|0-7:A>G-7:A>G	chr1A	1141711	7:A>G	0.948718	0.490991	2	1	2	0	0	0	0	0	2	0	0	0	2	2	0	2	0	2	2	0	0	0	0	0	0	0	1	0	2	0	1	2	2	2	0	2	2	2	0	2	2	0	2	0
10507547|F|0-49:A>G-49:A>G	chr1A	1141714	49:A>G	0.991453	0.0689655	0	0	0	0	0	0	0	0	0	0	0	0	0	0	0	0	0	0	0	0	0	0	0	0	0	0	0	0	0	0	0	1	0	0	0	0	1	0	0	0	0	0	0	0
3042658|F|0-68:A>G-68:A>G	chr1A	1717006	68:A>G	0.948718	0.486486	0	0	0	2	2	2	2	2	0	1	2	2	0	0	2	0	2	0	0	2	2	2	2	2	2	2	1	2	0	2	2	0	0	0	2	0	0	0	2	0	0	2	0	2
10515178|F|0-19:C>G-19:C>G	chr1A	1717628	19:C>G	1	0.0555556	0	0	0	0	0	0	0	0	0	0	1	0	0	0	0	0	0	0	0	0	0	0	0	0	0	0	0	0	0	0	0	0	0	0	0	0	0	0	0	0	0	0	0	0
4353660|F|0-23:G>A-23:G>A	chr1A	2301800	23:G>A	0.854701	0.295	2	2	0	2	2	2	0	2	2	2	0	0	2	2	0	0	2	0	0	2	0	2	0	0	0	0	0	0	0	0	0	0	0	0	0	0	0	0	0	2	0	2	2	0
4212731|F|0-21:A>C-21:A>C	chr1A	3136507	21:A>C	0.897436	0.433333	2	2	2	0	0	0	0	0	2	2	2	2	2	2	2	2	2	2	2	0	0	2	1	0	0	0	0	2	2	0	0	2	2	2	0	2	2	2	0	2	2	0	2	0
3041570|F|0-58:A>G-58:A>G	chr1A	3284373	58:A>G	0.871795	0.308824	0	0	2	0	0	0	0	0	0	2	0	2	0	0	2	0	0	2	0	2	0	0	2	2	2	2	2	2	2	0	0	1	0	0	0	0	0	0	0	0	2	0	0	2
4370850|F|0-27:C>T-27:C>T	chr1A	3538261	27:C>T	0.965812	0.0840708	0	0	0	0	0	0	2	0	0	0	0	0	0	0	0	0	0	0	0	0	0	0	1	2	2	2	0	0	0	0	0	0	0	0	0	0	0	0	2	0	0	0	0	2
36894639|F|0-8:A>G-8:A>G	chr1A	4576799	8:A>G	0.931624	0.37156	2	0	2	2	1	2	2	2	1	2	2	0	0	0	0	2	2	2	0	2	2	0	1	0	0	0	1	2	2	2	2	2	2	2	0	2	2	2	1	2	1	2	0	1
10524153|F|0-6:G>C-6:G>C	chr1A	4585106	6:G>C	0.965812	0.384956	0	2	0	2	2	2	2	2	2	0	0	2	2	2	2	0	2	0	2	2	2	2	1	2	2	2	2	0	0	2	2	0	0	0	2	0	0	0	2	0	0	2	2	2
3047965|F|0-27:C>T-27:C>T	chr1A	5812805	27:C>T	0.888889	0.110577	0	0	0	0	0	0	0	0	0	0	0	0	0	0	0	0	0	0	0	2	0	0	0	0	0	0	0	0	0	0	0	0	0	0	0	0	0	0	0	0	0	0	0	0
8510743|F|0-29:C>T-29:C>T	chr1A	7216451	29:C>T	0.880342	0.116505	0	1	0	0	0	0	2	0	0	0	0	0	0	0	0	0	0	0	0	0	0	0	1	2	2	2	0	0	0	2	2	0	0	0	0	0	0	0	2	0	0	0	0	2
8510743|F|0-40:A>G-40:A>G	chr1A	7216451	40:A>G	0.863248	0.10396	0	0	0	2	2	2	0	2	0	0	0	0	0	0	0	0	0	0	0	2	0	0	0	0	0	0	0	0	0	0	0	0	0	0	0	0	0	0	0	0	0	0	0	0
4347781|F|0-28:T>C-28:T>C	chr1A	7219519	28:T>C	0.991453	0.25	2	1	2	0	0	0	0	0	2	0	0	2	2	2	2	0	2	0	2	0	0	2	0	0	0	0	1	0	0	0	0	0	0	0	0	0	0	0	0	0	2	0	2	0
4343742|F|0-57:A>G-57:A>G	chr1A	7237305	57:A>G	1	0.0940171	2	0	2	0	0	0	0	0	0	1	1	2	0	0	2	0	0	0	0	0	0	2	0	0	0	0	0	1	0	0	0	0	0	0	0	0	0	0	0	0	0	0	0	0
4567018|F|0-68:C>A-68:C>A	chr1A	7260379	68:C>A	0.974359	0.214912	0	0	0	2	2	2	0	2	0	0	0	0	0	0	0	0	0	0	0	2	2	0	0	0	0	0	0	0	0	0	0	0	0	0	0	0	0	0	0	0	0	2	0	0
4210547|F|0-53:A>G-53:A>G	chr1A	7275840	53:A>G	0.965812	0.473451	2	0	2	2	2	2	0	1	0	2	2	2	1	0	2	2	0	2	0	2	2	2	1	0	0	0	1	2	2	0	0	2	0	2	0	2	2	2	0	2	0	2	0	0
36893848|F|0-15:C>G-15:C>G	chr1A	8473318	15:C>G	0.905983	0.146226	2	2	2	0	0	0	2	0	2	2	2	2	2	2	2	2	2	2	2	0	0	2	2	2	2	2	2	2	2	2	2	2	2	2	2	2	2	2	2	2	2	0	2	2
4366160|F|0-43:T>C-43:T>C	chr1A	8733010	43:T>C	1	0.136752	0	0	0	2	1	2	0	2	0	0	0	0	0	0	0	0	0	0	0	2	2	0	0	0	0	0	0	0	0	0	0	0	0	0	0	0	0	0	0	0	0	2	0	0
4368649|F|0-7:A>T-7:A>T	chr1A	8970678	7:A>T	1	0.141026	0	0	0	2	2	2	0	2	0	0	0	0	0	0	0	0	0	0	0	2	2	0	0	0	0	0	0	0	0	0	0	0	0	0	0	0	0	0	0	0	0	2	0	0
4367390|F|0-19:C>T-19:C>T	chr1A	9186167	19:C>T	0.965812	0.115044	0	0	0	0	0	0	0	0	0	0	0	0	0	0	0	0	0	0	0	0	0	0	0	2	2	0	0	0	0	0	0	0	0	0	0	0	0	0	2	0	0	0	0	2
36892694|F|0-26:G>C-26:G>C	chr1A	9829968	26:G>C	0.931624	0.151376	2	2	2	0	0	0	2	0	2	2	2	2	2	2	2	2	2	2	2	0	0	2	2	2	2	2	2	2	2	2	2	2	2	2	2	2	2	2	2	2	2	0	2	2
3605990|F|0-20:T>C-20:T>C	chr1A	9907081	20:T>C	0.880342	0.252427	2	0	2	0	0	0	0	0	2	0	1	0	2	2	0	0	0	0	1	0	0	0	0	2	2	0	1	0	0	0	0	0	0	0	0	0	0	0	2	0	0	0	2	2
4368804|F|0-56:A>T-56:A>T	chr1A	9920066	56:A>T	0.91453	0.140187	0	0	0	2	2	2	0	2	0	0	0	0	0	0	0	0	0	0	0	2	2	0	0	0	0	0	0	0	0	0	0	0	0	0	0	0	0	0	0	0	0	2	0	0
8538651|F|0-13:G>A-13:G>A	chr1A	9966315	13:G>A	0.888889	0.379808	2	2	2	0	2	2	2	0	2	2	2	0	2	2	0	0	2	2	2	0	2	0	0	0	0	0	0	0	2	2	2	2	2	2	2	0	2	0	2	2	0	2	0	0
22074871|F|0-9:G>A-9:G>A	chr1A	10017541	9:G>A	0.880342	0.407767	0	1	0	0	0	0	2	0	0	2	2	2	0	0	0	2	2	2	0	0	0	2	0	0	0	2	0	0	0	1	2	0	0	2	2	0	2	2	0	2	2	0	0	0
4353260|F|0-36:T>A-36:T>A	chr1A	10020996	36:T>A	0.948718	0.0585586	0	0	0	0	0	0	2	0	0	0	0	0	0	0	0	0	0	0	0	0	0	0	0	0	0	0	0	0	0	0	0	0	0	0	0	0	0	0	0	0	1	0	0	0
4353585|F|0-30:C>T-30:C>T	chr1A	10132890	30:C>T	1	0.470085	0	2	0	0	0	0	0	0	0	2	2	2	0	0	2	2	2	2	0	0	0	2	2	0	0	2	1	2	2	2	2	2	2	2	2	2	2	2	0	2	2	0	0	0
3047841|F|0-46:C>T-46:C>T	chr1A	10139454	46:C>T	0.940171	0.313636	2	1	2	0	0	0	0	0	2	0	0	0	2	2	0	0	0	0	2	0	0	0	0	2	2	0	0	0	0	0	0	0	0	0	0	0	0	0	2	0	0	0	2	2
4370249|F|0-22:G>A-22:G>A	chr1A	10610537	22:G>A	0.957265	0.129464	0	0	0	0	0	0	2	0	0	0	0	0	0	0	0	0	0	0	0	0	0	0	0	2	2	0	0	0	0	0	0	0	0	0	0	0	0	0	2	0	0	0	0	2
4564188|F|0-5:C>T-5:C>T	chr1A	10651021	5:C>T	0.957265	0.147321	0	1	0	2	2	2	0	2	0	0	0	0	0	0	0	0	0	0	0	2	2	0	0	0	0	0	0	0	0	0	0	0	0	0	0	0	0	0	0	0	0	2	0	0
10507951|F|0-38:A>G-38:A>G	chr1A	12293232	38:A>G	0.982906	0.0782609	2	0	2	2	2	2	2	2	2	2	2	2	2	2	2	2	2	2	2	2	2	2	1	2	2	0	2	2	2	2	2	2	2	2	2	2	2	2	2	2	2	2	2	2
3606124|F|0-17:G>A-17:G>A	chr1A	12506911	17:G>A	0.982906	0.156522	2	2	2	2	2	2	0	2	2	2	2	2	2	2	2	2	2	2	2	2	2	2	2	0	0	2	1	2	2	2	2	2	2	2	2	2	2	2	0	2	2	2	2	0
4207649|F|0-23:G>C-23:G>C	chr1A	12533671	23:G>C	0.923077	0.421296	0	0	0	0	0	0	2	0	0	0	0	2	1	0	0	0	0	2	0	0	2	2	2	2	2	2	2	2	2	2	2	2	0	2	0	2	0	2	2	2	2	0	0	2
4339982|F|0-39:G>T-39:G>T	chr1A	13558920	39:G>T	0.965812	0.0663717	0	0	0	0	0	0	0	0	0	0	0	0	0	0	0	0	0	0	0	0	0	0	1	0	0	2	0	0	0	0	0	0	0	0	0	0	0	0	0	0	0	0	0	0
4367808|F|0-35:G>A-35:G>A	chr1A	13559003	35:G>A	0.982906	0.0652174	0	0	0	0	0	0	0	0	0	0	0	0	0	0	0	0	0	0	0	0	0	0	0	0	0	2	0	0	0	0	0	0	0	0	0	0	0	0	0	0	0	0	0	0
4208469|F|0-24:C>G-24:C>G	chr1A	15242224	24:C>G	1	0.235043	2	2	2	2	2	2	0	2	1	2	2	0	2	2	0	2	2	2	2	2	0	2	2	2	2	2	1	2	2	2	2	2	0	2	2	2	2	2	2	2	2	2	2	2
10521384|F|0-7:G>A-7:G>A	chr1A	15586607	7:G>A	0.991453	0.219828	0	0	0	0	0	0	0	0	1	0	1	2	0	0	2	0	0	0	0	0	2	0	0	0	0	0	1	0	0	0	0	0	2	0	0	0	0	0	0	0	0	0	0	0
4212446|F|0-22:A>G-22:A>G	chr1A	15599240	22:A>G	0.897436	0.171429	2	2	2	2	2	2	2	2	0	2	2	0	2	2	0	2	2	2	0	2	0	2	2	2	2	2	2	2	2	2	2	2	0	2	2	2	2	2	2	2	2	2	2	2
8535477|F|0-32:G>A-32:G>A	chr1A	15870361	32:G>A	0.905983	0.198113	2	2	2	2	2	2	0	1	1	2	2	0	2	2	0	2	2	2	2	2	0	2	2	2	2	2	0	2	2	2	2	2	0	2	2	2	2	2	2	2	2	2	2	2
10518398|F|0-7:G>A-7:G>A	chr1A	16218937	7:G>A	0.991453	0.155172	0	0	0	0	0	0	2	0	1	0	0	2	0	0	2	0	0	0	0	0	2	0	0	0	0	0	0	0	0	0	0	0	2	0	0	0	0	0	0	0	0	0	0	0
4353229|F|0-7:C>A-7:C>A	chr1A	16422755	7:C>A	1	0.239316	2	2	2	2	2	2	0	2	1	2	1	0	2	2	0	2	2	2	2	2	0	2	2	2	2	2	1	2	2	2	2	2	0	2	2	2	2	2	2	2	2	2	2	2
4548708|F|0-32:C>G-32:C>G	chr1A	16422758	32:C>G	0.91453	0.149533	0	0	0	0	0	0	2	0	1	0	0	2	0	0	0	0	0	0	0	0	2	0	0	0	0	0	0	0	0	0	0	0	2	0	0	0	0	0	0	0	0	0	0	0
4209360|F|0-44:G>C-44:G>C	chr1A	16443162	44:G>C	0.888889	0.216346	2	2	2	2	2	2	2	2	2	2	2	0	2	2	0	2	2	2	2	2	0	2	2	2	2	2	2	2	2	2	2	2	0	2	2	2	2	2	2	2	2	2	2	2
4219316|F|0-33:G>A-33:G>A	chr1A	16653173	33:G>A	1	0.235043	0	0	0	0	0	0	2	0	1	0	0	2	0	0	2	0	0	0	0	0	2	0	0	0	0	0	1	0	0	0	0	0	2	0	0	0	0	0	0	0	0	0	0	0
8512573|F|0-50:C>G-50:C>G	chr1A	16653386	50:C>G	1	0.235043	0	0	0	0	0	0	2	0	1	0	0	2	0	0	2	0	0	0	0	0	2	0	0	0	0	0	1	0	0	0	0	0	2	0	0	0	0	0	0	0	0	0	0	0
3047742|F|0-8:G>A-8:G>A	chr1A	17675484	8:G>A	1	0.247863	0	0	0	0	0	0	2	0	1	0	0	2	0	0	2	0	0	0	1	0	2	0	0	0	0	0	1	0	0	0	0	0	2	0	0	0	0	0	0	0	0	0	0	0
4370115|F|0-50:G>A-50:G>A	chr1A	17675733	50:G>A	1	0.24359	0	0	0	0	0	0	2	0	1	0	0	2	0	0	2	0	0	0	0	0	2	0	0	0	0	0	1	0	0	0	0	0	2	0	0	0	0	0	0	0	0	0	0	0
4202960|F|0-10:A>G-10:A>G	chr1A	17694741	10:A>G	0.965812	0.256637	2	2	2	2	2	2	0	2	1	2	2	0	2	2	0	2	2	2	2	2	0	2	2	2	2	2	1	2	2	2	2	2	0	2	2	2	2	2	2	2	2	2	2	2
4342321|F|0-20:A>G-20:A>G	chr1A	17694744	20:A>G	0.871795	0.161765	0	0	0	0	0	0	0	0	1	0	0	2	0	0	2	0	0	0	0	0	2	0	0	0	0	0	0	0	0	0	0	0	2	0	0	0	0	0	0	0	0	0	0	0
4209196|F|0-57:T>C-57:T>C	chr1A	17769603	57:T>C	0.982906	0.247826	2	2	2	2	2	2	0	2	1	2	2	0	2	2	0	2	2	2	1	2	0	2	2	2	2	2	1	2	2	2	2	2	0	2	2	2	2	2	2	2	2	2	2	2
4210375|F|0-11:C>G-11:C>G	chr1A	17771208	11:C>G	0.991453	0.237069	2	2	2	2	2	2	0	2	1	2	2	1	2	2	0	2	2	2	2	2	0	2	2	2	2	2	1	2	2	2	2	2	0	2	2	2	2	2	2	2	2	2	2	2
4370682|F|0-59:G>A-59:G>A	chr1A	18802423	59:G>A	0.905983	0.150943	0	0	0	0	0	0	2	0	0	0	0	0	0	0	0	0	0	0	0	0	0	0	0	0	0	0	0	0	0	0	0	0	0	0	0	0	0	0	0	0	0	0	0	0
4368149|F|0-44:G>C-44:G>C	chr1A	18999730	44:G>C	0.863248	0.0643564	0	0	0	0	0	0	0	0	0	0	0	0	0	0	0	0	0	0	0	0	0	0	1	0	0	0	0	2	0	0	0	0	0	0	0	0	0	0	0	0	0	0	0	0
4563321|F|0-27:C>G-27:C>G	chr1A	21067561	27:C>G	1	0.303419	0	0	0	0	0	0	0	0	1	0	0	2	0	0	2	0	0	0	1	0	2	0	1	0	0	0	1	1	2	2	2	0	2	0	0	0	0	0	0	0	0	0	0	0
3043489|F|0-15:C>T-15:C>T	chr1A	21067564	15:C>T	1	0.0769231	0	0	0	0	0	0	0	0	0	0	0	0	0	0	0	0	0	0	0	0	0	0	1	0	0	0	1	2	2	0	0	0	0	0	0	0	0	0	0	0	0	0	0	0
4371024|F|0-37:T>C-37:T>C	chr1A	21643240	37:T>C	0.965812	0.243363	0	0	0	0	0	0	0	0	1	0	0	2	0	0	2	0	0	0	0	0	2	0	0	0	0	0	0	0	0	2	2	0	2	0	0	0	0	0	0	0	0	0	0	0
54355849|F|0-9:T>C-9:T>C	chr1A	21736236	9:T>C	0.871795	0.0686275	0	0	0	0	0	0	0	0	0	0	0	0	0	0	0	0	0	0	0	0	0	0	0	0	0	0	1	2	2	0	0	0	0	0	0	0	0	0	0	0	0	0	0	0
4368928|F|0-43:C>G-43:C>G	chr1A	21740725	43:C>G	1	0.235043	0	0	0	0	0	0	0	0	1	0	0	2	0	0	2	0	0	0	1	0	2	0	0	0	0	0	0	0	0	2	2	0	2	0	0	0	0	0	0	0	0	0	0	0
4355604|F|0-10:T>C-10:T>C	chr1A	21751307	10:T>C	0.982906	0.2	0	0	0	0	0	0	2	0	0	0	2	1	0	0	0	0	0	0	0	0	0	0	0	0	0	0	1	0	0	0	0	0	0	0	0	0	0	0	0	0	0	0	0	0
3044969|F|0-17:A>G-17:A>G	chr1A	21762659	17:A>G	0.982906	0.404348	0	0	0	0	0	0	0	0	1	0	0	2	0	0	2	0	0	0	0	0	2	0	1	0	0	0	2	2	2	2	2	0	2	0	0	0	0	0	0	0	0	0	0	0
8534950|F|0-46:A>G-46:A>G	chr1A	23404404	46:A>G	1	0.183761	2	2	2	2	2	2	2	2	2	2	2	2	2	2	2	2	2	2	2	2	2	2	1	2	2	2	0	0	0	2	2	2	2	2	2	2	2	2	2	2	2	2	2	2
4369979|F|0-29:G>C-29:G>C	chr1A	23833365	29:G>C	0.991453	0.193966	0	0	0	0	0	0	0	0	0	0	0	0	0	0	0	0	0	0	0	0	0	0	1	0	0	0	2	2	2	0	0	0	0	0	0	0	0	0	0	0	0	0	0	0
54346700|F|0-9:T>A-9:T>A	chr1A	24201763	9:T>A	0.888889	0.216346	2	2	2	2	2	2	2	2	2	2	2	2	2	2	2	2	2	2	2	2	2	2	2	2	2	2	0	0	0	2	2	2	2	2	2	2	2	2	2	2	2	2	2	2
40904401|F|0-53:C>T-53:C>T	chr1A	24202358	53:C>T	0.91453	0.130841	2	2	2	2	2	2	2	2	2	2	2	2	2	2	2	2	2	2	2	2	2	2	2	2	2	2	0	2	2	2	2	2	2	2	2	2	2	2	2	2	2	2	2	2
4367271|F|0-13:C>T-13:C>T	chr1A	24246697	13:C>T	0.982906	0.2	0	0	0	0	0	0	0	1	0	0	0	0	0	0	0	0	0	0	0	0	0	0	1	0	0	0	2	2	2	0	0	0	0	0	0	0	0	0	0	0	0	0	0	0
4367734|F|0-68:A>G-68:A>G	chr1A	25339852	68:A>G	0.982906	0.130435	0	0	0	0	0	0	0	0	0	0	0	0	0	0	0	0	0	0	0	0	0	0	2	2	2	2	0	2	2	0	0	0	0	0	0	0	0	0	0	0	0	0	0	0
4211814|F|0-55:T>C-55:T>C	chr1A	25942183	55:T>C	0.974359	0.162281	0	0	0	0	0	0	0	0	0	0	0	0	0	0	0	0	0	0	0	0	0	0	2	2	2	2	1	2	2	0	0	0	0	0	0	0	0	0	0	0	0	0	0	0
4565259|F|0-9:A>G-9:A>G	chr1A	26078257	9:A>G	1	0.119658	0	0	0	0	0	0	0	0	0	0	0	0	0	0	0	0	0	0	0	0	0	0	2	2	2	2	1	2	0	0	0	0	0	0	0	0	1	0	0	0	0	0	0	0
36892580|F|0-46:C>T-46:C>T	chr1A	26500996	46:C>T	0.991453	0.137931	2	2	2	2	2	2	2	2	2	2	2	2	2	2	2	2	2	2	2	2	2	2	0	0	0	0	1	0	0	2	2	2	2	2	2	2	2	2	2	2	2	2	2	2
3042092|F|0-46:G>A-46:G>A	chr1A	26852503	46:G>A	1	0.17094	0	0	0	0	0	0	2	0	0	0	0	0	0	0	0	0	0	0	0	0	0	0	0	0	0	0	0	0	2	0	0	0	0	0	0	0	0	2	0	0	0	0	0	0
22074526|F|0-9:G>T-9:G>T	chr1A	26852503	9:G>T	0.91453	0.0514019	0	0	0	0	0	0	0	0	0	0	0	0	0	0	0	0	0	0	0	0	0	0	0	0	0	0	0	0	2	0	0	0	0	0	0	0	0	0	0	0	0	0	0	0
4209919|F|0-11:T>C-11:T>C	chr1A	27478029	11:T>C	1	0.346154	2	1	2	2	2	2	2	2	1	2	0	0	1	2	0	2	0	2	2	2	2	2	2	2	2	2	1	2	2	0	0	2	2	2	2	2	2	0	2	2	2	2	2	2
4564105|F|0-33:A>G-33:A>G	chr1A	27631178	33:A>G	0.948718	0.103604	0	0	0	0	1	0	0	0	0	0	1	0	0	0	0	0	0	0	0	0	0	0	2	2	2	2	0	2	2	0	0	0	0	0	0	0	0	0	0	0	0	0	0	0
4363581|F|0-12:T>G-12:T>G	chr1A	27952196	12:T>G	1	0.0769231	0	0	0	0	0	0	0	0	0	0	0	0	0	0	0	0	0	0	0	0	0	0	2	2	2	2	1	2	0	0	0	0	0	0	0	0	0	0	0	0	0	0	0	0
8510067|F|0-5:T>C-5:T>C	chr1A	28614382	5:T>C	0.923077	0.0740741	0	0	0	0	0	0	0	0	0	0	2	0	1	0	0	0	2	0	0	0	0	0	0	0	0	0	0	0	0	0	0	0	0	0	0	0	0	0	0	0	0	0	0	0
4370120|F|0-5:A>G-5:A>G	chr1A	28635444	5:A>G	1	0.205128	0	0	0	0	0	0	0	0	1	0	0	2	0	0	2	0	0	0	0	0	2	0	0	0	0	0	0	0	0	2	2	0	0	0	0	0	0	0	0	0	0	0	0	0
3048034|F|0-54:G>A-54:G>A	chr1A	28797840	54:G>A	0.888889	0.0817308	0	0	0	0	0	0	0	0	0	0	0	0	0	0	0	0	0	0	0	0	0	0	1	0	0	0	2	2	2	0	0	0	0	0	0	0	0	0	0	0	0	0	0	0
3048034|F|0-8:G>A-8:G>A	chr1A	28797840	8:G>A	0.923077	0.12037	0	0	0	0	0	0	0	0	0	0	0	0	0	0	0	0	0	0	0	0	0	0	0	0	0	0	0	0	0	0	0	0	0	0	0	0	0	0	0	0	0	0	0	0
4339483|F|0-56:A>T-56:A>T	chr1A	29115906	56:A>T	1	0.200855	0	0	0	0	1	0	0	0	1	0	2	0	1	0	0	0	2	0	0	0	0	0	2	2	2	2	2	2	1	0	0	0	0	0	0	0	0	2	0	0	0	0	0	0
3046417|F|0-24:C>G-24:C>G	chr1A	29120578	24:C>G	0.982906	0.152174	0	1	0	0	0	0	0	0	0	0	0	2	0	0	2	0	0	0	0	0	0	0	0	0	0	0	0	0	0	2	2	0	0	0	0	0	0	0	0	0	0	0	0	0
3042009|F|0-59:A>G-59:A>G	chr1A	29606842	59:A>G	1	0.239316	2	2	2	2	2	2	2	2	1	2	2	0	2	2	0	2	2	2	2	2	2	2	2	2	2	2	2	2	0	0	0	2	2	2	2	2	2	0	2	2	2	2	2	2
4362649|F|0-10:G>C-10:G>C	chr1A	30556473	10:G>C	1	0.269231	2	2	2	2	2	2	2	2	2	2	0	2	0	2	2	2	0	2	2	2	2	2	2	2	2	2	1	2	0	0	0	2	2	2	2	2	2	2	2	2	2	2	2	2
4206084|F|0-52:G>A-52:G>A	chr1A	31675725	52:G>A	0.871795	0.0882353	2	2	2	2	2	2	2	2	2	2	2	2	2	2	2	1	2	2	2	2	2	2	2	2	2	2	2	2	2	2	2	2	2	0	2	2	2	2	2	2	2	2	2	2
4367875|F|0-23:G>A-23:G>A	chr1A	31848526	23:G>A	0.871795	0.20098	0	0	0	0	0	0	2	0	1	0	2	0	2	0	0	0	2	0	0	0	0	0	0	0	0	0	1	0	2	0	0	0	0	0	0	0	0	2	0	0	0	0	0	0
4564352|F|0-68:G>A-68:G>A	chr1A	32012043	68:G>A	0.888889	0.471154	2	2	2	2	2	2	0	2	1	2	0	2	0	2	2	2	0	2	2	2	2	2	0	0	0	0	0	0	2	0	0	2	2	2	2	2	2	0	2	2	2	2	2	2
3045933|F|0-7:A>G-7:A>G	chr1A	32818638	7:A>G	0.905983	0.325472	0	0	0	0	0	0	2	0	0	0	0	0	0	0	0	0	0	0	0	0	0	0	2	2	2	2	2	2	0	0	0	0	0	0	0	0	0	2	0	0	0	0	0	0
3045423|F|0-49:A>T-49:A>T	chr1A	32988939	49:A>T	0.863248	0.178218	2	2	2	2	2	2	2	2	2	2	2	0	0	1	2	0	2	2	2	2	2	2	2	2	2	2	2	2	0	2	1	2	2	2	2	2	2	2	0	2	2	2	1	0
10521417|F|0-5:G>A-5:G>A	chr1A	33055436	5:G>A	0.931624	0.100917	2	2	2	2	2	2	0	2	2	2	2	2	2	2	2	2	2	2	2	2	2	2	2	2	2	2	1	2	2	2	2	2	2	2	2	2	2	0	2	2	2	2	2	2
3044166|F|0-6:G>A-6:G>A	chr1A	33697511	6:G>A	1	0.0897436	0	0	0	0	0	0	2	0	0	0	0	0	0	0	0	0	0	0	0	0	0	0	0	0	0	0	1	0	0	0	0	0	0	0	0	0	0	2	0	0	0	0	0	0
3041693|F|0-6:G>A-6:G>A	chr1A	33704876	6:G>A	1	0.371795	0	0	0	0	0	0	2	0	0	0	0	0	0	0	0	0	0	0	0	0	0	0	2	2	2	2	2	2	2	0	0	0	0	0	0	0	0	2	0	0	0	0	0	0
3047204|F|0-40:G>A-40:G>A	chr1A	33713627	40:G>A	0.965812	0.256637	0	0	0	0	0	0	2	0	0	0	0	0	0	0	0	0	0	0	0	0	0	0	2	2	2	2	2	2	0	0	0	0	0	0	0	0	0	2	0	0	0	0	0	0
3046238|F|0-53:T>C-53:T>C	chr1A	33721766	53:T>C	0.931624	0.211009	0	0	0	0	0	0	0	0	0	0	0	0	0	0	0	0	0	0	0	0	0	0	2	2	2	2	2	2	0	0	0	0	0	0	0	0	0	0	0	0	0	0	0	0
4374064|F|0-16:G>A-16:G>A	chr1A	34314586	16:G>A	1	0.294872	0	2	0	0	2	0	0	0	0	0	0	0	0	0	0	0	0	0	0	0	0	0	0	0	0	0	0	0	0	0	0	2	2	2	0	0	2	0	2	2	0	2	0	0
4209780|F|0-68:A>G-68:A>G	chr1A	35372112	68:A>G	0.965812	0.243363	0	0	0	0	0	0	0	0	0	0	0	0	0	0	0	0	0	0	0	0	0	0	2	2	2	2	2	2	2	0	0	0	0	0	0	0	0	0	0	0	0	0	0	0
3041133|F|0-42:C>A-42:C>A	chr1A	36595017	42:C>A	1	0.235043	0	0	0	0	0	0	0	0	0	0	0	0	0	0	0	0	0	0	0	0	0	0	2	2	2	2	2	2	2	0	0	0	0	0	0	0	0	0	0	0	0	0	0	0
3041951|F|0-26:C>T-26:C>T	chr1A	36932881	26:C>T	1	0.239316	0	0	0	0	1	0	0	0	0	0	0	0	0	0	0	0	0	0	0	0	0	0	2	2	2	2	2	2	2	0	0	0	0	0	0	0	0	0	0	0	0	0	0	0
3045136|F|0-11:A>T-11:A>T	chr1A	38355271	11:A>T	0.991453	0.146552	0	1	0	0	0	0	2	0	0	0	0	0	0	0	0	0	0	0	0	0	0	0	0	0	0	0	0	0	0	0	0	0	0	0	0	0	0	2	0	0	0	0	0	0
3045441|F|0-54:C>T-54:C>T	chr1A	38626516	54:C>T	0.991453	0.228448	2	2	0	0	0	0	0	0	0	0	0	0	0	0	0	0	0	0	0	0	0	0	0	0	0	0	0	0	0	0	0	0	0	0	0	0	0	0	2	2	0	0	0	0
3045639|F|0-60:C>T-60:C>T	chr1A	40552058	60:C>T	1	0.128205	0	0	0	0	0	0	2	0	0	0	0	0	0	0	0	0	0	0	0	0	0	0	0	0	0	0	0	0	0	0	0	0	0	0	0	0	0	2	0	0	0	0	0	0
10521158|F|0-38:T>C-38:T>C	chr1A	40914197	38:T>C	0.931624	0.165138	2	2	2	2	2	2	2	2	2	1	2	2	2	2	2	2	2	2	2	2	2	2	2	2	2	2	2	2	0	2	2	2	2	2	2	2	2	0	1	2	2	2	2	2
4208643|F|0-24:G>A-24:G>A	chr1A	40914197	24:G>A	0.854701	0.1	0	0	0	0	0	0	0	0	0	0	0	0	0	0	0	0	0	0	0	0	0	0	0	0	0	0	0	0	0	0	0	0	0	0	0	0	0	0	0	0	0	0	0	0
4207464|F|0-46:T>C-46:T>C	chr1A	41326520	46:T>C	0.991453	0.181034	2	1	2	2	2	2	0	2	2	2	2	2	2	1	2	2	2	2	2	2	2	2	2	2	2	2	2	2	0	2	2	2	2	2	2	2	2	0	2	2	2	2	2	2
3043342|F|0-12:G>T-12:G>T	chr1A	41504419	12:G>T	1	0.153846	0	0	0	0	0	0	2	0	0	0	0	0	0	0	0	0	0	0	0	0	0	0	0	0	0	0	0	0	2	0	0	0	0	0	0	0	0	2	0	0	0	0	0	0
4351704|F|0-32:C>G-32:C>G	chr1A	42143196	32:C>G	0.931624	0.215596	0	0	0	0	0	0	2	0	0	0	0	0	0	0	0	0	0	0	0	0	0	0	0	0	0	0	0	0	2	0	0	0	0	0	0	0	0	2	0	0	0	0	0	0
4361738|F|0-43:T>G-43:T>G	chr1A	42570735	43:T>G	1	0.367521	0	0	0	0	0	0	2	0	0	0	0	0	0	0	0	0	0	0	0	0	0	0	2	2	2	2	2	2	2	0	0	0	0	0	0	0	0	2	0	0	0	0	0	0
4364105|F|0-8:A>C-8:A>C	chr1A	43105555	8:A>C	1	0.217949	2	2	0	2	2	2	0	2	2	0	2	0	2	2	0	2	2	0	1	2	2	2	0	0	0	0	0	0	2	2	2	2	1	2	2	2	2	2	2	2	1	2	2	2
4363282|F|0-62:A>G-62:A>G	chr1A	43331320	62:A>G	1	0.376068	0	0	0	0	0	0	2	0	0	0	0	0	0	0	0	0	0	0	0	0	0	0	2	2	2	2	2	2	2	0	0	0	0	2	0	0	0	2	0	0	0	0	0	0
54358933|F|0-11:T>C-11:T>C	chr1A	46029063	11:T>C	0.974359	0.140351	0	0	0	0	0	0	2	0	0	0	0	0	0	0	0	0	0	0	0	0	0	0	0	0	0	0	0	0	0	0	1	0	0	2	0	0	0	2	0	0	0	0	0	0
54347015|F|0-51:G>T-51:G>T	chr1A	46029063	51:G>T	0.957265	0.116071	2	2	2	2	2	2	0	2	2	2	2	2	2	2	2	2	2	2	2	2	2	2	2	2	2	2	2	2	2	2	2	2	2	0	2	2	2	0	2	2	2	2	2	2
15997212|F|0-9:C>T-9:C>T	chr1A	47030557	9:C>T	1	0.380342	2	0	2	0	0	0	2	0	2	0	2	2	1	2	2	2	2	0	2	0	0	2	0	0	0	0	0	0	0	0	0	2	0	2	0	0	0	0	2	2	0	2	2	0
4349402|F|0-22:C>T-22:C>T	chr1A	47043715	22:C>T	1	0.188034	0	0	0	0	0	0	2	0	0	0	0	0	0	0	0	0	0	0	0	0	0	0	0	0	0	0	0	0	2	0	0	0	0	2	0	0	0	2	0	0	0	0	0	0
3042357|F|0-56:A>G-56:A>G	chr1A	47089727	56:A>G	0.982906	0.191304	0	0	0	0	0	0	0	0	0	0	0	0	0	0	0	0	0	0	0	0	0	0	2	2	2	2	2	2	0	0	0	0	0	0	0	0	0	0	0	0	0	0	0	0
4371091|F|0-52:C>G-52:C>G	chr1A	47093121	52:C>G	1	0.188034	0	0	0	0	0	0	0	0	0	0	0	0	0	0	0	0	0	0	0	0	0	0	2	2	2	2	2	2	0	0	0	0	0	0	0	0	0	0	0	0	0	0	1	0
3044521|F|0-31:A>G-31:A>G	chr1A	47227859	31:A>G	0.991453	0.116379	0	0	0	0	0	0	2	0	0	1	0	0	0	0	0	0	0	0	0	0	0	0	0	0	0	0	0	0	0	0	0	0	0	2	0	0	0	2	0	0	0	0	0	0
4210426|F|0-51:C>T-51:C>T	chr1A	47231695	51:C>T	0.982906	0.169565	2	1	2	2	1	2	0	2	2	2	2	2	2	2	2	2	2	2	2	2	2	2	2	2	2	2	2	2	0	2	2	2	2	0	2	2	2	0	2	2	2	2	2	2
4348673|F|0-14:G>A-14:G>A	chr1A	47927163	14:G>A	0.965812	0.0530974	2	2	2	2	2	2	2	2	2	2	2	2	2	2	2	2	2	2	2	2	2	2	2	2	2	2	2	2	0	2	2	2	2	2	2	2	2	2	2	2	2	2	2	2
3046579|F|0-24:A>G-24:A>G	chr1A	49145130	24:A>G	0.940171	0.340909	2	2	2	2	2	2	0	2	2	2	2	2	2	2	2	2	2	2	2	2	2	2	0	0	0	0	0	0	0	2	2	2	2	1	2	2	2	0	2	2	2	2	2	2
4209515|F|0-62:G>C-62:G>C	chr1A	50210866	62:G>C	0.991453	0.133621	2	2	2	2	2	2	0	2	1	2	2	2	2	2	2	2	2	2	2	2	2	2	2	2	2	2	2	2	2	2	2	1	2	0	2	2	2	0	2	2	2	2	2	2
3046215|F|0-36:C>T-36:C>T	chr1A	50770698	36:C>T	0.957265	0.254464	0	0	0	0	0	0	0	0	0	0	0	0	0	0	0	0	0	0	0	0	0	0	2	1	2	2	2	2	2	0	0	0	0	0	0	0	0	2	0	0	0	0	0	0
4370974|F|0-55:A>G-55:A>G	chr1A	50771992	55:A>G	0.991453	0.37069	0	0	0	0	0	0	2	0	0	0	0	0	0	0	0	2	0	0	0	0	0	0	2	2	2	2	2	2	2	0	0	0	0	2	0	0	0	2	0	0	0	0	0	0
3046793|F|0-63:C>A-63:C>A	chr1A	50877943	63:C>A	0.897436	0.3	0	0	0	0	0	0	0	0	0	0	0	0	0	0	0	0	0	0	0	0	0	0	2	2	2	2	2	2	2	0	0	0	0	0	0	0	0	2	0	0	0	0	0	0
8509932|F|0-10:T>C-10:T>C	chr1A	50877946	10:T>C	1	0.226496	0	0	0	0	0	0	0	0	0	0	0	0	0	0	0	0	0	0	0	0	0	0	2	2	2	2	2	2	2	0	0	0	0	0	0	0	0	2	0	0	0	0	0	0
4368120|F|0-24:A>G-24:A>G	chr1A	50956794	24:A>G	0.948718	0.0675676	0	0	0	0	0	0	0	0	0	0	0	0	0	0	0	0	0	0	0	0	0	0	0	0	0	0	0	0	0	0	0	0	0	2	0	0	0	0	0	0	0	0	0	0
4368772|F|0-47:G>A-47:G>A	chr1A	50956797	47:G>A	0.991453	0.0991379	0	0	0	0	1	0	0	0	0	0	0	0	0	0	0	0	0	0	0	0	0	0	0	0	0	0	0	0	0	0	0	0	0	2	0	0	0	0	0	0	0	0	0	0
3046582|F|0-16:T>C-16:T>C	chr1A	50978879	16:T>C	1	0.0940171	0	0	0	0	0	0	0	0	0	0	0	0	0	0	0	0	0	0	0	0	0	0	0	0	0	0	0	0	0	0	0	0	0	2	0	0	0	0	0	0	0	0	0	0
4209487|F|0-50:T>C-50:T>C	chr1A	51796624	50:T>C	0.965812	0.115044	0	0	0	0	0	0	0	0	0	0	0	0	0	0	0	0	0	0	0	0	0	0	0	0	0	0	0	0	0	0	0	0	0	2	0	0	0	0	0	0	0	0	0	0
3044177|F|0-5:C>T-5:C>T	chr1A	51892272	5:C>T	0.931624	0.389908	0	2	2	0	2	2	0	2	1	2	0	0	1	0	1	2	0	2	0	0	2	0	2	2	2	2	2	2	2	2	2	0	0	0	0	1	0	2	2	2	2	2	0	0
4212996|F|0-59:T>C-59:T>C	chr1A	53557900	59:T>C	0.948718	0.0720721	2	2	2	2	2	2	2	2	2	2	2	2	2	2	2	2	2	2	2	2	2	2	2	2	2	2	2	2	2	2	2	2	2	2	2	2	2	2	2	2	2	2	2	2
3043836|F|0-25:T>C-25:T>C	chr1A	55257214	25:T>C	0.91453	0.0514019	0	0	0	0	0	0	0	0	0	0	0	0	0	0	0	0	0	0	0	0	0	0	0	0	0	0	0	0	0	0	0	0	0	0	0	0	0	0	0	0	0	0	0	0
3617445|F|0-24:C>T-24:C>T	chr1A	55438672	24:C>T	0.888889	0.197115	0	0	0	2	0	0	0	2	0	0	0	0	0	0	0	0	0	0	0	2	0	0	0	0	0	0	0	0	0	0	0	0	2	0	1	0	0	0	0	0	0	0	1	2
3047925|F|0-32:A>G-32:A>G	chr1A	55647161	32:A>G	0.982906	0.121739	0	0	0	0	0	0	0	0	0	0	0	0	0	0	0	0	0	0	0	0	0	0	0	0	0	0	0	0	2	0	0	0	0	2	0	0	0	0	0	0	0	0	0	0
10523270|F|0-26:G>C-26:G>C	chr1A	56199371	26:G>C	0.948718	0.126126	0	0	0	0	0	0	0	0	0	0	0	0	0	1	0	0	0	0	0	0	0	0	0	0	0	0	0	0	2	0	0	0	0	2	0	0	0	0	0	0	0	0	0	0
54357647|F|0-52:C>T-52:C>T	chr1A	56593993	52:C>T	0.854701	0.15	0	0	0	0	0	0	0	0	0	0	0	0	0	0	0	0	0	0	0	0	0	0	0	0	0	0	0	0	2	0	0	0	0	2	0	0	0	0	0	0	0	0	0	0
3044603|F|0-33:A>G-33:A>G	chr1A	58057134	33:A>G	0.982906	0.121739	0	0	0	0	0	0	0	0	0	0	0	0	0	1	0	0	0	0	0	0	0	0	0	0	0	0	0	0	2	0	0	0	0	2	0	0	0	0	0	0	0	0	0	0
10521685|F|0-38:T>C-38:T>C	chr1A	58058737	38:T>C	1	0.128205	0	0	0	0	0	0	0	0	0	0	0	0	0	0	0	0	0	0	0	0	0	0	0	0	0	0	0	0	2	0	0	0	0	2	0	0	0	0	0	0	0	0	0	0
15997686|F|0-7:T>C-7:T>C	chr1A	58089083	7:T>C	1	0.123932	0	0	0	0	0	0	0	0	0	0	0	0	0	0	0	0	0	0	0	0	0	0	0	0	0	0	0	0	2	0	0	0	0	2	0	0	0	0	0	0	0	0	0	0
4367005|F|0-9:T>C-9:T>C	chr1A	60912477	9:T>C	0.991453	0.0905172	0	0	0	0	0	0	0	0	0	0	0	0	0	0	0	0	0	0	0	0	0	0	0	0	0	0	0	0	0	0	0	0	0	0	0	0	0	0	0	0	0	0	0	0
54360455|F|0-32:G>T-32:G>T	chr1A	62480587	32:G>T	0.880342	0.0776699	0	0	0	0	0	2	0	0	0	0	0	0	0	0	0	0	0	0	0	0	0	0	2	2	2	2	2	1	0	0	0	0	0	0	0	0	0	0	0	0	0	0	0	0
3044575|F|0-38:G>A-38:G>A	chr1A	62756151	38:G>A	0.91453	0.0514019	2	2	2	2	2	2	2	2	2	2	2	2	2	2	2	2	2	2	2	2	2	2	2	2	2	2	2	2	2	2	2	2	2	2	2	2	2	1	2	2	2	2	2	2
4208504|F|0-59:G>T-59:G>T	chr1A	63667184	59:G>T	1	0.115385	0	1	0	0	0	0	0	0	0	0	0	0	0	0	0	0	0	0	0	0	0	0	0	0	0	0	0	0	0	0	0	0	0	2	0	0	0	0	0	0	2	0	0	0
4211873|F|0-55:C>A-55:C>A	chr1A	66444778	55:C>A	0.991453	0.116379	2	2	2	2	2	2	2	2	2	2	2	2	2	2	2	2	2	2	2	2	2	2	2	2	2	2	2	2	2	2	2	2	2	0	2	2	2	2	2	2	0	2	2	2
4200450|F|0-14:T>C-14:T>C	chr1A	77895583	14:T>C	0.991453	0.0560345	0	0	0	0	0	2	0	0	0	0	0	2	2	0	0	2	0	0	0	0	0	0	0	0	0	0	0	0	0	0	0	0	0	0	0	0	0	0	0	0	0	0	0	0
8512544|F|0-37:C>G-37:C>G	chr1A	80336136	37:C>G	1	0.111111	0	0	0	0	1	0	0	0	0	1	0	0	0	0	0	0	0	0	0	0	0	0	0	0	0	0	0	0	0	0	0	0	0	2	0	0	0	0	0	0	2	0	0	0
36894760|F|0-44:C>T-44:C>T	chr1A	80487172	44:C>T	0.923077	0.37963	0	0	2	2	2	0	2	2	0	2	2	2	0	0	2	2	0	2	0	0	2	2	2	2	2	2	2	2	2	2	2	2	0	2	2	0	2	0	0	0	2	2	2	2
4206118|F|0-33:G>C-33:G>C	chr1A	85704483	33:G>C	0.905983	0.0801887	2	2	2	2	2	2	2	2	2	2	2	2	2	2	2	2	2	2	2	2	2	2	2	2	2	2	2	2	2	2	2	2	2	0	2	2	2	2	2	2	0	2	2	2
4205815|F|0-28:C>G-28:C>G	chr1A	100328629	28:C>G	0.982906	0.495652	2	2	2	2	2	2	2	2	2	2	2	2	2	2	0	2	2	0	0	2	0	2	2	2	2	2	2	2	2	0	0	2	2	2	2	2	2	2	0	0	0	2	2	2
4209425|F|0-41:C>T-41:C>T	chr1A	138733159	41:C>T	0.923077	0.115741	2	2	2	2	2	2	2	2	2	2	2	2	2	2	2	2	2	2	2	2	2	2	2	2	2	2	2	2	2	2	2	2	2	0	2	2	2	2	2	0	0	2	2	2
4206570|F|0-27:G>A-27:G>A	chr1A	143440580	27:G>A	1	0.141026	2	1	2	2	2	2	2	2	2	2	2	2	2	2	2	2	2	2	2	2	2	2	2	2	2	2	2	2	2	2	2	2	2	0	2	2	2	2	2	0	0	2	2	2
3044765|F|0-38:T>A-38:T>A	chr1A	143823236	38:T>A	1	0.123932	2	2	2	2	2	2	2	2	2	2	2	2	2	2	2	2	2	2	2	2	2	2	2	2	2	2	2	2	2	2	2	2	2	0	2	2	2	2	2	0	0	2	2	2
3046523|F|0-16:A>G-16:A>G	chr1A	148141804	16:A>G	0.888889	0.100962	0	1	0	0	0	0	0	0	0	0	0	0	0	0	0	0	0	0	0	0	0	0	0	0	0	0	0	0	0	0	0	0	0	0	0	0	0	0	0	2	2	0	0	0
3046008|F|0-44:T>C-44:T>C	chr1A	149177036	44:T>C	1	0.132479	2	1	2	2	2	2	2	2	2	2	2	2	2	2	2	2	2	2	2	2	2	2	2	2	2	2	2	2	2	2	2	2	2	0	2	2	2	2	2	0	0	2	2	2
4209942|F|0-44:T>C-44:T>C	chr1A	149177036	44:T>C	0.91453	0.121495	2	2	2	2	2	2	2	2	2	2	2	2	2	2	2	2	2	2	2	2	2	2	2	2	2	2	2	2	2	2	2	2	2	0	2	2	2	2	2	0	2	2	2	2
4206372|F|0-35:T>C-35:T>C	chr1A	155750896	35:T>C	1	0.128205	2	2	2	2	2	2	2	2	2	2	2	2	2	2	2	2	2	2	2	2	2	2	2	2	2	2	2	2	2	2	2	2	2	0	2	2	2	2	2	0	0	2	2	2
4367980|F|0-46:A>C-46:A>C	chr1A	164144500	46:A>C	0.991453	0.125	0	0	0	0	0	0	0	0	0	0	0	0	0	0	0	0	0	0	0	0	0	0	0	0	0	0	0	0	0	0	0	0	0	2	0	0	0	0	0	2	2	0	0	0
4212760|F|0-46:C>A-46:C>A	chr1A	164144500	46:C>A	0.957265	0.138393	2	1	2	2	2	2	2	2	2	2	2	2	2	2	2	2	2	2	2	2	2	2	2	2	2	2	2	2	2	2	2	2	2	0	2	2	2	2	2	0	0	2	2	2
4206035|F|0-45:G>T-45:G>T	chr1A	172459225	45:G>T	1	0.128205	2	2	2	2	2	2	2	2	2	2	2	2	2	2	2	2	2	2	2	2	2	2	2	2	2	2	2	2	2	2	2	2	2	0	2	2	2	2	2	0	0	2	2	2
3043236|F|0-25:G>T-25:G>T	chr1A	177289994	25:G>T	0.957265	0.129464	2	2	2	2	2	2	2	2	2	2	2	2	2	2	2	2	2	2	2	2	2	2	2	1	2	2	2	2	2	2	2	2	2	0	2	2	2	2	2	0	0	2	2	2
3041270|F|0-66:G>C-66:G>C	chr1A	185827940	66:G>C	1	0.128205	2	2	2	2	2	2	2	2	2	2	2	2	2	2	2	2	2	2	2	2	2	2	2	2	2	2	2	2	2	2	2	2	2	0	2	2	2	2	2	0	0	2	2	2
10507930|F|0-24:T>C-24:T>C	chr1A	190633567	24:T>C	0.991453	0.137931	0	1	0	0	1	0	0	0	0	0	0	0	0	0	0	0	0	0	0	0	0	0	0	0	0	0	0	0	0	0	0	0	0	2	0	0	0	0	0	2	2	0	0	0
4212039|F|0-7:G>A-7:G>A	chr1A	191411444	7:G>A	0.948718	0.463964	2	2	0	2	2	2	2	2	0	0	0	2	2	0	2	0	0	0	0	2	0	0	2	2	2	2	2	2	2	2	2	2	2	2	2	0	0	0	0	0	0	2	2	0
4367454|F|0-29:T>A-29:T>A	chr1A	215786714	29:T>A	0.854701	0.215	0	0	0	0	0	0	2	0	0	0	0	0	0	0	0	0	0	0	0	0	0	0	2	2	2	2	2	2	0	0	0	2	2	0	0	0	0	0	0	0	0	0	0	0
8531465|F|0-9:T>C-9:T>C	chr1A	218837543	9:T>C	1	0.132479	0	0	0	0	0	0	0	0	0	0	0	0	0	0	0	0	0	0	0	0	0	0	0	0	0	0	0	0	0	0	0	0	0	2	0	0	0	0	0	2	2	0	0	0
3048167|F|0-5:G>C-5:G>C	chr1A	220461462	5:G>C	1	0.136752	1	2	2	2	2	2	2	2	2	2	2	2	2	2	2	2	2	2	2	2	2	2	2	2	2	2	2	2	2	2	2	2	2	0	2	2	2	2	2	0	0	2	2	2
8512289|F|0-58:C>T-58:C>T	chr1A	225249295	58:C>T	0.991453	0.163793	0	0	0	0	0	0	0	0	0	0	0	0	0	0	0	0	0	0	0	0	0	0	2	2	2	2	2	2	0	0	0	0	0	0	0	0	0	0	0	2	1	0	0	0
4368468|F|0-50:T>G-50:T>G	chr1A	225249295	50:T>G	1	0.128205	0	1	0	2	2	2	0	2	0	0	0	0	0	0	2	0	0	0	0	2	0	0	0	0	0	0	1	0	0	0	0	0	0	0	0	0	0	0	0	0	0	0	0	0
15997724|F|0-23:C>T-23:C>T	chr1A	236631569	23:C>T	0.854701	0.325	2	2	2	2	0	2	0	2	1	2	2	2	2	2	2	2	2	2	2	0	2	2	0	0	0	0	0	0	0	0	0	0	0	0	0	2	2	2	2	2	2	2	0	2
4207460|F|0-65:G>A-65:G>A	chr1A	247346546	65:G>A	0.880342	0.145631	2	2	2	2	2	2	2	2	2	2	2	2	2	2	2	2	2	2	2	2	2	2	2	2	2	2	2	2	2	2	2	2	2	0	2	2	2	2	2	0	0	2	2	2
11912762|F|0-21:T>C-21:T>C	chr1A	247431427	21:T>C	0.974359	0.131579	2	2	2	2	2	2	2	2	2	2	2	2	2	2	2	2	2	2	2	2	2	2	2	2	2	2	2	2	2	2	2	2	2	1	2	2	2	2	2	2	0	2	2	2
3042135|F|0-34:A>G-34:A>G	chr1A	250099359	34:A>G	1	0.128205	2	2	2	2	2	2	2	2	2	2	2	2	2	2	2	2	2	2	2	2	2	2	2	2	2	2	2	2	2	2	2	2	2	0	2	2	2	2	2	0	0	2	2	2
4216002|F|0-14:C>T-14:C>T	chr1A	255161974	14:C>T	1	0.132479	0	0	0	0	0	0	0	0	0	1	0	0	0	0	0	0	0	0	0	0	0	0	0	0	0	0	0	0	0	0	0	0	0	2	0	0	0	0	0	2	2	0	0	0
54354655|F|0-29:T>C-29:T>C	chr1A	255162660	29:T>C	0.931624	0.137615	0	0	0	0	0	0	0	0	0	0	0	0	0	0	0	0	0	0	0	0	0	0	0	0	0	0	0	0	0	0	0	0	0	2	0	0	0	0	0	2	2	0	0	0
4206413|F|0-29:A>G-29:A>G	chr1A	255162663	29:A>G	1	0.136752	2	2	2	2	1	2	2	2	2	1	2	2	2	2	2	2	2	2	2	2	2	2	2	2	2	2	2	2	2	2	2	2	2	0	2	2	2	2	2	0	0	2	2	2
8531672|F|0-28:C>A-28:C>A	chr1A	255170285	28:C>A	1	0.128205	0	0	0	0	0	0	0	0	0	0	0	0	0	0	0	0	0	0	0	0	0	0	0	0	0	0	0	0	0	0	0	0	0	2	0	0	0	0	0	2	2	0	0	0
4211001|F|0-25:T>C-25:T>C	chr1A	256461392	25:T>C	1	0.153846	2	2	2	2	2	2	2	2	2	2	2	2	2	2	2	2	2	2	2	2	2	2	2	2	2	2	2	2	2	2	2	2	2	0	2	2	2	2	2	0	0	2	2	2
3045347|F|0-56:T>G-56:T>G	chr1A	257169567	56:T>G	1	0.149573	2	2	2	2	1	2	2	2	2	2	2	2	2	2	2	2	2	2	2	2	2	2	2	2	2	2	2	2	2	2	2	2	2	0	2	2	2	2	2	0	0	2	2	2
4357082|F|0-45:C>G-45:C>G	chr1A	261691220	45:C>G	0.974359	0.118421	0	0	0	0	0	0	2	0	0	0	0	0	0	0	0	0	0	0	0	0	0	0	0	0	0	0	0	0	0	0	0	0	0	2	0	0	0	2	0	0	0	0	0	0
8510010|F|0-48:A>G-48:A>G	chr1A	261691448	48:A>G	1	0.123932	0	0	0	0	0	0	1	0	0	0	0	0	0	0	0	0	0	0	0	0	0	0	2	2	2	2	2	2	0	0	0	0	0	0	0	0	0	0	0	0	0	0	0	0
4357137|F|0-19:G>A-19:G>A	chr1A	263252334	19:G>A	0.957265	0.138393	0	0	0	0	0	0	0	0	0	0	0	0	0	0	0	0	0	0	0	0	0	0	0	0	0	0	0	0	0	0	0	0	0	2	0	0	0	0	0	2	2	0	0	0
3041044|F|0-49:T>A-49:T>A	chr1A	273175487	49:T>A	0.931624	0.243119	0	0	0	2	0	0	0	2	0	0	0	0	0	0	0	0	0	0	2	2	0	0	2	2	2	2	2	2	2	0	0	0	0	0	0	0	0	0	2	0	0	0	2	2
3041929|F|0-12:A>G-12:A>G	chr1A	273980659	12:A>G	0.854701	0.265	0	2	0	2	2	2	0	2	2	2	2	2	2	2	2	2	2	2	2	2	2	2	0	0	0	0	0	0	2	2	2	2	2	2	2	2	2	0	2	2	0	2	2	2
3046304|F|0-19:T>A-19:T>A	chr1A	276443555	19:T>A	0.991453	0.150862	2	1	2	2	2	2	2	2	2	2	2	2	2	2	2	2	2	2	2	2	2	2	2	2	2	2	2	2	2	2	2	2	2	0	2	2	2	2	2	0	0	2	2	2
4369020|F|0-60:A>C-60:A>C	chr1A	283510370	60:A>C	0.957265	0.15625	0	0	0	0	0	0	0	0	0	0	0	0	0	0	0	0	0	0	0	0	0	0	0	0	0	0	0	0	0	0	0	0	0	2	0	0	0	0	0	2	2	0	0	0
8512431|F|0-32:G>A-32:G>A	chr1A	283841390	32:G>A	0.957265	0.142857	0	1	0	0	0	0	0	0	0	0	0	0	0	0	0	0	0	0	0	0	0	0	0	0	0	0	0	0	0	0	0	0	0	2	0	0	0	0	0	2	2	0	0	0
4207221|F|0-61:T>C-61:T>C	chr1A	283924297	61:T>C	0.965812	0.154867	2	1	2	2	2	2	2	2	2	2	2	2	2	2	2	2	2	2	2	2	2	2	2	2	2	2	2	2	2	2	2	2	2	0	2	2	2	2	2	0	0	2	2	2
3042654|F|0-45:C>T-45:C>T	chr1A	288469205	45:C>T	1	0.153846	2	1	2	2	2	2	2	2	2	2	2	2	2	2	2	2	2	2	2	2	2	2	2	2	2	2	2	2	2	2	2	1	2	0	2	2	2	2	2	0	0	2	2	2
4561918|F|0-7:A>G-7:A>G	chr1A	293142790	7:A>G	1	0.149573	0	0	0	0	1	0	0	0	0	0	0	0	0	0	0	0	0	0	0	0	0	0	0	0	0	0	0	0	0	0	0	0	0	2	0	0	0	0	0	2	2	0	0	0
4369044|F|0-17:A>G-17:A>G	chr1A	293145386	17:A>G	0.974359	0.175439	0	0	0	0	0	0	0	0	1	0	0	0	0	0	0	1	0	0	1	0	0	0	0	0	0	0	0	0	0	0	0	0	0	2	0	0	0	0	0	2	2	0	0	0
54346944|F|0-37:A>G-37:A>G	chr1A	293937809	37:A>G	1	0.149573	0	0	0	0	1	0	0	0	0	0	0	0	0	0	0	0	0	0	0	0	0	0	0	0	0	0	0	0	0	0	0	0	0	2	0	0	0	0	0	2	2	0	0	0
10514183|F|0-41:A>G-41:A>G	chr1A	296517429	41:A>G	1	0.115385	0	0	0	2	0	0	0	2	0	0	0	0	0	0	0	0	0	0	0	2	0	0	0	0	0	0	0	0	0	0	0	0	0	0	0	0	0	0	0	0	0	0	1	2
4369081|F|0-31:T>C-31:T>C	chr1A	296968598	31:T>C	1	0.15812	0	0	0	0	0	0	0	0	0	0	0	0	0	0	0	0	0	0	0	0	0	0	0	0	0	0	0	0	0	0	0	0	0	2	0	0	0	0	0	2	2	0	0	0
4201116|F|0-13:G>T-13:G>T	chr1A	301217444	13:G>T	0.982906	0.0565217	0	0	0	0	0	0	0	0	0	0	0	0	0	0	0	0	0	0	0	0	0	0	0	0	0	0	0	0	0	0	0	0	0	0	0	0	0	0	0	0	0	0	0	0
3042682|F|0-66:C>G-66:C>G	chr1A	304924311	66:C>G	1	0.119658	0	0	0	0	0	0	0	0	0	0	0	0	0	0	0	0	0	0	0	0	0	0	0	0	0	0	0	0	0	0	0	0	2	0	2	0	0	0	0	0	0	0	0	0
8509895|F|0-43:C>T-43:C>T	chr1A	305632551	43:C>T	0.991453	0.176724	0	0	0	0	0	0	0	0	0	0	0	0	0	0	0	0	0	0	0	0	0	0	0	0	0	0	0	0	0	0	0	0	0	2	0	0	0	0	0	2	2	0	0	0
4216267|F|0-22:G>A-22:G>A	chr1A	307717708	22:G>A	0.982906	0.156522	2	2	2	2	2	2	2	2	2	1	2	2	2	2	2	2	2	2	2	2	2	2	2	2	2	2	2	2	2	2	2	2	2	0	2	1	2	2	2	0	0	2	2	2
3618660|F|0-5:C>A-5:C>A	chr1A	308035376	5:C>A	1	0.0683761	0	0	0	0	0	0	0	0	0	0	0	0	0	0	0	0	0	0	0	0	0	0	0	0	0	0	0	0	0	0	0	0	0	0	0	0	0	0	0	0	0	0	0	0
3046621|F|0-48:C>T-48:C>T	chr1A	308035607	48:C>T	1	0.111111	0	1	0	0	0	0	0	0	0	0	0	0	0	0	0	0	0	0	0	0	0	0	0	0	0	0	0	0	0	0	0	0	0	2	0	0	0	0	0	2	2	0	0	0
4369405|F|0-38:A>G-38:A>G	chr1A	308062118	38:A>G	1	0.111111	0	0	0	0	0	0	0	0	0	0	0	0	0	0	0	0	0	0	0	0	0	0	0	0	0	0	0	0	0	0	0	0	0	2	0	0	0	0	0	2	2	0	0	0
3046143|F|0-42:G>T-42:G>T	chr1A	308534158	42:G>T	0.982906	0.178261	2	2	2	2	2	2	2	2	2	1	2	2	2	2	2	2	2	2	2	2	2	2	2	2	2	2	2	2	2	2	2	2	2	0	2	2	2	2	2	0	0	2	2	2
8537889|F|0-25:C>T-25:C>T	chr1A	309167702	25:C>T	0.897436	0.052381	0	0	0	0	0	0	0	0	1	0	0	0	0	0	0	0	0	0	0	0	0	0	0	0	0	0	0	0	0	0	0	0	0	0	0	0	0	0	0	0	0	0	0	0
4367433|F|0-26:T>C-26:T>C	chr1A	310169317	26:T>C	1	0.162393	0	0	0	0	0	0	0	0	0	0	0	0	0	0	0	0	0	0	0	0	0	0	0	0	0	0	0	0	0	0	0	0	0	2	0	0	0	0	0	2	2	0	0	0
3043226|F|0-51:C>T-51:C>T	chr1A	310524012	51:C>T	1	0.111111	0	0	0	0	0	0	0	0	0	0	0	0	0	1	0	0	0	0	0	0	0	0	0	0	0	0	0	0	0	0	0	0	0	2	0	0	0	0	0	2	2	0	0	0
4203589|F|0-43:T>C-43:T>C	chr1A	311117781	43:T>C	0.871795	0.215686	2	2	2	2	2	0	2	2	2	2	1	2	2	2	2	2	2	2	2	2	2	2	0	0	0	0	0	0	2	2	2	2	0	2	1	2	2	2	2	2	2	2	2	2
3040988|F|0-43:A>G-43:A>G	chr1A	312852716	43:A>G	1	0.119658	0	0	0	0	0	0	0	0	0	1	0	0	0	0	0	0	0	0	0	0	0	0	0	0	0	0	0	0	0	0	0	0	0	2	0	0	0	0	0	2	2	0	0	1
11912099|F|0-53:C>T-53:C>T	chr1A	312885588	53:C>T	0.888889	0.110577	0	0	0	0	0	0	0	0	0	0	0	0	0	0	0	0	0	0	0	0	0	0	0	0	0	0	0	0	0	0	0	0	0	2	0	0	0	0	0	2	2	0	0	0
15997405|F|0-37:C>T-37:C>T	chr1A	317630684	37:C>T	0.974359	0.179825	2	2	2	0	2	2	2	0	2	2	2	2	2	2	2	2	2	2	2	0	2	2	2	2	2	2	2	2	2	2	2	2	2	2	2	2	2	2	2	2	2	2	1	0
3041128|F|0-53:G>A-53:G>A	chr1A	318717115	53:G>A	1	0.111111	0	0	0	0	0	0	0	0	0	0	0	0	0	0	0	0	0	0	0	0	0	0	0	0	0	0	0	0	0	0	0	0	0	2	0	0	0	0	0	2	2	0	0	0
4370394|F|0-39:T>C-39:T>C	chr1A	318888224	39:T>C	1	0.15812	0	1	0	0	0	0	0	0	0	0	0	0	0	0	0	0	0	0	0	0	0	0	0	0	0	0	0	0	0	0	0	0	0	2	0	0	0	0	0	2	2	0	0	0
10521306|F|0-23:T>C-23:T>C	chr1A	325412239	23:T>C	1	0.0598291	0	0	0	0	0	0	0	0	0	0	0	0	0	0	0	0	0	0	0	0	0	0	0	0	0	0	0	0	0	0	0	0	0	0	0	0	0	0	0	0	0	0	0	0
4212092|F|0-25:T>C-25:T>C	chr1A	326363411	25:T>C	1	0.0598291	2	2	2	2	2	2	2	2	2	1	2	2	2	2	2	2	2	2	2	2	2	2	2	2	2	2	2	2	2	2	2	2	2	2	2	2	2	2	2	2	2	2	2	2
4209662|F|0-48:A>G-48:A>G	chr1A	336180710	48:A>G	1	0.247863	2	2	2	2	2	2	0	2	2	2	2	2	2	2	2	2	2	2	2	2	2	2	0	0	0	0	0	0	2	2	2	2	2	0	2	2	2	0	2	0	0	2	2	2
4369566|F|0-59:G>A-59:G>A	chr1A	336996522	59:G>A	1	0.175214	0	1	0	0	0	0	2	0	0	0	0	0	0	0	0	0	0	0	0	0	0	0	2	2	2	2	2	2	0	0	0	0	0	0	0	0	0	2	0	0	0	0	0	0
4364982|F|0-11:C>T-11:C>T	chr1A	337099977	11:C>T	0.982906	0.143478	0	0	0	0	0	0	0	0	0	0	0	0	0	0	0	0	0	0	0	0	0	0	0	0	0	0	0	0	0	0	0	0	0	2	0	0	0	0	0	2	2	0	0	0
15997181|F|0-19:G>A-19:G>A	chr1A	337697790	19:G>A	0.982906	0.117391	0	0	0	0	0	0	0	0	0	0	0	0	0	0	0	0	0	0	0	0	0	0	0	0	0	0	0	0	0	0	0	0	0	2	0	0	0	0	0	2	2	0	0	0
3045402|F|0-39:T>C-39:T>C	chr1A	338189286	39:T>C	0.991453	0.172414	2	2	2	2	2	2	0	2	2	2	2	2	2	2	2	2	2	2	2	2	2	2	0	0	0	0	0	0	2	2	2	2	2	2	2	2	2	0	2	2	2	2	2	2
3616866|F|0-13:C>A-13:C>A	chr1A	338685422	13:C>A	1	0.388889	2	2	2	0	2	0	2	0	2	2	2	0	0	2	2	0	2	2	0	0	2	2	0	0	0	0	0	0	0	2	2	2	0	2	0	2	2	2	0	2	2	2	0	0
4208657|F|0-42:G>A-42:G>A	chr1A	339437211	42:G>A	1	0.286325	2	2	2	2	2	2	0	2	2	2	2	2	2	2	2	2	2	2	2	2	2	2	0	0	0	0	0	0	2	2	2	2	2	0	2	2	2	0	2	0	0	2	2	2
3043171|F|0-39:C>G-39:C>G	chr1A	339784692	39:C>G	0.940171	0.268182	2	2	2	2	2	2	0	2	2	2	2	2	2	2	2	2	2	2	2	2	2	2	0	0	0	0	0	0	2	2	2	2	2	0	2	2	2	0	2	0	0	2	2	2
14477465|F|0-5:A>C-5:A>C	chr1A	344151366	5:A>C	0.923077	0.226852	2	0	2	0	0	0	2	0	0	0	0	0	0	0	0	0	0	0	0	0	0	0	2	2	2	2	2	2	0	0	0	0	0	0	0	0	0	2	0	0	0	0	0	0
4361705|F|0-14:C>T-14:C>T	chr1A	345850008	14:C>T	1	0.166667	0	0	0	0	0	0	2	0	0	0	0	0	0	0	0	0	0	0	0	0	0	0	2	2	2	2	2	2	0	0	0	0	0	0	0	0	0	2	0	0	0	0	0	0
3042001|F|0-64:T>C-64:T>C	chr1A	346145767	64:T>C	1	0.145299	0	0	0	0	0	0	0	0	0	0	0	0	0	0	0	0	0	0	0	0	0	0	0	0	0	0	0	0	0	0	0	0	0	2	0	0	0	0	0	2	2	0	0	0
3044812|F|0-53:C>G-53:C>G	chr1A	349487337	53:C>G	0.974359	0.359649	0	2	0	2	1	2	0	2	2	2	2	2	2	2	2	2	2	2	2	2	2	2	0	0	0	0	0	0	2	2	2	2	2	0	2	2	2	0	2	0	0	2	2	2
10514155|F|0-35:T>C-35:T>C	chr1A	349742847	35:T>C	0.897436	0.22381	2	0	2	0	0	0	2	0	0	0	0	0	0	0	0	0	0	0	0	0	0	0	2	2	2	2	2	2	0	0	0	0	0	0	0	0	0	2	0	0	0	0	0	0
4556710|F|0-5:C>T-5:C>T	chr1A	349742850	5:C>T	1	0.166667	2	2	2	2	2	2	0	2	2	2	2	2	2	2	2	2	2	2	2	2	2	2	0	0	0	0	0	0	2	2	2	2	2	2	2	2	2	0	2	2	2	2	2	2
54357269|F|0-57:C>T-57:C>T	chr1A	351061465	57:C>T	0.957265	0.0580357	2	0	2	0	0	0	0	0	0	0	0	0	0	0	0	0	0	0	0	0	0	0	0	0	0	0	0	0	0	0	0	0	0	0	0	0	0	0	0	0	1	0	0	0
3046920|F|0-67:T>A-67:T>A	chr1A	351823314	67:T>A	1	0.277778	0	0	0	0	0	0	2	0	0	0	0	0	0	0	0	0	0	0	0	0	0	0	2	2	2	2	2	2	0	0	0	0	0	2	0	0	0	2	0	2	2	0	0	0
8511646|F|0-23:A>G-23:A>G	chr1A	352952701	23:A>G	1	0.277778	2	2	2	2	2	2	0	2	2	2	2	2	2	2	2	2	2	2	2	2	2	2	0	0	0	0	0	0	2	2	2	2	2	0	2	2	2	0	2	0	0	2	2	2
3046577|F|0-34:C>G-34:C>G	chr1A	357352916	34:C>G	1	0.290598	2	2	2	2	2	2	0	2	2	2	2	2	2	2	2	2	2	2	2	2	2	2	0	0	0	0	0	0	2	2	2	2	2	0	2	2	2	0	2	1	0	2	2	2
4358626|F|0-46:T>A-46:T>A	chr1A	360003451	46:T>A	0.880342	0.291262	0	0	0	0	0	0	2	0	0	0	0	0	0	0	0	0	0	0	0	0	0	0	2	2	2	2	2	2	2	0	0	0	0	2	0	0	0	2	0	2	0	0	0	0
54360432|F|0-62:C>T-62:C>T	chr1A	360587963	62:C>T	0.863248	0.490099	2	1	1	1	1	1	2	1	1	2	2	0	2	2	0	0	2	2	0	1	0	2	2	2	2	2	2	2	1	2	2	1	2	1	2	2	2	2	0	0	0	0	0	0
15997657|F|0-8:C>T-8:C>T	chr1A	363576482	8:C>T	0.982906	0.365217	2	0	0	2	2	0	2	2	2	0	2	0	2	2	0	2	2	2	2	0	2	0	0	0	0	0	0	0	2	2	2	2	2	2	2	2	2	2	2	2	0	2	2	2
10518323|F|0-62:C>T-62:C>T	chr1A	366381543	62:C>T	0.991453	0.176724	0	0	0	0	0	0	2	0	0	0	0	0	0	0	0	0	0	0	0	0	0	0	2	2	2	2	2	2	2	0	0	0	0	0	0	0	0	2	0	0	0	0	0	0
4370279|F|0-33:T>C-33:T>C	chr1A	366395127	33:T>C	1	0.316239	0	0	0	0	0	0	2	0	0	0	0	0	0	0	0	0	0	0	0	0	0	0	2	2	2	2	2	2	2	0	0	0	0	2	1	0	0	2	0	2	2	0	0	0
3046986|F|0-36:C>T-36:C>T	chr1A	366734931	36:C>T	1	0.136752	0	0	0	0	0	0	0	0	0	0	0	0	0	0	0	0	0	0	0	0	0	0	0	0	0	0	0	0	0	0	0	0	0	2	0	0	0	0	0	2	2	0	0	0
4370792|F|0-5:G>C-5:G>C	chr1A	366828357	5:G>C	1	0.183761	0	0	0	0	0	0	2	0	0	0	0	0	0	0	0	0	0	0	0	0	0	0	2	2	2	2	2	2	2	0	0	0	0	0	0	0	0	2	0	0	0	0	0	0
3046999|F|0-41:T>C-41:T>C	chr1A	366840662	41:T>C	0.991453	0.185345	2	1	2	2	2	2	0	2	2	2	2	2	2	2	2	2	2	2	2	2	2	2	0	0	0	0	0	0	0	2	2	2	2	2	2	2	2	0	2	2	2	2	2	2
3043328|F|0-23:C>G-23:C>G	chr1A	367282234	23:C>G	1	0.316239	0	1	0	0	0	0	2	0	0	0	0	0	0	0	0	0	0	0	0	0	0	0	2	2	2	2	2	2	2	0	0	0	0	2	0	0	0	2	0	2	2	0	0	0
4367857|F|0-54:A>G-54:A>G	chr1A	367520749	54:A>G	0.991453	0.314655	2	1	2	2	2	2	0	2	2	2	2	2	2	2	2	2	2	2	2	2	2	2	0	0	0	0	0	0	0	2	2	2	2	0	2	2	2	0	2	0	0	2	2	2
4371051|F|0-48:C>G-48:C>G	chr1A	368054160	48:C>G	0.923077	0.0972222	0	0	0	0	0	0	0	0	0	0	0	0	0	0	0	0	0	0	0	0	0	0	0	0	0	0	0	0	0	0	0	0	0	2	0	0	0	0	0	2	0	0	0	0
3043358|F|0-47:T>G-47:T>G	chr1A	369939288	47:T>G	0.897436	0.157143	0	0	0	0	0	0	0	0	0	0	0	0	0	0	0	0	0	0	0	0	0	0	0	0	0	0	0	0	2	0	0	0	0	2	0	0	0	0	0	2	2	0	0	0
8511660|F|0-25:G>A-25:G>A	chr1A	370539486	25:G>A	1	0.316239	2	2	2	2	2	2	0	2	2	2	2	2	2	1	2	2	2	2	2	2	2	2	0	0	0	0	0	0	1	2	2	2	2	0	2	2	2	0	2	0	0	2	2	2
4367733|F|0-37:T>C-37:T>C	chr1A	373310821	37:T>C	1	0.324786	0	1	0	0	0	0	2	0	0	0	0	0	0	0	0	0	0	0	0	0	0	0	2	2	2	2	2	2	2	0	0	0	0	2	0	0	0	2	0	2	2	0	0	0
4370468|F|0-48:C>A-48:C>A	chr1A	373313972	48:C>A	1	0.311966	0	0	0	0	0	0	2	0	0	0	0	0	0	0	0	0	0	0	0	0	0	0	2	2	2	2	2	2	0	0	0	0	0	2	0	0	0	2	0	2	2	0	0	0
3042979|F|0-61:A>G-61:A>G	chr1A	374301305	61:A>G	1	0.311966	0	0	0	0	0	0	2	0	0	0	0	0	0	0	0	0	0	0	0	0	0	0	2	2	2	2	2	2	0	0	0	0	0	2	0	0	0	2	0	2	2	0	0	0
100181479|F|0-28:C>T-28:C>T	chr1A	374847050	28:C>T	0.991453	0.0646552	0	0	0	0	0	0	0	0	0	0	0	0	0	0	0	0	0	0	0	0	0	0	0	0	0	0	0	0	0	0	0	0	0	0	0	0	0	0	0	0	0	0	0	0
3045791|F|0-31:A>C-31:A>C	chr1A	375405014	31:A>C	1	0.358974	0	2	2	0	0	2	0	0	0	2	0	2	0	0	2	0	0	0	0	0	0	2	2	2	2	2	2	2	0	0	0	0	0	0	0	0	0	0	2	0	2	0	0	0
4340260|F|0-62:C>G-62:C>G	chr1A	376399232	62:C>G	1	0.320513	0	0	0	0	1	0	2	1	0	0	0	0	0	0	0	0	0	0	0	0	0	0	2	2	2	2	2	2	0	0	0	1	0	2	0	0	0	2	0	2	2	0	0	0
4368905|F|0-67:C>A-67:C>A	chr1A	378001853	67:C>A	1	0.307692	0	1	0	0	0	0	2	0	0	0	0	0	0	0	0	0	0	0	0	0	0	0	2	2	2	2	2	2	0	0	0	0	0	2	0	0	0	2	0	2	2	0	0	0
3041319|F|0-57:A>G-57:A>G	chr1A	379146080	57:A>G	1	0.311966	2	2	2	2	2	2	0	1	2	2	2	2	2	2	2	2	2	2	2	2	2	2	0	0	0	0	0	1	2	2	2	2	2	0	2	2	2	0	2	0	0	2	2	2
3041099|F|0-63:G>A-63:G>A	chr1A	381955289	63:G>A	1	0.324786	2	1	2	2	1	2	0	2	2	2	2	2	2	2	2	2	2	2	2	2	2	2	0	0	0	0	0	0	2	2	2	2	2	0	2	2	2	0	2	0	0	2	2	2
3047756|F|0-16:T>C-16:T>C	chr1A	383667955	16:T>C	1	0.311966	2	2	2	2	2	2	0	2	2	2	1	2	2	2	2	2	2	2	2	2	2	2	0	0	0	0	0	0	2	2	2	2	2	0	2	2	2	0	2	0	0	2	2	2
3046216|F|0-35:C>T-35:C>T	chr1A	391356281	35:C>T	1	0.175214	2	2	2	2	2	2	2	2	2	2	2	2	2	2	2	2	2	2	2	2	2	2	2	2	2	2	2	2	2	2	2	2	2	0	2	2	2	2	2	0	0	2	2	2
22073176|F|0-61:G>A-61:G>A	chr1A	393577197	61:G>A	1	0.34188	0	1	0	2	0	2	0	2	0	0	0	2	2	0	0	2	2	0	0	2	0	0	2	2	2	2	2	2	0	0	0	0	2	0	2	0	0	0	0	0	1	0	1	2
4370004|F|0-62:C>T-62:C>T	chr1A	399498491	62:C>T	1	0.179487	0	1	0	0	0	0	0	0	0	0	0	0	0	0	0	0	0	0	0	0	0	0	0	0	0	0	1	0	0	0	0	0	0	2	0	0	0	0	0	2	2	0	0	0
54355122|F|0-64:T>G-64:T>G	chr1A	400439380	64:T>G	0.948718	0.436937	2	0	2	0	1	0	2	0	0	0	0	0	0	0	0	0	0	0	0	0	0	0	2	2	2	2	2	2	0	2	2	0	0	2	0	0	0	2	0	2	2	0	0	0
8534954|F|0-54:A>T-54:A>T	chr1A	416384250	54:A>T	0.991453	0.163793	1	2	2	2	2	2	2	2	2	2	2	0	0	2	2	0	0	2	0	2	2	2	0	0	0	0	0	0	0	2	2	2	2	2	2	2	2	2	0	2	2	2	1	2
3611882|F|0-29:T>C-29:T>C	chr1A	417312983	29:T>C	1	0.0769231	2	2	2	2	2	2	2	2	2	2	2	2	2	2	2	2	2	2	0	2	2	2	2	2	2	2	2	2	0	2	2	2	2	2	2	2	2	2	0	2	2	2	1	2
3047661|F|0-38:G>T-38:G>T	chr1A	432658379	38:G>T	1	0.175214	2	2	2	2	2	2	2	2	2	1	2	2	2	2	2	2	2	2	2	2	2	2	2	2	2	2	2	2	2	2	2	2	2	0	2	2	2	2	2	0	0	2	2	2
8510269|F|0-42:T>C-42:T>C	chr1A	436925550	42:T>C	0.965812	0.150442	0	0	0	0	0	0	0	0	0	0	1	0	0	0	0	0	0	0	0	0	0	0	0	0	0	0	0	0	0	0	0	0	0	2	0	0	0	0	0	2	2	0	0	0
3612682|F|0-68:A>G-68:A>G	chr1A	438912246	68:A>G	0.948718	0.148649	2	2	2	2	2	2	2	2	0	2	2	2	2	2	2	2	2	2	2	2	2	2	2	2	2	2	2	2	2	2	2	2	2	2	2	0	2	0	2	2	2	2	2	2
15998214|F|0-45:C>T-45:C>T	chr1A	438912246	45:C>T	0.863248	0.0594059	2	2	2	2	2	2	2	2	2	2	2	2	2	2	2	2	2	2	2	2	2	2	2	2	2	2	0	2	2	2	2	2	2	2	2	2	2	2	2	2	0	1	2	2
10516547|F|0-32:G>A-32:G>A	chr1A	446915471	32:G>A	1	0.0940171	2	2	2	2	2	2	2	2	2	2	2	2	2	2	2	2	2	2	2	2	2	2	2	2	2	2	2	2	2	2	2	2	2	2	2	2	2	2	2	2	2	2	2	2
3040732|F|0-38:A>C-38:A>C	chr1A	451792374	38:A>C	0.982906	0.186957	0	0	0	0	0	0	0	0	0	0	0	2	2	0	0	0	2	0	0	0	0	0	2	2	2	2	2	2	0	0	0	0	0	0	2	0	0	0	0	0	0	0	0	0
10524611|F|0-12:A>C-12:A>C	chr1A	453009050	12:A>C	1	0.166667	0	0	0	0	0	0	0	0	0	0	0	0	0	0	0	0	0	0	0	0	0	0	2	2	2	2	2	2	0	0	0	0	0	0	0	0	0	0	0	0	0	1	0	0
4367034|F|0-25:C>G-25:C>G	chr1A	459532740	25:C>G	1	0.153846	0	1	0	0	0	0	0	0	0	0	0	0	0	0	0	0	0	0	0	0	0	0	0	0	0	0	0	0	0	1	0	0	0	0	0	0	0	0	0	0	0	0	0	0
3617390|F|0-5:T>C-5:T>C	chr1A	460419808	5:T>C	0.854701	0.345	0	1	0	2	0	0	0	2	0	1	0	2	2	0	0	2	2	0	2	2	0	0	0	0	0	0	0	0	2	0	0	0	2	0	2	0	0	0	2	0	1	0	2	2
54355178|F|0-37:A>C-37:A>C	chr1A	462335102	37:A>C	0.957265	0.1875	2	2	2	2	2	2	2	2	2	2	2	2	2	2	2	2	2	2	0	2	2	2	2	2	2	2	2	2	0	2	2	2	0	2	2	2	2	2	0	2	2	2	1	2
3040976|F|0-34:G>C-34:G>C	chr1A	468512873	34:G>C	1	0.153846	0	0	0	0	0	0	2	0	0	0	0	0	0	0	0	0	0	0	0	0	0	0	2	2	2	2	2	2	0	0	0	0	0	0	0	0	0	2	0	0	0	0	0	0
3047944|F|0-27:G>A-27:G>A	chr1A	468512876	27:G>A	0.991453	0.159483	0	0	0	0	0	0	2	0	0	0	0	0	0	0	0	0	0	0	0	0	0	0	2	2	2	2	2	2	0	0	0	0	0	0	0	0	0	2	0	0	0	0	0	0
4567730|F|0-60:A>T-60:A>T	chr1A	468551018	60:A>T	0.965812	0.274336	0	0	0	0	0	0	2	0	0	0	0	0	0	0	0	0	0	0	0	0	0	0	2	2	2	2	2	2	0	0	0	0	0	0	0	0	0	2	0	0	0	0	0	0
4211742|F|0-31:C>G-31:C>G	chr1A	470601334	31:C>G	0.991453	0.12931	0	1	0	0	0	0	0	0	0	0	0	0	0	0	0	0	0	0	0	0	0	0	0	0	0	0	0	0	0	0	0	0	0	0	0	0	0	0	0	0	0	0	0	0
4208619|F|0-56:A>G-56:A>G	chr1A	471212308	56:A>G	0.905983	0.20283	0	0	0	0	0	0	2	0	1	0	0	0	0	0	0	0	0	0	0	0	0	0	2	0	0	2	2	2	0	0	0	0	0	0	0	0	0	2	0	0	0	0	0	0
4211801|F|0-19:C>T-19:C>T	chr1A	471349797	19:C>T	0.897436	0.180952	0	0	0	0	0	0	0	0	0	0	0	0	0	0	0	0	0	0	0	0	0	0	0	0	0	0	0	0	0	0	0	0	0	0	0	0	0	0	0	0	0	0	0	0
4565798|F|0-10:T>C-10:T>C	chr1A	471469332	10:T>C	0.91453	0.163551	0	0	0	0	0	0	2	0	0	0	0	0	0	0	0	0	0	0	0	0	0	0	2	0	0	2	2	2	0	0	0	0	0	0	0	0	0	2	0	0	0	0	0	0
3047992|F|0-36:T>C-36:T>C	chr1A	471615403	36:T>C	1	0.192308	0	0	0	0	1	0	0	0	0	0	0	0	0	0	0	2	0	0	0	0	0	0	0	2	2	0	0	0	0	0	0	0	0	2	0	0	0	0	0	2	2	0	0	2
3617868|F|0-34:G>T-34:G>T	chr1A	471615403	34:G>T	1	0.209402	2	2	2	2	2	2	2	2	2	2	1	2	2	2	2	2	2	2	0	2	2	2	2	2	2	2	2	2	0	2	2	2	0	2	2	2	2	2	0	2	2	2	1	2
3614184|F|0-64:C>A-64:C>A	chr1A	472378603	64:C>A	0.923077	0.115741	0	0	0	0	0	0	0	0	0	0	0	0	0	0	0	2	0	0	0	0	0	0	0	2	2	0	0	0	0	0	0	0	0	2	0	0	0	0	0	2	2	0	0	2
4207927|F|0-17:C>G-17:C>G	chr1A	472521273	17:C>G	0.974359	0.236842	0	1	0	0	0	0	0	0	0	0	0	0	0	0	0	0	0	0	0	0	0	0	2	0	0	2	2	2	0	0	0	0	0	0	0	0	0	2	0	0	0	0	0	0
3044399|F|0-6:A>G-6:A>G	chr1A	472530568	6:A>G	0.948718	0.301802	0	0	0	1	1	0	0	0	0	0	0	0	1	0	0	2	0	0	0	0	0	0	1	0	0	0	2	2	0	0	0	0	0	2	0	0	0	0	0	2	0	0	0	2
3041284|F|0-32:C>T-32:C>T	chr1A	472530920	32:C>T	0.871795	0.240196	0	0	0	0	0	0	0	0	0	1	0	0	0	0	0	2	0	0	0	0	0	0	2	2	2	2	2	2	0	0	0	0	0	2	0	0	0	0	0	2	2	0	0	2
4209186|F|0-21:C>T-21:C>T	chr1A	472647263	21:C>T	0.948718	0.256757	0	0	0	0	0	0	2	0	0	0	0	0	0	0	0	0	0	0	0	0	0	0	2	0	0	2	2	2	0	0	0	0	0	0	0	0	0	2	0	0	0	0	0	0
3041184|F|0-35:T>A-35:T>A	chr1A	474421160	35:T>A	1	0.440171	0	1	0	0	0	0	2	0	0	0	0	0	0	0	0	2	0	0	0	0	0	0	2	2	2	2	2	2	0	0	0	0	0	2	0	0	0	2	0	2	2	0	0	2
4209736|F|0-58:C>T-58:C>T	chr1A	474627645	58:C>T	0.991453	0.150862	0	0	0	0	0	0	2	0	0	0	0	0	0	0	0	0	0	0	0	0	0	0	2	0	0	2	2	2	0	0	0	0	0	0	0	0	0	2	0	0	0	0	0	0
3045612|F|0-65:T>C-65:T>C	chr1A	474949606	65:T>C	0.888889	0.201923	0	0	0	0	0	0	0	0	0	0	0	0	0	0	0	2	0	0	0	0	0	0	0	2	2	0	0	0	0	0	0	0	0	2	0	0	0	0	0	2	2	0	0	2
4566861|F|0-6:T>G-6:T>G	chr1A	475181185	6:T>G	0.897436	0.161905	2	2	2	2	2	2	2	2	2	2	2	2	2	2	2	1	2	2	2	2	2	2	2	1	1	2	2	2	2	2	2	2	2	0	2	2	2	2	2	0	0	2	2	1
4206029|F|0-43:C>T-43:C>T	chr1A	476405234	43:C>T	1	0.17094	2	2	2	2	2	2	2	2	2	2	2	2	2	2	2	0	2	2	2	2	2	2	2	0	0	2	2	2	2	2	2	2	2	0	2	2	2	2	2	0	0	2	2	0
4211394|F|0-21:C>T-21:C>T	chr1A	477233006	21:C>T	0.897436	0.147619	0	0	0	0	0	0	2	0	0	0	0	0	0	0	0	0	0	0	0	0	0	0	2	0	0	2	2	2	0	0	0	0	0	0	0	0	0	2	0	0	0	0	0	0
4565094|F|0-46:A>G-46:A>G	chr1A	477284916	46:A>G	0.854701	0.1	0	0	0	0	0	0	0	0	0	0	0	0	0	0	0	0	0	0	0	0	0	0	0	0	0	0	0	0	0	0	0	0	0	0	0	0	0	0	0	0	0	0	0	0
3043381|F|0-40:T>C-40:T>C	chr1A	477446881	40:T>C	0.974359	0.236842	0	0	0	0	0	0	2	0	0	0	0	0	0	0	0	0	0	0	0	0	0	0	2	0	0	2	2	2	0	0	0	0	0	0	0	0	0	0	0	0	0	0	1	0
3042420|F|0-31:T>C-31:T>C	chr1A	477620829	31:T>C	1	0.153846	0	0	0	0	0	0	2	0	0	0	0	0	0	0	0	0	0	0	0	0	0	0	2	0	0	2	2	2	0	0	0	0	0	0	0	0	0	2	0	0	0	0	0	0
3041253|F|0-58:A>T-58:A>T	chr1A	477928217	58:A>T	0.897436	0.166667	0	0	0	0	0	0	2	1	0	0	0	0	0	0	0	0	0	0	0	0	0	0	2	0	0	2	2	2	0	0	0	0	0	0	0	0	0	2	0	0	0	0	0	0
4209025|F|0-34:T>C-34:T>C	chr1A	478451754	34:T>C	1	0.24359	0	0	0	0	0	0	2	0	0	0	0	0	0	0	0	0	0	0	0	0	0	0	2	0	0	2	2	2	0	0	0	0	0	0	0	0	0	2	0	0	0	0	0	0
3624429|F|0-65:G>T-65:G>T	chr1A	478962782	65:G>T	0.863248	0.0643564	0	0	0	0	0	0	0	0	0	0	0	0	0	0	0	0	0	0	0	0	0	0	0	0	0	0	0	0	0	0	0	0	0	0	0	0	0	0	0	0	0	0	0	0
4369210|F|0-6:A>T-6:A>T	chr1A	479019394	6:A>T	1	0.0598291	0	0	0	0	0	0	0	0	0	0	0	0	0	0	0	0	0	0	0	0	0	0	0	0	0	0	0	0	0	0	0	0	0	0	0	0	0	0	0	0	0	0	0	0
100037390|F|0-26:G>C-26:G>C	chr1A	481066464	26:G>C	0.991453	0.0948276	0	0	0	0	0	0	0	0	0	0	0	0	0	0	0	0	0	0	0	0	0	0	0	0	0	0	0	0	0	0	0	0	0	0	0	0	0	0	0	0	0	0	0	0
3041269|F|0-38:T>C-38:T>C	chr1A	481066796	38:T>C	1	0.205128	0	0	0	0	0	0	0	0	0	0	0	0	0	0	0	2	0	0	0	0	0	0	0	2	2	0	0	0	0	0	0	0	0	2	0	0	0	0	0	2	2	0	0	2
4357282|F|0-62:C>A-62:C>A	chr1A	481067070	62:C>A	1	0.431624	0	0	0	0	0	0	2	0	0	0	0	0	1	0	0	2	0	0	0	0	0	0	2	2	2	2	2	2	0	0	0	0	0	2	0	0	0	0	0	2	2	0	0	2
10509405|F|0-51:G>T-51:G>T	chr1A	481929215	51:G>T	0.965812	0.0973451	0	0	0	0	0	0	0	0	0	0	0	0	0	0	0	0	0	0	0	0	0	0	0	0	0	0	0	0	0	0	0	0	0	0	0	0	0	0	0	0	0	0	0	0
4209955|F|0-31:T>C-31:T>C	chr1A	483135740	31:T>C	0.982906	0.213043	2	0	2	2	2	2	2	2	2	2	2	2	2	2	2	0	2	2	2	2	2	2	2	0	0	2	2	2	2	2	2	2	2	0	2	2	2	2	2	0	0	2	2	0
4206047|F|0-54:C>T-54:C>T	chr1A	483339874	54:C>T	0.991453	0.193966	2	2	2	2	2	2	2	2	2	2	2	2	2	2	2	0	2	2	2	2	2	2	2	0	0	2	2	2	2	2	2	2	2	0	2	2	2	2	2	0	0	2	2	0
3043050|F|0-33:A>G-33:A>G	chr1A	486839017	33:A>G	0.974359	0.315789	2	2	2	2	2	2	0	2	2	2	2	2	2	2	2	1	2	2	2	2	2	2	0	1	1	0	0	0	2	2	2	2	2	1	2	2	2	2	2	1	1	2	2	1
4369289|F|0-34:A>G-34:A>G	chr1A	487308730	34:A>G	0.965812	0.10177	0	0	0	0	0	0	0	0	0	0	2	2	0	0	0	2	2	0	1	0	0	1	0	0	0	0	0	0	0	0	0	0	0	0	0	0	0	0	0	0	0	0	0	0
3042597|F|0-59:T>C-59:T>C	chr1A	488878103	59:T>C	1	0.239316	0	0	0	0	0	0	2	0	0	0	0	0	0	0	1	0	0	0	0	0	0	0	2	0	0	2	2	2	0	0	0	0	0	0	0	0	0	0	0	0	0	0	0	0
3042764|F|0-19:T>G-19:T>G	chr1A	488915015	19:T>G	0.982906	0.23913	0	0	0	0	0	0	2	0	0	0	0	0	0	0	0	0	0	0	0	0	0	0	2	0	0	2	2	2	0	0	0	0	0	0	0	0	0	0	0	0	0	0	0	0
8511338|F|0-45:G>C-45:G>C	chr1A	489654891	45:G>C	0.982906	0.321739	0	1	0	2	0	2	0	2	0	0	0	0	0	0	0	0	0	0	2	2	0	0	0	0	0	0	0	0	2	0	0	0	2	0	0	0	0	0	2	0	0	0	2	2
10519857|F|0-45:G>C-45:G>C	chr1A	489654891	45:G>C	0.931624	0.330275	0	0	0	2	0	0	0	2	0	0	0	0	0	0	0	0	0	0	2	2	0	0	0	0	0	0	0	0	2	0	0	0	2	0	0	0	0	0	2	0	0	0	2	2
4207204|F|0-23:A>G-23:A>G	chr1A	490694619	23:A>G	0.991453	0.125	0	0	1	0	0	0	2	0	0	0	0	0	0	0	0	0	0	0	0	0	0	0	2	0	0	2	2	2	0	0	0	0	0	0	0	0	0	0	0	0	0	0	0	0
3040850|F|0-7:C>T-7:C>T	chr1A	491022045	7:C>T	1	0.123932	0	2	0	0	0	2	0	0	0	0	0	0	0	0	0	0	0	0	0	2	0	0	0	0	0	0	0	0	0	0	0	0	2	0	0	0	0	0	0	0	0	0	0	0
4211861|F|0-68:T>C-68:T>C	chr1A	491676055	68:T>C	0.957265	0.129464	0	0	0	0	0	0	2	0	0	0	0	0	0	0	0	0	0	0	0	0	0	0	2	0	0	2	2	2	0	0	0	0	0	0	0	0	0	0	0	0	0	0	0	0
4207612|F|0-68:G>C-68:G>C	chr1A	492062472	68:G>C	1	0.132479	0	0	0	0	0	0	2	0	0	0	0	0	0	0	0	0	0	0	0	0	0	0	2	0	0	2	2	2	0	0	0	0	0	0	0	0	0	0	0	0	0	0	0	0
4207571|F|0-33:A>G-33:A>G	chr1A	492073348	33:A>G	1	0.111111	0	0	0	0	0	0	2	0	0	0	0	0	0	1	0	0	0	0	0	0	0	0	2	0	0	2	2	2	0	0	0	0	0	0	0	0	0	0	0	0	0	0	0	0
4212118|F|0-6:T>C-6:T>C	chr1A	492172635	6:T>C	0.991453	0.116379	0	0	0	0	0	0	2	0	0	0	0	0	0	0	0	0	0	0	0	0	0	0	2	0	0	2	2	2	0	0	0	0	0	0	0	0	0	0	0	0	0	0	0	0
4208902|F|0-57:A>G-57:A>G	chr1A	492220737	57:A>G	1	0.106838	0	0	0	0	0	0	2	0	0	0	0	0	0	0	0	0	0	0	0	0	0	0	2	0	0	2	2	2	0	0	0	0	0	0	0	0	0	0	0	0	0	0	0	0
4206028|F|0-10:A>T-10:A>T	chr1A	492563844	10:A>T	0.91453	0.126168	0	2	0	0	0	0	2	0	0	0	0	0	0	0	0	0	0	0	0	0	0	0	2	0	0	2	2	2	0	0	0	0	0	0	0	0	0	0	0	0	0	0	0	0
3045148|F|0-31:G>A-31:G>A	chr1A	493343912	31:G>A	1	0.388889	0	0	2	0	0	0	2	0	2	0	0	0	2	2	0	0	0	2	2	0	2	0	0	0	0	0	0	0	2	2	2	2	0	2	0	2	0	1	0	0	0	0	2	2
3044994|F|0-41:G>A-41:G>A	chr1A	493376699	41:G>A	0.982906	0.395652	0	0	0	0	0	0	2	0	0	0	0	0	0	0	0	2	0	0	0	0	0	0	2	2	2	2	2	2	0	0	0	0	0	2	0	0	0	0	0	2	0	0	0	2
3040689|F|0-28:G>A-28:G>A	chr1A	494129292	28:G>A	1	0.397436	1	1	0	0	0	0	2	1	0	0	0	0	0	0	0	2	0	0	0	0	0	0	2	2	2	1	2	1	0	0	0	0	0	2	0	0	0	0	0	2	2	0	0	2
4207335|F|0-19:A>G-19:A>G	chr1A	494782135	19:A>G	0.91453	0.238318	2	2	2	2	2	2	2	2	2	2	2	2	2	2	2	0	2	2	2	2	2	2	2	0	0	2	2	2	2	2	2	2	2	0	2	2	2	0	2	0	2	2	2	0
4368417|F|0-68:G>C-68:G>C	chr1A	494824661	68:G>C	0.982906	0.234783	0	0	0	0	0	0	0	0	0	0	0	0	0	0	0	2	0	0	0	0	0	0	0	2	2	0	0	0	0	0	0	0	0	2	0	0	0	2	0	2	2	0	0	2
15997106|F|0-23:G>A-23:G>A	chr1A	494840049	23:G>A	0.863248	0.272277	2	2	2	2	2	2	2	2	2	2	2	2	2	2	2	0	2	2	2	2	2	2	2	0	0	2	2	2	2	2	2	2	2	0	2	2	2	0	0	0	0	2	2	0
4566992|F|0-36:G>A-36:G>A	chr1A	496677705	36:G>A	0.991453	0.12931	0	0	0	0	0	0	1	0	0	0	0	0	0	0	0	0	0	1	0	0	0	0	2	2	2	2	2	2	0	0	0	0	0	0	0	1	0	0	0	0	0	0	0	0
4567589|F|0-7:C>G-7:C>G	chr1A	496739861	7:C>G	0.982906	0.126087	0	0	0	0	0	0	2	0	0	0	0	0	0	0	0	0	0	0	0	0	0	0	2	2	2	2	2	2	0	0	0	0	0	0	0	0	0	0	0	0	0	0	0	0
4563982|F|0-8:C>G-8:C>G	chr1A	496739864	8:C>G	1	0.115385	0	0	0	0	0	0	0	0	0	0	0	0	0	0	0	0	0	0	0	0	0	0	2	2	2	2	2	2	0	0	0	0	0	0	0	0	0	0	0	0	0	0	0	0
3047422|F|0-13:A>G-13:A>G	chr1A	496948255	13:A>G	1	0.15812	0	1	0	0	0	0	1	0	0	0	0	0	0	0	0	0	0	0	0	0	0	0	2	2	2	2	2	2	0	0	0	0	0	0	0	0	0	0	0	0	0	0	0	0
4372798|F|0-18:G>C-18:G>C	chr1A	497673381	18:G>C	0.991453	0.12069	0	0	0	0	0	0	1	0	0	0	0	0	0	0	0	0	0	0	0	0	0	0	2	0	0	2	2	2	0	0	0	0	0	0	0	0	0	2	0	0	0	0	0	0
3043092|F|0-53:T>C-53:T>C	chr1A	497808449	53:T>C	1	0.115385	0	0	0	0	0	0	1	0	0	0	0	0	0	0	0	0	0	0	0	0	0	0	2	0	0	2	2	2	0	0	0	0	0	0	0	0	0	2	0	0	0	0	0	0
4211402|F|0-24:G>A-24:G>A	chr1A	499688544	24:G>A	0.880342	0.208738	2	2	2	2	2	2	2	2	2	2	2	2	2	2	2	0	2	2	2	2	2	2	2	2	2	2	2	2	2	2	2	2	2	0	2	2	2	2	2	0	2	2	2	0
3045392|F|0-62:C>A-62:C>A	chr1A	500460797	62:C>A	0.948718	0.364865	0	0	0	0	0	0	2	0	0	0	0	0	0	0	0	2	0	0	0	0	0	0	1	2	2	2	0	0	0	0	0	0	0	2	0	0	0	0	0	2	0	0	0	2
3043684|F|0-59:G>A-59:G>A	chr1A	501166441	59:G>A	1	0.431624	2	0	2	2	2	0	2	2	2	1	0	0	2	2	0	0	0	2	2	0	2	0	0	0	0	0	0	0	2	2	2	2	0	2	0	2	0	2	2	2	0	2	2	2
4339416|F|0-36:C>G-36:C>G	chr1A	501299926	36:C>G	0.880342	0.247573	0	0	0	0	0	0	0	0	0	0	0	0	0	0	0	2	0	0	0	0	0	0	2	2	2	2	0	0	0	0	0	0	0	2	0	0	0	0	0	2	0	0	0	1
4209859|F|0-56:A>G-56:A>G	chr1A	501299969	56:A>G	0.991453	0.206897	2	2	2	2	2	2	2	2	2	2	2	2	2	2	2	0	2	2	2	2	2	2	2	0	0	2	2	2	2	2	2	2	2	1	2	2	2	2	2	0	2	2	2	0
3045395|F|0-33:A>G-33:A>G	chr1A	501460212	33:A>G	1	0.183761	0	0	0	0	0	0	0	0	0	0	0	0	0	0	0	2	0	0	0	0	0	0	0	2	2	0	0	0	0	0	0	0	0	0	0	0	0	0	0	2	0	0	0	2
4369163|F|0-24:A>G-24:A>G	chr1A	501474104	24:A>G	0.923077	0.25	0	1	0	0	0	0	2	0	0	0	0	0	0	0	0	2	0	0	0	0	1	0	0	2	2	2	0	2	0	0	0	1	0	2	0	0	0	0	0	2	0	0	0	2
4208437|F|0-31:C>G-31:C>G	chr1A	501825475	31:C>G	0.948718	0.315315	2	2	2	2	2	2	0	2	2	2	2	2	1	2	2	0	2	2	2	2	2	2	1	0	0	0	2	2	2	2	2	2	2	0	2	2	2	2	0	0	2	2	2	0
4368603|F|0-45:A>C-45:A>C	chr1A	503496878	45:A>C	1	0.32906	2	2	2	2	2	2	0	2	2	2	2	2	1	2	2	0	2	2	2	2	2	2	1	0	0	0	2	2	2	2	2	2	2	2	2	2	2	2	2	0	2	2	2	0
3042930|F|0-7:T>G-7:T>G	chr1A	504771018	7:T>G	0.974359	0.364035	0	0	0	0	0	0	2	0	0	0	0	0	0	0	0	2	0	0	0	0	0	0	1	2	2	2	0	0	0	0	0	0	0	2	0	0	0	0	0	2	0	0	0	2
3043801|F|0-40:T>A-40:T>A	chr1A	504860687	40:T>A	1	0.380342	0	0	0	0	0	0	2	0	0	0	0	0	0	0	0	2	0	0	0	0	0	0	1	2	2	2	0	0	0	0	0	0	0	2	0	0	0	0	0	2	0	0	0	2
10518624|F|0-16:A>G-16:A>G	chr1A	504918529	16:A>G	0.948718	0.333333	0	0	0	0	1	0	2	0	0	0	0	0	0	0	0	2	0	0	0	0	0	0	1	2	2	2	0	0	0	0	0	0	0	2	0	0	0	0	0	2	1	0	0	2
4369912|F|0-15:C>G-15:C>G	chr1A	504918532	15:C>G	0.991453	0.353448	0	0	0	0	0	0	2	1	0	0	0	0	0	0	0	2	0	0	0	0	0	0	0	2	2	2	0	0	0	0	0	0	0	2	0	0	0	0	0	2	0	0	0	2
10509413|F|0-33:T>C-33:T>C	chr1A	505028448	33:T>C	0.905983	0.391509	0	0	0	0	0	0	2	0	0	0	0	0	0	0	0	2	0	0	0	0	0	0	1	2	2	2	2	0	0	0	0	0	0	0	0	0	0	2	0	2	0	0	0	2
10508569|F|0-38:G>A-38:G>A	chr1A	505115403	38:G>A	0.948718	0.355856	2	2	2	2	2	2	0	2	2	2	2	2	2	2	2	0	2	2	2	2	2	2	1	0	0	0	2	2	2	2	2	2	2	2	2	2	2	0	2	0	2	2	2	0
3047465|F|0-15:A>G-15:A>G	chr1A	505365250	15:A>G	1	0.17094	0	0	0	0	0	0	2	0	0	0	0	0	0	0	0	0	0	0	1	0	0	0	1	0	0	2	0	0	0	0	0	1	0	2	0	0	0	0	0	0	0	0	0	0
3044446|F|0-44:C>A-44:C>A	chr1A	505365253	44:C>A	1	0.162393	0	0	0	0	0	0	2	0	0	0	0	0	0	0	0	0	0	0	0	0	0	0	1	0	0	2	0	0	0	0	0	0	0	2	0	0	0	0	0	0	0	0	0	0
4211960|F|0-37:T>C-37:T>C	chr1A	506870778	37:T>C	1	0.264957	2	2	2	2	2	2	0	2	2	2	2	2	2	2	2	0	2	2	2	2	2	2	2	0	0	2	2	2	2	2	2	2	2	0	2	2	2	0	2	0	2	2	2	0
4212513|F|0-33:A>G-33:A>G	chr1A	507551930	33:A>G	1	0.25641	2	2	2	2	1	2	0	2	2	2	2	2	2	2	2	0	2	2	2	2	2	2	2	0	0	2	2	2	2	2	2	2	2	2	2	2	2	0	2	0	2	2	2	0
10517835|F|0-62:C>G-62:C>G	chr1A	507726866	62:C>G	1	0.239316	2	2	2	2	2	2	0	2	2	2	2	2	2	2	2	0	2	2	2	2	2	2	2	0	0	2	2	2	2	2	2	2	2	2	2	2	2	0	2	0	2	2	2	0
4209427|F|0-17:G>A-17:G>A	chr1A	508188920	17:G>A	0.991453	0.241379	2	2	2	2	2	2	0	2	2	2	2	2	2	2	2	0	2	2	2	2	2	2	2	0	0	2	2	2	2	2	2	2	2	2	2	2	2	0	2	0	2	2	2	0
4206646|F|0-67:G>A-67:G>A	chr1A	508188920	67:G>A	0.991453	0.237069	2	2	2	2	2	2	0	1	2	2	2	2	2	2	2	0	2	2	2	2	2	2	2	0	0	2	2	2	2	2	2	2	2	2	2	2	2	0	2	0	2	2	2	0
3042325|F|0-34:T>A-34:T>A	chr1A	509214424	34:T>A	0.871795	0.27451	0	0	0	0	0	0	2	0	0	0	0	0	0	0	0	2	0	0	0	0	0	0	0	2	2	2	0	0	0	0	0	0	0	0	0	0	0	2	0	2	0	0	0	2
10513983|F|0-48:C>T-48:C>T	chr1A	509214953	48:C>T	0.982906	0.386957	2	2	2	2	2	2	0	2	2	2	2	2	2	2	2	0	2	2	2	2	2	2	2	0	0	0	2	2	2	2	2	2	2	0	2	2	2	0	2	0	2	2	2	0
4566539|F|0-36:G>A-36:G>A	chr1A	509227773	36:G>A	0.931624	0.16055	0	1	0	0	0	0	0	0	0	0	0	0	0	0	0	0	0	0	0	0	0	0	2	0	0	2	2	2	0	0	0	0	0	2	0	0	0	0	0	0	0	0	0	0
4563939|F|0-63:G>A-63:G>A	chr1A	509238063	63:G>A	1	0.0512821	0	0	0	0	0	0	0	0	0	0	0	0	0	0	0	0	0	0	0	0	0	0	1	0	0	0	2	2	0	0	0	0	0	0	0	0	0	0	0	0	0	0	0	0
4368393|F|0-12:A>T-12:A>T	chr1A	512732341	12:A>T	0.991453	0.202586	0	0	0	0	0	0	0	0	0	0	0	0	0	0	0	0	0	0	0	0	0	0	0	0	0	2	0	0	0	0	0	0	0	0	0	0	0	0	0	0	0	0	0	0
3045599|F|0-62:T>C-62:T>C	chr1A	512856126	62:T>C	0.931624	0.142202	0	0	2	0	0	0	0	0	0	0	0	0	0	0	0	2	0	0	0	0	0	0	0	0	0	0	0	0	0	0	0	0	0	0	0	0	0	0	0	2	1	0	0	2
54345951|F|0-27:T>C-27:T>C	chr1A	514429619	27:T>C	0.923077	0.0833333	0	0	0	0	0	0	0	0	0	0	0	0	0	0	0	0	0	0	0	0	0	0	2	2	2	0	2	2	0	0	0	0	0	2	0	0	0	2	0	0	0	0	0	0
3044957|F|0-18:G>C-18:G>C	chr1A	514564826	18:G>C	1	0.235043	2	0	0	2	2	0	0	2	0	1	0	0	1	0	0	0	0	0	0	0	0	0	0	0	0	0	0	0	0	0	0	0	0	0	0	0	0	0	0	0	0	0	0	0
54345804|F|0-34:G>C-34:G>C	chr1A	515663978	34:G>C	0.982906	0.0695652	0	1	0	0	0	0	0	0	0	0	0	0	0	0	0	0	0	0	0	0	0	0	1	2	2	0	2	2	0	0	0	0	0	1	0	0	0	2	0	0	0	0	0	0
54345630|F|0-22:A>G-22:A>G	chr1A	515929991	22:A>G	1	0.0641026	0	0	0	0	0	0	0	0	0	0	0	0	0	0	0	0	0	0	0	0	0	0	1	2	2	0	2	2	0	0	0	0	0	1	0	0	0	2	0	0	0	0	0	0
4206342|F|0-14:G>C-14:G>C	chr1A	517374879	14:G>C	0.931624	0.087156	0	0	0	0	0	0	0	0	0	0	0	0	0	0	0	0	0	0	0	0	0	0	1	2	2	0	2	2	0	0	0	0	0	1	0	0	0	2	0	0	0	0	0	0
3041085|F|0-38:G>C-38:G>C	chr1A	517426657	38:G>C	1	0.217949	0	0	0	0	0	0	0	0	0	0	0	0	0	0	0	0	0	0	0	0	0	0	2	2	2	2	2	2	0	0	0	0	0	1	0	0	0	2	0	0	0	0	0	0
4369143|F|0-12:C>T-12:C>T	chr1A	517851800	12:C>T	1	0.333333	0	0	2	0	0	0	2	0	0	0	0	0	0	0	0	1	0	0	0	0	0	0	2	2	2	2	2	2	0	2	2	0	0	0	0	0	0	2	0	2	1	0	0	2
36894670|F|0-13:A>G-13:A>G	chr1A	517957863	13:A>G	0.888889	0.245192	0	2	2	0	0	2	2	0	2	2	2	2	2	2	2	2	2	2	2	2	2	2	2	2	2	2	2	2	2	2	2	2	2	2	2	2	2	2	2	2	2	2	2	2
8511647|F|0-31:C>A-31:C>A	chr1A	519109904	31:C>A	1	0.273504	2	0	0	1	2	0	0	1	0	0	0	0	1	0	0	0	0	0	0	0	0	0	0	0	0	0	0	0	0	0	0	0	0	0	0	0	0	0	1	2	0	2	0	0
3040686|F|0-18:C>T-18:C>T	chr1A	519166927	18:C>T	1	0.132479	2	0	0	0	1	0	0	0	0	0	0	0	0	0	0	0	0	0	0	0	0	0	0	0	0	0	0	0	0	0	0	0	0	0	0	0	0	0	0	0	0	0	0	0
4364026|F|0-47:A>G-47:A>G	chr1A	519255204	47:A>G	0.931624	0.348624	2	0	0	0	0	0	0	0	0	0	0	0	0	0	0	2	0	0	0	0	0	0	2	2	2	2	2	2	0	0	0	0	0	1	0	0	0	2	0	2	1	0	0	2
4209145|F|0-25:C>T-25:C>T	chr1A	519466830	25:C>T	1	0.183761	2	0	0	0	0	0	0	0	0	0	0	0	0	0	0	0	0	0	0	0	0	0	1	2	2	0	2	2	0	0	0	0	0	0	0	0	0	2	0	0	0	0	0	0
54345976|F|0-42:A>G-42:A>G	chr1A	519818709	42:A>G	0.965812	0.176991	2	0	0	0	0	0	0	0	0	0	0	0	0	0	0	0	0	0	0	0	0	0	1	2	2	0	2	2	0	0	0	0	0	0	0	0	0	2	0	0	0	0	0	0
8512263|F|0-63:C>G-63:C>G	chr1A	520197415	63:C>G	0.880342	0.101942	0	0	0	2	0	0	0	2	0	0	0	0	0	0	0	0	0	0	0	2	0	0	0	0	0	0	0	0	0	0	0	0	0	0	0	0	0	0	0	0	0	0	1	2
3044332|F|0-66:A>G-66:A>G	chr1A	520352582	66:A>G	0.991453	0.163793	0	0	0	0	0	0	0	0	0	0	0	0	0	0	0	2	0	0	0	0	0	0	1	0	0	2	0	0	0	0	0	0	0	0	0	0	0	0	0	2	1	0	0	2
4564980|F|0-51:G>A-51:G>A	chr1A	521556178	51:G>A	1	0.0769231	0	0	0	0	0	0	0	0	0	0	0	0	0	0	0	0	0	0	0	0	0	0	2	2	2	0	2	2	0	0	0	0	0	0	0	0	0	2	0	0	0	0	0	0
3041125|F|0-43:A>G-43:A>G	chr1A	524224161	43:A>G	1	0.0726496	0	0	0	0	0	0	0	0	0	0	0	0	0	0	0	0	0	0	0	0	0	0	1	2	2	0	2	2	0	0	0	0	0	0	0	1	0	2	0	0	0	0	0	0
4212745|F|0-8:T>C-8:T>C	chr1A	527197879	8:T>C	1	0.179487	2	2	2	2	2	2	2	2	2	2	2	2	2	2	2	0	2	2	2	2	2	2	1	2	2	0	2	2	2	2	2	2	2	2	2	2	2	2	2	0	1	2	2	0
4342377|F|0-29:G>A-29:G>A	chr1A	527219478	29:G>A	1	0.24359	0	0	0	0	0	0	0	0	0	0	0	0	0	0	0	1	0	0	0	0	0	0	2	2	2	2	2	2	0	0	0	0	0	0	0	0	0	2	0	2	1	0	0	2
3045412|F|0-62:G>A-62:G>A	chr1A	527247169	62:G>A	0.931624	0.233945	0	0	0	0	0	0	0	0	0	0	0	0	0	0	0	2	0	0	0	0	0	0	2	2	2	2	2	2	0	0	0	0	0	0	0	0	0	2	0	2	2	0	0	2
3047432|F|0-44:C>T-44:C>T	chr1A	528286719	44:C>T	0.974359	0.0964912	0	0	0	0	0	0	0	0	0	0	0	0	0	0	0	0	0	0	2	0	0	0	0	0	0	0	0	0	0	0	0	0	2	0	0	0	0	0	0	0	0	0	0	0
10518514|F|0-64:C>T-64:C>T	chr1A	528569249	64:C>T	1	0.0555556	0	0	0	0	0	0	0	0	0	0	0	0	0	0	0	0	0	0	0	0	0	0	0	0	0	0	0	0	0	0	0	0	1	0	0	0	0	0	0	0	0	0	0	0
3042030|F|0-43:A>G-43:A>G	chr1A	528641302	43:A>G	0.991453	0.400862	2	1	0	0	0	0	0	0	0	0	0	0	0	0	0	2	0	0	0	0	0	0	2	1	2	2	2	2	0	2	2	0	0	0	0	0	0	0	0	2	1	0	0	2
4564298|F|0-39:C>A-39:C>A	chr1A	528825045	39:C>A	0.991453	0.0646552	0	0	0	0	0	0	0	0	0	0	0	0	0	0	0	0	0	0	0	0	0	0	0	0	0	0	0	0	0	0	0	0	0	0	0	0	0	0	0	0	0	0	0	0
4367337|F|0-16:C>G-16:C>G	chr1A	528835609	16:C>G	0.863248	0.316832	0	0	0	0	0	0	0	0	0	0	0	0	0	0	0	2	0	0	0	0	0	0	2	2	2	2	2	2	0	2	2	0	0	0	0	0	0	0	0	2	0	0	0	2
3042262|F|0-57:G>C-57:G>C	chr1A	528837587	57:G>C	0.982906	0.256522	0	0	0	0	0	0	0	0	0	0	0	0	0	0	0	2	0	0	0	0	0	0	2	2	2	2	2	2	0	0	0	0	0	0	0	0	0	0	0	2	1	0	0	0
4212083|F|0-12:A>G-12:A>G	chr1A	528837845	12:A>G	0.991453	0.107759	0	2	2	2	2	2	2	2	2	2	2	2	2	2	2	2	2	2	2	2	2	2	2	2	2	2	2	2	2	2	2	2	2	2	2	2	2	2	2	2	2	2	2	2
4206712|F|0-56:G>A-56:G>A	chr1A	528986734	56:G>A	0.854701	0.25	2	2	2	0	2	2	2	0	2	2	2	2	2	2	2	2	2	2	0	0	2	2	2	2	2	2	2	2	2	2	2	2	0	2	0	2	2	2	0	2	2	2	0	0
4367037|F|0-27:T>C-27:T>C	chr1A	529563767	27:T>C	0.854701	0.34	2	0	0	0	0	0	0	0	0	0	0	0	0	0	0	1	0	0	0	0	0	0	0	0	0	2	0	0	0	0	0	0	0	0	0	0	0	2	0	0	2	0	0	2
10524727|F|0-10:T>A-10:T>A	chr1A	529727338	10:T>A	0.931624	0.0550459	2	2	2	2	2	2	2	2	2	2	1	2	2	2	2	0	0	2	2	2	2	2	2	2	2	2	2	2	2	2	2	2	2	2	2	2	2	2	2	2	2	2	2	2
10524727|F|0-68:T>C-68:T>C	chr1A	529727338	68:T>C	0.905983	0.0613208	2	2	2	2	2	2	2	2	2	2	0	2	2	2	2	0	0	2	2	2	2	2	2	2	2	2	2	2	2	2	2	2	2	2	2	2	2	2	2	2	2	2	2	2
100039979|F|0-19:C>T-19:C>T	chr1A	529792633	19:C>T	0.965812	0.115044	0	0	0	0	0	0	0	0	0	0	0	0	0	0	0	0	0	0	0	0	0	0	1	1	2	0	2	2	0	2	2	0	0	0	0	0	0	0	0	0	0	0	0	0
3040798|F|0-63:C>G-63:C>G	chr1A	529923170	63:C>G	0.991453	0.125	0	0	0	0	0	0	0	0	0	0	0	0	0	0	0	0	0	0	0	0	0	0	1	2	2	0	2	2	0	2	2	0	0	0	0	0	0	0	0	0	0	0	0	0
3045285|F|0-28:A>G-28:A>G	chr1A	531248024	28:A>G	0.982906	0.213043	0	0	0	0	0	0	0	0	0	0	0	0	0	0	0	2	0	0	0	0	0	0	1	0	0	2	0	0	0	2	2	0	0	0	0	0	0	2	0	0	0	0	0	2
4549254|F|0-18:G>T-18:G>T	chr1A	531814426	18:G>T	0.991453	0.24569	0	0	0	0	0	0	0	0	0	0	0	0	0	0	0	2	0	0	0	0	0	0	2	2	2	2	2	2	0	0	0	0	0	0	0	0	0	2	0	0	0	0	0	2
8510484|F|0-19:G>T-19:G>T	chr1A	532204681	19:G>T	1	0.183761	2	0	0	0	0	0	0	0	0	0	0	0	0	0	0	0	0	0	0	0	0	0	0	0	0	0	0	0	0	0	0	0	0	0	0	0	0	0	0	0	0	0	0	0
4354393|F|0-43:G>C-43:G>C	chr1A	532313520	43:G>C	1	0.175214	2	0	0	0	0	0	0	0	0	0	0	0	0	0	0	0	0	0	0	0	0	0	0	0	0	0	0	0	0	0	0	0	0	0	0	0	0	0	0	0	0	0	0	0
10520243|F|0-15:T>C-15:T>C	chr1A	532315882	15:T>C	0.982906	0.152174	0	2	2	2	2	2	2	2	2	2	2	2	2	2	2	2	2	2	2	2	2	2	2	2	2	2	1	2	2	2	2	2	2	2	2	2	2	2	2	2	2	2	2	2
4373231|F|0-40:A>G-40:A>G	chr1A	532760990	40:A>G	0.982906	0.165217	2	0	0	0	0	0	0	0	0	0	0	0	0	0	0	0	0	0	0	0	0	0	0	0	0	0	0	0	0	0	0	0	0	0	0	0	0	0	0	0	0	0	0	0
3042968|F|0-7:C>T-7:C>T	chr1A	533234924	7:C>T	1	0.141026	2	0	0	0	0	0	0	0	0	0	0	0	0	0	0	0	0	0	0	0	0	0	0	0	0	0	0	0	0	0	0	0	0	0	0	0	0	0	0	0	0	0	0	0
3045234|F|0-18:C>A-18:C>A	chr1A	533641233	18:C>A	1	0.0683761	0	0	0	0	0	0	0	0	0	0	0	0	0	0	0	0	0	0	0	0	0	0	0	0	0	0	0	0	0	2	2	0	0	0	0	0	0	0	0	0	0	0	0	0
4361370|F|0-32:A>G-32:A>G	chr1A	534121926	32:A>G	0.905983	0.179245	0	0	0	2	0	0	0	2	0	0	0	0	2	0	2	0	2	0	0	0	0	0	0	0	0	0	0	0	0	2	1	0	0	0	0	2	0	2	0	0	0	0	0	0
36894464|F|0-48:G>A-48:G>A	chr1A	534379652	48:G>A	1	0.384615	0	2	0	0	1	2	0	0	0	0	0	0	0	0	0	0	0	0	0	2	0	0	0	0	0	0	0	0	0	0	0	0	1	0	0	0	0	0	2	2	0	2	0	0
3044928|F|0-38:C>T-38:C>T	chr1A	534600111	38:C>T	1	0.179487	0	0	0	2	0	0	0	2	0	0	0	0	2	0	2	0	2	0	0	0	0	0	0	0	0	0	0	0	0	2	2	0	0	0	0	2	0	0	0	0	0	0	0	0
54355085|F|0-31:T>A-31:T>A	chr1A	534605960	31:T>A	0.957265	0.383929	0	0	0	2	0	0	0	2	0	0	0	0	2	0	2	2	2	0	0	0	0	0	2	2	2	2	2	2	0	2	2	0	0	0	0	2	0	2	0	0	0	0	0	2
3047897|F|0-62:A>G-62:A>G	chr1A	535042233	62:A>G	0.974359	0.192982	0	0	0	0	0	0	0	0	0	0	0	0	0	0	0	2	0	0	0	0	0	0	2	2	2	2	2	2	0	0	0	0	0	0	0	0	0	2	0	0	0	0	0	2
54358942|F|0-53:G>C-53:G>C	chr1A	535871650	53:G>C	0.91453	0.200935	0	0	0	0	0	0	0	0	0	0	0	0	0	0	0	2	0	0	0	0	0	0	2	2	2	2	2	2	0	0	0	0	0	0	0	0	0	2	0	0	0	0	0	2
36894405|F|0-32:C>T-32:C>T	chr1A	535871653	32:C>T	0.923077	0.106481	2	2	2	0	2	2	2	0	2	2	2	2	2	2	2	2	2	2	2	0	2	2	2	2	2	2	2	2	2	2	2	2	2	2	2	2	2	2	0	2	2	2	0	0
8531759|F|0-19:G>A-19:G>A	chr1A	536453305	19:G>A	1	0.393162	0	0	0	2	0	0	0	2	0	0	0	0	2	0	2	2	2	0	0	0	1	0	2	2	2	2	2	2	0	2	2	0	0	0	0	2	0	2	0	0	0	0	0	2
4368597|F|0-41:T>G-41:T>G	chr1A	537007166	41:T>G	0.923077	0.449074	2	2	2	0	2	2	2	0	2	2	2	2	0	2	0	0	0	2	0	2	2	2	0	0	0	0	0	0	2	0	0	2	2	2	2	0	2	0	0	2	2	2	2	0
3045304|F|0-67:G>A-67:G>A	chr1A	537011199	67:G>A	0.940171	0.409091	0	0	0	2	0	0	0	2	0	1	0	0	2	0	2	2	2	0	2	0	0	0	2	2	2	2	2	2	0	2	2	0	0	0	0	2	0	2	2	0	0	0	0	2
4370223|F|0-67:G>A-67:G>A	chr1A	537110873	67:G>A	1	0.183761	0	0	0	2	0	0	0	2	0	0	0	0	2	0	2	0	2	0	0	0	0	0	0	0	0	0	0	0	0	2	2	0	0	0	0	2	0	0	0	0	0	0	0	0
3042211|F|0-39:T>C-39:T>C	chr1A	537191690	39:T>C	1	0.410256	0	0	0	2	0	0	0	2	0	0	0	0	2	0	2	2	2	0	2	0	0	0	2	2	2	2	2	2	0	2	2	0	0	0	0	2	0	2	2	0	0	0	0	2
3045755|F|0-14:C>A-14:C>A	chr1A	537237184	14:C>A	0.948718	0.387387	0	0	0	2	0	0	0	2	0	0	0	0	2	0	2	0	2	0	2	0	0	0	2	2	2	2	2	2	0	2	2	0	0	0	0	2	0	2	2	0	0	0	0	2
3041631|F|0-63:G>A-63:G>A	chr1A	537695580	63:G>A	0.974359	0.377193	2	0	0	0	0	2	0	0	0	0	0	0	0	0	0	0	0	0	0	0	0	0	2	2	2	2	2	2	0	0	0	0	0	0	0	0	0	2	0	0	0	2	0	0
4370475|F|0-34:A>G-34:A>G	chr1A	537704195	34:A>G	1	0.24359	0	0	0	2	0	0	0	2	0	0	0	0	2	0	2	0	2	0	2	0	0	0	0	0	0	0	0	0	0	2	2	0	0	0	0	2	0	0	2	0	0	0	0	0
3040589|F|0-45:A>C-45:A>C	chr1A	537762474	45:A>C	1	0.200855	0	0	0	2	0	0	0	2	0	0	0	0	2	0	2	0	2	0	2	0	0	0	0	0	0	0	0	0	0	2	2	0	0	0	0	2	0	0	0	0	0	0	0	0
3047196|F|0-14:A>G-14:A>G	chr1A	538825927	14:A>G	0.863248	0.0792079	0	0	0	0	0	0	0	0	0	0	0	0	0	0	0	0	0	0	0	0	0	0	2	2	2	2	2	2	0	0	0	0	0	0	2	0	0	0	0	0	0	0	0	0
8512017|F|0-62:C>T-62:C>T	chr1A	539037677	62:C>T	0.982906	0.252174	0	1	0	2	1	0	0	2	0	0	0	0	2	0	2	0	2	0	2	0	0	0	0	0	0	0	0	0	0	2	2	0	0	1	0	2	0	0	0	0	0	0	0	0
8510638|F|0-10:G>A-10:G>A	chr1A	540113009	10:G>A	1	0.252137	0	1	0	2	0	2	0	0	0	0	0	0	0	0	0	0	0	0	0	0	0	0	0	0	0	0	0	0	0	0	0	0	0	0	0	0	0	0	0	0	0	0	0	0
10525262|F|0-34:A>C-34:A>C	chr1A	540822883	34:A>C	0.923077	0.0787037	2	2	2	2	2	2	2	2	2	2	2	2	2	2	2	2	2	2	2	2	2	2	2	2	2	2	2	2	2	2	2	2	2	2	2	2	2	2	2	2	2	2	2	2
3043278|F|0-37:A>G-37:A>G	chr1A	541071511	37:A>G	0.854701	0.29	0	0	0	2	0	2	0	2	0	0	0	0	2	0	2	0	2	0	0	0	0	0	0	0	0	0	0	0	0	2	2	0	0	0	0	2	0	2	0	0	0	0	0	0
4563721|F|0-38:G>C-38:G>C	chr1A	541518663	38:G>C	0.948718	0.265766	0	0	0	0	0	2	0	0	0	0	0	0	0	0	0	0	0	0	2	0	0	0	2	2	2	2	2	2	0	0	0	0	2	0	0	0	0	0	0	0	0	0	0	0
3043740|F|0-47:C>A-47:C>A	chr1A	541519358	47:C>A	0.957265	0.473214	0	1	0	2	0	2	0	2	0	0	0	0	2	0	2	0	2	0	2	0	0	0	0	0	0	2	0	0	0	2	2	0	1	0	0	2	0	0	0	0	0	2	0	2
4356818|F|0-5:T>C-5:T>C	chr1A	541844039	5:T>C	0.905983	0.481132	0	0	0	2	0	2	0	2	0	0	0	0	2	0	2	0	2	0	0	0	0	0	2	2	2	2	2	2	0	2	2	0	1	0	0	2	0	2	2	0	0	2	0	0
3043610|F|0-6:G>C-6:G>C	chr1A	542571805	6:G>C	1	0.388889	2	0	0	2	0	2	0	2	0	1	0	0	2	0	2	0	2	0	1	0	0	0	2	2	2	2	2	2	0	2	2	0	1	0	0	2	0	2	2	0	1	2	0	1
3047164|F|0-50:T>C-50:T>C	chr1A	542678648	50:T>C	0.991453	0.0517241	2	2	2	2	2	0	2	2	2	2	2	2	2	2	2	2	2	2	2	2	2	2	2	2	2	2	2	2	2	2	2	2	2	2	2	2	2	2	2	2	2	2	2	2
4355526|F|0-21:T>C-21:T>C	chr1A	542781714	21:T>C	0.974359	0.236842	0	0	0	2	0	0	0	0	0	0	0	0	0	0	0	0	0	1	0	0	0	0	0	0	0	0	0	0	0	0	0	0	2	0	0	0	0	0	2	0	0	2	0	0
3045224|F|0-22:A>G-22:A>G	chr1A	542817612	22:A>G	0.982906	0.16087	2	0	0	0	0	2	0	0	0	0	0	0	0	0	0	0	0	0	0	0	0	0	2	2	2	1	2	2	0	0	0	0	0	0	0	0	0	2	0	0	1	0	0	0
10523638|F|0-44:G>C-44:G>C	chr1A	542831853	44:G>C	0.91453	0.200935	0	0	0	2	0	0	0	0	0	0	0	0	0	0	0	0	0	0	0	0	0	0	0	0	0	0	0	0	0	0	0	0	0	0	0	0	0	0	2	0	0	2	0	0
3042870|F|0-61:C>A-61:C>A	chr1A	542983670	61:C>A	0.982906	0.26087	0	2	2	2	2	0	2	1	2	2	2	2	2	2	2	2	2	2	2	1	2	2	0	0	0	2	0	0	2	2	2	2	2	2	1	2	2	0	2	2	0	2	1	1
4364816|F|0-24:A>G-24:A>G	chr1A	542990950	24:A>G	1	0.384615	2	0	0	2	0	2	0	0	0	0	0	0	0	0	0	0	0	0	0	0	0	0	2	2	2	1	2	2	0	0	0	0	2	0	0	0	0	2	2	0	1	2	0	0
3044319|F|0-31:C>G-31:C>G	chr1A	543187814	31:C>G	1	0.136752	2	0	0	0	0	0	0	0	0	0	0	0	0	0	0	0	0	0	0	0	0	0	2	2	2	1	2	2	0	0	0	0	0	0	0	0	0	2	0	0	1	0	0	0
3046723|F|0-52:A>G-52:A>G	chr1A	544364072	52:A>G	1	0.376068	0	2	2	0	2	0	2	2	2	2	2	2	2	2	2	2	2	2	2	2	2	2	0	0	0	1	0	0	2	2	2	2	0	2	2	2	2	1	0	2	1	0	2	2
36894883|F|0-29:A>G-29:A>G	chr1A	544423890	29:A>G	0.991453	0.383621	2	0	0	2	0	2	0	2	0	0	0	1	2	0	2	0	0	0	2	1	0	0	2	2	2	2	2	2	0	2	2	0	2	0	0	2	0	2	2	0	1	2	1	1
10524885|F|0-56:G>C-56:G>C	chr1A	544423890	56:G>C	0.897436	0.157143	0	0	0	2	0	2	0	0	0	0	1	0	0	0	0	0	0	0	2	0	0	0	0	0	0	0	0	0	0	0	0	0	2	0	0	0	0	0	0	0	0	0	0	0
10524885|F|0-11:C>T-11:C>T	chr1A	544423890	11:C>T	0.871795	0.166667	0	0	0	2	0	2	0	0	0	0	1	0	0	0	0	0	0	0	2	0	0	0	0	1	1	1	1	1	0	0	0	0	2	0	0	0	0	0	0	0	0	0	0	0
3606906|F|0-41:A>G-41:A>G	chr1A	544457582	41:A>G	0.974359	0.460526	2	2	2	0	2	0	2	0	2	2	2	2	1	2	0	2	2	2	0	0	2	2	2	2	2	1	2	2	2	0	0	2	0	2	2	0	2	2	0	2	2	0	2	2
4364222|F|0-25:A>T-25:A>T	chr1A	544640437	25:A>T	1	0.141026	2	0	0	0	0	0	0	0	0	1	0	0	0	0	0	0	0	0	0	0	0	0	2	2	2	1	2	2	0	0	0	0	0	0	0	0	0	2	0	0	1	0	0	0
4369175|F|0-25:A>T-25:A>T	chr1A	544640437	25:A>T	0.888889	0.163462	2	0	0	0	0	0	0	0	0	0	0	0	0	0	0	0	0	0	0	0	0	0	2	2	2	1	2	2	0	0	0	0	0	0	0	0	0	2	0	0	1	0	0	0
4370230|F|0-61:C>T-61:C>T	chr1A	544995787	61:C>T	0.931624	0.155963	2	0	0	0	0	0	0	0	0	0	0	0	0	0	0	0	0	0	0	0	0	0	2	2	2	0	2	2	0	0	0	0	0	0	0	0	0	2	0	0	1	0	0	0
4340074|F|0-38:T>C-38:T>C	chr1A	545887809	38:T>C	1	0.230769	0	0	0	0	0	0	1	2	0	0	0	0	2	0	0	0	0	0	0	2	0	0	0	0	0	1	0	0	0	2	2	1	0	0	0	2	0	0	0	0	0	0	0	0
4346204|F|0-23:A>G-23:A>G	chr1A	546016732	23:A>G	0.974359	0.22807	0	0	0	0	0	2	0	2	0	0	0	0	2	0	0	0	0	0	0	2	0	0	0	0	0	1	0	0	0	2	2	0	0	0	0	2	0	0	0	0	0	0	0	0
8511009|F|0-11:A>G-11:A>G	chr1A	546173590	11:A>G	0.897436	0.228571	0	0	0	0	0	0	0	0	0	0	0	0	0	0	0	0	0	0	0	0	0	0	2	2	2	2	0	1	0	0	0	0	0	0	2	0	0	0	0	0	0	0	0	0
3044342|F|0-36:G>T-36:G>T	chr1A	546434107	36:G>T	0.974359	0.236842	0	0	0	0	2	2	0	2	0	0	2	0	2	0	0	0	0	0	0	2	0	0	0	0	0	1	0	0	0	2	2	0	0	0	0	2	0	0	0	0	0	0	0	0
4361594|F|0-26:G>C-26:G>C	chr1A	546459073	26:G>C	1	0.226496	2	2	2	2	2	0	2	0	2	2	2	2	0	2	2	2	2	2	2	0	2	2	1	2	2	0	2	2	2	0	0	2	2	2	2	2	2	2	2	2	2	2	2	2
8510840|F|0-26:T>A-26:T>A	chr1A	546459076	26:T>A	1	0.230769	0	1	0	0	0	2	0	2	0	0	0	0	2	0	0	0	0	0	0	2	0	0	1	0	0	2	0	0	0	2	2	0	0	0	0	0	0	0	0	0	0	0	0	0
3043402|F|0-24:T>C-24:T>C	chr1A	546548277	24:T>C	0.948718	0.238739	0	0	0	2	0	0	0	0	0	0	0	0	0	0	0	0	0	0	2	0	0	0	0	0	0	0	0	0	0	0	0	0	0	0	0	0	0	0	2	0	0	2	0	0
4203293|F|0-12:A>G-12:A>G	chr1A	546851736	12:A>G	0.871795	0.0882353	0	0	0	0	0	0	0	0	0	0	0	0	0	0	0	0	0	0	0	0	0	0	0	2	0	0	0	0	0	0	0	0	0	0	2	0	0	0	0	0	0	0	0	0
3040916|F|0-40:A>C-40:A>C	chr1A	547217463	40:A>C	1	0.273504	0	0	0	2	0	0	0	0	0	0	0	0	0	0	0	0	0	0	2	0	0	0	0	0	0	0	0	0	0	0	0	0	0	0	0	0	0	0	2	0	0	2	0	0
3043080|F|0-66:C>T-66:C>T	chr1A	548021217	66:C>T	0.965812	0.309735	0	0	0	0	0	2	0	2	0	0	0	0	2	0	0	0	0	0	0	2	0	0	1	0	0	2	0	0	0	2	1	0	0	0	0	2	0	2	0	0	0	0	0	0
4370524|F|0-26:C>G-26:C>G	chr1A	548195225	26:C>G	0.991453	0.323276	0	1	0	0	0	2	0	2	0	0	0	0	2	0	0	0	0	0	2	2	0	0	1	0	0	2	0	0	0	2	2	0	0	0	0	2	0	2	0	0	0	0	0	0
10514877|F|0-22:A>G-22:A>G	chr1A	548598859	22:A>G	0.91453	0.102804	0	0	0	0	0	2	0	0	0	0	0	0	0	0	0	0	0	0	0	0	0	0	0	0	0	0	0	0	0	0	0	0	2	0	0	0	2	0	0	0	0	0	0	0
3041927|F|0-56:C>A-56:C>A	chr1A	548957617	56:C>A	0.91453	0.149533	2	0	0	0	0	0	0	0	0	0	0	0	0	0	0	0	2	0	0	0	0	0	1	2	1	0	2	2	0	0	0	0	0	0	0	0	0	0	0	2	0	0	0	2
3044349|F|0-22:A>G-22:A>G	chr1A	549157424	22:A>G	1	0.252137	0	0	0	2	0	2	0	0	0	0	0	0	0	0	0	0	0	0	0	0	0	0	0	0	0	0	0	0	0	0	0	0	0	0	0	0	0	0	2	0	0	2	0	0
4369593|F|0-5:C>T-5:C>T	chr1A	549215032	5:C>T	1	0.260684	0	1	0	2	0	2	0	0	0	0	0	0	0	0	0	0	0	0	0	0	0	0	0	0	0	0	0	0	0	1	1	0	0	0	0	0	0	0	2	0	0	2	0	0
3047087|F|0-12:T>G-12:T>G	chr1A	549302574	12:T>G	1	0.24359	0	0	0	2	0	2	0	0	0	0	0	0	0	0	0	0	0	0	0	0	0	0	0	0	0	0	0	0	0	0	0	0	0	0	0	0	0	0	1	0	0	2	1	0
54355656|F|0-20:C>T-20:C>T	chr1A	549302577	20:C>T	0.897436	0.252381	0	0	0	2	0	2	0	2	0	0	0	0	0	0	0	0	0	0	0	0	0	0	0	0	0	0	0	0	0	0	0	0	0	0	0	0	0	0	2	0	0	2	0	0
4209607|F|0-28:T>C-28:T>C	chr1A	549318304	28:T>C	1	0.235043	2	2	2	0	2	0	2	2	2	2	2	2	2	2	2	2	2	2	2	2	2	2	2	2	2	2	2	2	2	2	2	2	2	2	2	2	2	2	0	2	2	0	2	2
4369720|F|0-42:C>T-42:C>T	chr1A	549318400	42:C>T	0.982906	0.23913	0	0	0	2	0	2	0	0	0	0	0	0	0	0	0	0	0	0	0	0	0	0	0	0	0	0	0	0	0	0	0	0	0	0	0	0	0	0	1	0	0	2	0	0
3042845|F|0-17:G>A-17:G>A	chr1A	549321493	17:G>A	1	0.247863	0	0	0	2	0	2	0	0	0	0	0	0	0	0	0	0	0	1	0	0	0	0	0	0	0	0	0	0	0	0	0	0	0	0	0	0	0	0	2	0	0	2	0	1
10519902|F|0-54:A>T-54:A>T	chr1A	549330570	54:A>T	0.974359	0.254386	2	2	2	0	2	0	2	2	2	2	2	2	2	2	2	2	2	2	2	2	2	2	2	2	2	2	2	2	2	2	2	2	2	2	2	2	2	2	0	2	2	0	2	2
54354524|F|0-60:G>A-60:G>A	chr1A	549636029	60:G>A	0.957265	0.366071	2	2	0	0	0	0	0	2	0	0	0	0	2	0	0	0	2	0	0	2	0	0	2	2	2	0	2	2	0	2	2	0	0	0	0	2	0	2	0	0	2	0	0	2
10509129|F|0-30:T>C-30:T>C	chr1A	549697453	30:T>C	0.991453	0.37069	2	2	0	0	1	0	0	2	0	0	1	0	2	0	0	0	2	0	0	2	0	0	1	2	2	0	2	2	0	2	2	0	1	0	0	2	0	2	0	0	2	0	0	2
3046608|F|0-49:G>A-49:G>A	chr1A	551666832	49:G>A	0.974359	0.442982	0	2	0	2	0	2	0	2	0	0	0	0	2	0	0	0	0	0	2	2	0	0	0	0	0	0	0	0	0	2	2	0	0	0	0	2	0	2	0	2	0	2	0	0
54360718|F|0-50:G>C-50:G>C	chr1A	551960821	50:G>C	0.854701	0.155	2	0	2	0	0	0	2	0	2	2	2	2	2	2	2	2	2	2	2	2	2	2	2	2	2	2	2	2	2	2	2	2	2	2	2	2	2	2	2	2	2	2	2	2
4348060|F|0-32:T>G-32:T>G	chr1A	553850162	32:T>G	1	0.470085	0	2	0	2	0	0	1	2	1	0	0	0	1	0	0	0	0	0	0	2	0	0	0	0	0	0	0	0	0	2	2	0	0	0	1	2	0	2	0	2	0	0	0	1
3611916|F|0-31:T>C-31:T>C	chr1A	554564007	31:T>C	0.991453	0.349138	2	0	2	2	2	2	2	0	2	2	2	2	0	2	2	2	2	2	1	0	2	2	2	2	2	2	2	2	2	0	0	2	1	2	2	0	2	0	2	0	2	2	2	2
3046547|F|0-42:A>G-42:A>G	chr1A	554694081	42:A>G	0.982906	0.334783	0	2	0	0	0	0	0	2	0	0	0	0	2	0	0	0	0	0	1	2	0	0	0	0	0	0	0	0	0	2	2	0	0	0	0	2	0	2	0	2	0	0	0	0
3623600|F|0-10:G>C-10:G>C	chr1A	556108302	10:G>C	0.982906	0.395652	2	0	0	2	0	2	0	0	0	2	0	2	0	2	0	0	2	0	2	0	0	2	2	2	2	0	2	2	0	0	0	0	0	0	0	0	0	0	0	0	2	2	0	0
54357908|F|0-13:A>G-13:A>G	chr1A	556273357	13:A>G	0.91453	0.392523	0	2	2	0	2	0	2	2	2	0	2	0	2	0	2	2	0	2	0	2	2	0	0	0	0	2	0	0	2	2	2	2	2	2	2	2	2	2	2	2	0	0	2	2
3043928|F|0-64:C>G-64:C>G	chr1A	556380189	64:C>G	0.991453	0.336207	0	1	2	2	0	0	2	0	0	0	0	0	0	0	0	0	0	2	0	2	0	0	2	2	2	2	2	2	0	2	2	0	0	0	2	0	2	0	0	0	0	0	0	0
10522715|F|0-58:C>T-58:C>T	chr1A	558303707	58:C>T	0.923077	0.134259	2	0	0	0	0	0	0	0	0	0	0	0	0	0	0	0	0	0	0	0	0	0	2	2	2	1	2	2	0	0	0	0	0	0	0	0	0	2	0	0	2	0	0	0
4564894|F|0-10:G>C-10:G>C	chr1A	558460887	10:G>C	1	0.0641026	0	0	0	0	0	0	0	0	0	0	0	0	0	0	0	0	0	0	0	0	0	0	1	2	2	2	0	0	0	0	0	0	0	0	0	0	0	0	2	0	0	0	0	0
4342112|F|0-15:G>A-15:G>A	chr1A	558633645	15:G>A	1	0.380342	0	2	2	2	2	0	2	2	2	2	2	2	2	2	2	2	2	2	0	2	2	2	1	0	0	0	0	2	2	2	2	2	2	2	2	0	2	0	2	2	1	2	2	2
4207167|F|0-10:A>G-10:A>G	chr1A	560589302	10:A>G	0.991453	0.267241	0	1	0	2	0	0	0	0	0	0	0	0	0	0	0	0	0	0	0	2	0	0	2	2	2	2	0	2	0	2	2	0	0	0	2	0	2	0	2	0	0	0	0	0
4212670|F|0-12:T>G-12:T>G	chr1A	561474366	12:T>G	0.982906	0.286957	0	0	0	2	0	0	0	0	1	0	0	0	0	2	0	0	0	0	1	2	0	0	2	2	2	2	2	2	0	1	1	0	0	0	2	0	1	0	2	0	0	0	0	0
4212670|F|0-42:C>G-42:C>G	chr1A	561474366	42:C>G	0.863248	0.113861	0	0	0	0	0	0	0	0	0	0	0	0	0	0	0	0	0	0	0	0	0	0	2	2	2	2	2	2	0	0	0	0	0	0	0	0	0	0	0	0	0	0	0	0
4210154|F|0-9:T>C-9:T>C	chr1A	561478217	9:T>C	0.991453	0.344828	0	0	0	2	0	0	0	0	0	0	0	0	0	2	0	0	0	0	1	2	0	0	2	2	2	2	2	2	0	2	2	0	0	0	2	0	2	0	2	0	0	0	0	0
3046699|F|0-58:G>A-58:G>A	chr1A	561753032	58:G>A	0.923077	0.180556	0	2	0	0	0	0	0	2	0	0	2	0	1	0	0	2	0	0	0	2	0	0	0	0	0	0	0	0	0	2	2	0	2	0	0	0	0	0	0	0	0	0	0	0
15997906|F|0-25:C>G-25:C>G	chr1A	562669068	25:C>G	0.957265	0.446429	0	0	0	2	2	2	0	2	0	0	0	0	0	0	0	2	0	0	2	2	0	0	2	2	2	2	0	2	2	2	1	2	2	2	0	2	2	2	0	0	0	0	2	0
3040667|F|0-15:G>A-15:G>A	chr1A	562677072	15:G>A	0.940171	0.327273	0	2	0	2	0	2	0	2	0	0	2	0	2	0	0	2	0	0	0	2	0	0	1	0	0	0	2	2	0	2	2	0	2	0	0	0	0	0	0	0	2	0	0	2
10506941|F|0-12:G>T-12:G>T	chr1A	562865962	12:G>T	0.871795	0.112745	2	2	2	2	2	2	2	2	2	2	2	2	2	2	2	2	2	2	0	2	2	2	2	2	2	2	2	2	2	2	2	2	2	2	2	2	2	2	2	2	2	2	2	2
3617641|F|0-20:T>A-20:T>A	chr1A	563020357	20:T>A	0.871795	0.122549	2	2	2	2	2	2	2	2	2	2	2	2	2	2	2	2	2	2	2	2	2	2	2	2	2	2	2	2	2	2	2	2	2	2	2	2	2	2	2	2	2	2	2	2
10517670|F|0-62:C>G-62:C>G	chr1A	563618871	62:C>G	0.982906	0.247826	2	0	0	0	0	0	0	0	0	0	0	0	0	0	0	0	0	0	0	0	0	0	1	2	2	2	0	0	0	0	0	0	0	0	0	0	0	0	0	0	0	0	0	0
3043427|F|0-45:A>C-45:A>C	chr1A	563756189	45:A>C	0.957265	0.383929	2	0	0	0	0	2	0	0	0	0	0	0	0	0	0	0	0	0	0	0	0	0	2	2	2	2	2	2	0	0	0	0	0	0	0	0	0	0	0	0	1	0	0	0
10515032|F|0-27:T>C-27:T>C	chr1A	563959932	27:T>C	0.974359	0.364035	2	1	0	1	0	2	0	0	0	0	0	0	0	0	0	0	0	0	0	0	0	0	2	2	2	2	2	2	0	0	0	0	0	0	0	0	0	0	0	0	1	0	0	0
3043795|F|0-34:A>C-34:A>C	chr1A	564126484	34:A>C	0.854701	0.35	2	0	0	0	0	2	0	0	0	0	0	0	0	0	0	0	0	0	0	0	0	0	2	2	2	2	2	2	0	0	0	0	0	0	0	0	0	0	0	0	1	0	0	0
3041496|F|0-7:C>G-7:C>G	chr1A	564359164	7:C>G	0.991453	0.25	2	0	0	0	0	0	0	0	0	0	0	0	0	0	0	0	0	0	0	0	0	0	0	2	2	2	0	0	0	0	0	0	0	0	0	0	0	0	0	0	0	0	0	0
4348037|F|0-41:C>T-41:C>T	chr1A	564457315	41:C>T	1	0.0769231	0	0	0	0	0	2	0	0	0	0	0	0	0	0	0	0	0	0	0	0	0	0	1	0	0	0	2	2	0	0	0	0	0	0	0	0	0	0	0	0	1	0	0	0
3042676|F|0-43:T>C-43:T>C	chr1A	564951587	43:T>C	0.940171	0.295455	2	0	0	0	0	0	0	0	0	0	0	0	0	0	0	0	0	0	0	0	0	0	2	2	2	2	2	2	0	0	0	0	0	0	0	0	0	0	0	0	0	0	0	0
8512025|F|0-66:G>A-66:G>A	chr1A	565615975	66:G>A	1	0.0769231	2	1	2	2	2	0	2	2	2	2	2	2	2	2	2	2	2	2	2	2	2	2	1	2	2	2	0	0	2	2	2	2	2	2	2	2	2	2	2	2	2	2	2	2
4218543|F|0-36:A>T-36:A>T	chr1A	565921896	36:A>T	1	0.0512821	0	0	0	0	0	2	0	0	0	0	0	0	0	0	0	0	0	0	0	0	0	0	1	0	0	0	2	2	0	0	0	0	0	0	0	0	0	0	0	0	1	0	0	0
4206018|F|0-22:T>C-22:T>C	chr1A	565921899	22:T>C	1	0.269231	0	2	2	2	2	2	2	2	2	2	2	2	2	2	2	2	2	2	2	2	2	2	1	0	0	0	2	2	2	2	2	2	2	2	2	2	2	2	2	2	2	2	2	2
4559437|F|0-13:G>A-13:G>A	chr1A	565925779	13:G>A	1	0.354701	0	2	2	2	2	0	2	2	2	2	2	2	2	2	2	2	1	2	2	2	2	2	0	0	0	0	0	0	2	2	2	2	2	2	2	2	2	1	2	2	1	2	2	2
3623051|F|0-56:C>T-56:C>T	chr1A	565971520	56:C>T	0.931624	0.316514	2	0	0	0	0	0	0	0	0	0	0	0	0	0	0	0	0	0	0	0	0	0	2	2	2	2	2	2	0	0	0	0	0	0	0	0	0	0	0	0	0	0	0	0
54347559|F|0-64:C>T-64:C>T	chr1A	566321326	64:C>T	0.991453	0.271552	2	0	0	0	0	0	0	0	0	0	0	0	0	0	0	0	0	0	2	0	0	1	1	2	2	2	0	0	0	0	0	0	0	0	0	2	0	2	0	0	0	0	0	0
10523242|F|0-31:G>T-31:G>T	chr1A	566324338	31:G>T	0.991453	0.387931	0	2	2	2	2	0	2	2	2	2	2	2	2	2	2	2	2	2	1	2	2	2	0	0	0	0	0	2	2	2	2	2	2	2	2	0	2	0	2	2	1	2	2	2
10520606|F|0-41:A>C-41:A>C	chr1A	566423140	41:A>C	0.965812	0.261062	0	2	2	2	2	2	2	2	2	2	2	2	2	2	2	2	2	2	0	2	2	2	1	0	0	0	2	2	2	2	2	2	2	2	2	2	2	0	2	2	2	2	2	2
3045811|F|0-38:G>A-38:G>A	chr1A	567731739	38:G>A	0.923077	0.324074	2	0	0	0	0	2	0	0	0	0	0	0	0	0	0	0	0	0	2	0	0	0	1	2	2	2	2	0	0	0	0	0	0	0	0	0	0	0	0	0	1	0	0	0
54346175|F|0-44:C>G-44:C>G	chr1A	567751316	44:C>G	0.91453	0.0887851	2	2	2	2	2	2	2	2	2	2	2	2	2	2	2	2	2	2	0	2	2	2	2	2	2	2	2	2	2	2	2	2	2	2	2	2	2	2	2	2	2	2	2	2
10507227|F|0-31:G>A-31:G>A	chr1A	567993336	31:G>A	0.991453	0.0603448	0	0	0	0	0	0	0	0	0	0	0	0	0	0	0	0	0	0	0	0	0	0	1	0	0	0	0	2	0	0	0	0	0	0	0	2	0	0	0	0	0	0	0	0
11911411|F|0-34:C>G-34:C>G	chr1A	568243566	34:C>G	0.880342	0.393204	0	2	2	2	2	2	2	2	2	2	2	2	2	2	2	2	2	2	0	2	2	2	0	0	0	0	2	0	2	2	2	2	2	2	2	0	2	0	2	2	2	2	2	2
4369847|F|0-46:G>A-46:G>A	chr1A	568460978	46:G>A	0.931624	0.357798	2	0	0	0	0	0	0	0	0	0	0	0	0	0	0	0	0	0	0	0	0	0	2	2	2	2	0	2	0	0	0	0	0	0	0	2	0	2	0	0	0	0	0	0
4345926|F|0-64:T>A-64:T>A	chr1A	568496480	64:T>A	0.905983	0.0801887	0	0	0	0	0	2	0	0	0	0	0	0	0	0	0	0	0	0	0	0	0	0	0	0	0	0	2	0	0	0	0	0	0	0	0	0	0	0	0	0	1	0	0	0
10515704|F|0-23:T>C-23:T>C	chr1A	568611037	23:T>C	0.957265	0.370536	2	0	0	0	0	0	0	0	0	0	0	0	0	0	0	0	0	0	2	0	0	0	2	2	2	2	0	2	0	0	0	0	0	0	0	2	0	2	0	0	0	0	0	0
3613196|F|0-58:G>A-58:G>A	chr1A	569908403	58:G>A	1	0.111111	0	0	0	0	0	0	0	0	0	0	0	0	0	0	0	0	0	0	2	0	0	0	2	2	2	2	0	2	0	0	0	0	0	0	0	2	0	2	0	0	0	0	0	0
4212606|F|0-35:C>A-35:C>A	chr1A	570008473	35:C>A	0.948718	0.0855856	0	0	0	0	0	2	0	0	0	0	0	0	0	0	0	0	0	0	0	0	0	0	0	0	0	0	2	0	0	0	0	0	0	0	0	0	0	0	0	0	1	0	0	0
10520130|F|0-63:C>G-63:C>G	chr1A	570255581	63:C>G	0.991453	0.211207	0	0	0	0	2	2	2	0	0	0	0	0	0	0	0	0	0	0	2	0	0	0	2	2	2	2	0	2	0	0	0	2	0	2	0	2	0	2	0	0	0	0	0	0
4368035|F|0-42:G>A-42:G>A	chr1A	570258838	42:G>A	0.957265	0.205357	0	0	0	0	2	2	2	0	0	0	0	0	0	0	0	0	0	0	2	0	0	0	2	2	2	2	0	2	0	0	0	2	0	2	0	2	0	2	0	0	0	0	0	0
4567406|F|0-36:T>C-36:T>C	chr1A	570417431	36:T>C	0.974359	0.197368	0	0	0	0	2	2	2	0	0	0	0	0	0	0	0	0	0	0	2	0	0	0	2	2	2	2	0	2	0	0	0	2	0	2	0	2	0	2	1	0	0	0	0	0
4211243|F|0-39:A>G-39:A>G	chr1A	570727358	39:A>G	0.991453	0.112069	0	0	0	0	0	0	0	0	0	0	0	0	0	2	0	0	0	0	1	0	2	0	0	0	0	0	2	0	0	0	0	0	0	0	0	0	2	0	0	0	0	0	0	0
4214489|F|0-33:A>G-33:A>G	chr1A	571064047	33:A>G	0.974359	0.307018	0	2	2	2	2	2	2	2	2	2	2	2	2	2	2	2	2	2	2	2	2	2	2	2	2	2	0	2	2	2	2	2	2	2	2	2	2	2	2	2	0	2	2	2
4201775|F|0-42:C>T-42:C>T	chr1A	571493432	42:C>T	0.923077	0.226852	0	2	2	2	2	2	2	2	2	2	2	2	2	2	2	2	2	2	2	2	2	2	2	2	2	2	0	2	2	2	2	2	2	2	2	2	2	2	2	2	1	2	2	2
15998203|F|0-7:C>A-7:C>A	chr1A	572302705	7:C>A	0.948718	0.157658	0	0	0	0	2	0	0	0	0	0	0	0	0	0	0	0	0	0	0	0	0	0	0	0	0	0	0	0	0	0	0	2	0	2	0	0	0	0	0	0	0	0	2	0
4567493|F|0-32:T>C-32:T>C	chr1A	573234646	32:T>C	1	0.106838	0	1	0	0	0	2	0	0	0	0	0	0	0	0	0	0	0	0	0	0	0	0	1	0	0	0	0	0	0	0	0	0	0	0	0	2	0	0	0	0	0	0	0	0
3045931|F|0-25:G>T-25:G>T	chr1A	575037120	25:G>T	1	0.115385	0	0	0	0	2	0	2	0	0	0	0	0	0	0	0	0	0	0	0	0	0	0	0	0	0	0	0	0	0	0	0	2	0	2	0	2	0	0	0	0	0	0	0	0
4352348|F|0-47:C>T-47:C>T	chr1A	577208864	47:C>T	0.923077	0.208333	2	0	0	0	2	0	2	0	0	0	0	0	0	0	0	0	0	0	0	0	0	0	0	0	0	0	2	0	0	0	0	2	0	2	0	2	0	0	0	0	0	0	0	0
3043567|F|0-60:C>T-60:C>T	chr1A	577314678	60:C>T	0.940171	0.404545	2	2	0	2	0	2	0	2	2	0	2	2	0	0	0	2	0	0	0	2	0	0	0	0	0	0	0	0	0	0	0	0	0	0	0	0	0	0	0	0	2	1	0	2
3046254|F|0-46:A>G-46:A>G	chr1A	577354339	46:A>G	1	0.482906	2	2	0	2	0	2	0	2	2	0	2	2	0	0	0	2	0	0	0	2	0	0	2	2	2	2	0	2	0	0	1	0	0	0	0	0	0	0	0	0	2	1	0	2
4369261|F|0-8:A>G-8:A>G	chr1A	577383971	8:A>G	1	0.294872	2	0	0	0	0	0	0	0	0	0	0	0	0	0	0	1	0	0	0	0	0	0	2	2	2	2	0	2	0	1	0	0	0	0	0	0	0	0	0	0	0	0	0	2
4368951|F|0-68:C>T-68:C>T	chr1A	577554936	68:C>T	1	0.440171	2	2	0	2	2	2	2	2	2	0	2	2	0	0	0	2	0	0	1	2	0	0	0	0	0	0	2	0	0	0	0	2	0	2	0	2	0	0	0	0	2	1	0	2
4206589|F|0-49:C>T-49:C>T	chr1A	577642989	49:C>T	0.948718	0.310811	0	0	0	0	0	0	0	0	0	2	0	2	0	2	2	0	0	0	2	2	2	2	0	0	0	0	0	0	0	2	2	0	2	0	2	2	2	2	0	0	0	0	0	0
3043428|F|0-21:G>A-21:G>A	chr1A	577778014	21:G>A	0.991453	0.159483	0	0	0	0	0	0	0	0	0	0	0	0	0	0	0	0	0	0	0	0	0	0	0	0	0	0	0	0	1	0	0	0	0	0	0	0	0	0	0	0	0	0	0	2
8510727|F|0-30:A>G-30:A>G	chr1A	577838919	30:A>G	0.863248	0.123762	0	0	0	0	0	0	0	0	0	0	1	0	0	0	0	0	0	0	0	0	0	0	2	2	2	2	0	2	0	0	1	0	0	0	0	0	0	0	0	0	0	0	0	0
3046189|F|0-51:C>G-51:C>G	chr1A	577866948	51:C>G	0.974359	0.25	0	0	0	0	0	0	0	0	0	0	0	0	0	0	0	0	0	0	0	0	0	0	2	2	2	2	0	2	0	0	0	0	0	0	0	0	0	0	0	0	0	0	0	2
11910197|F|0-15:C>G-15:C>G	chr1A	578055625	15:C>G	0.940171	0.454545	2	0	2	0	0	2	0	2	0	0	0	0	0	2	2	0	0	2	2	2	2	0	1	0	0	2	0	2	0	0	0	0	0	0	2	0	2	0	0	2	2	0	0	0
3047891|F|0-42:C>G-42:C>G	chr1A	578057086	42:C>G	1	0.247863	0	0	0	0	0	0	0	0	0	0	0	0	0	0	0	0	0	0	0	0	0	0	2	2	2	2	0	2	0	0	0	0	0	0	0	0	0	0	0	0	0	0	0	2
4369475|F|0-67:G>C-67:G>C	chr1A	578085761	67:G>C	0.880342	0.242718	0	0	0	0	0	0	0	0	0	0	0	0	0	0	0	0	0	0	0	0	0	0	2	2	2	2	0	2	0	0	0	0	0	0	0	0	0	0	0	0	0	0	0	2
3621101|F|0-25:T>G-25:T>G	chr1A	578143065	25:T>G	1	0.24359	0	0	0	0	0	0	0	0	0	0	0	0	0	0	0	0	0	0	0	0	0	0	2	2	2	2	0	2	0	0	0	0	0	0	0	0	0	0	0	0	0	0	0	2
3043053|F|0-44:G>A-44:G>A	chr1A	578163577	44:G>A	0.957265	0.15625	0	0	0	0	0	0	0	0	0	0	0	0	0	0	0	0	0	0	0	0	0	0	0	0	0	0	0	0	0	0	0	0	0	0	0	0	0	0	0	0	0	0	0	2
3044418|F|0-5:A>G-5:A>G	chr1A	578190576	5:A>G	1	0.252137	0	0	0	0	0	0	0	0	0	0	0	0	0	0	0	0	0	0	0	0	0	0	2	2	2	2	0	2	0	0	0	0	0	0	0	0	0	0	0	0	0	0	0	2
3043121|F|0-6:T>C-6:T>C	chr1A	578634326	6:T>C	1	0.226496	0	0	0	0	0	0	0	0	0	0	0	0	0	0	0	0	0	0	0	0	0	0	2	2	2	2	0	1	0	0	0	0	0	0	0	0	0	0	0	0	0	0	0	2
3042879|F|0-23:A>T-23:A>T	chr1A	578639012	23:A>T	0.965812	0.230089	0	0	0	0	0	0	0	0	0	0	0	0	0	0	0	0	0	0	0	0	0	0	2	2	2	2	0	2	0	0	0	0	0	0	0	0	0	0	0	0	0	0	0	2
3046541|F|0-46:T>C-46:T>C	chr1A	578639468	46:T>C	0.940171	0.459091	0	0	2	2	0	0	0	0	0	0	0	0	0	2	2	0	0	2	2	2	2	0	2	2	2	2	2	2	0	0	0	1	0	0	2	2	2	2	0	2	2	2	0	0
3617215|F|0-11:A>G-11:A>G	chr1A	578677776	11:A>G	0.991453	0.482759	0	0	2	2	0	0	0	0	0	0	0	0	0	2	2	0	0	2	2	0	2	0	1	2	2	0	2	0	0	0	0	0	0	0	2	2	0	2	0	2	2	2	0	0
3041632|F|0-16:A>G-16:A>G	chr1A	578824078	16:A>G	1	0.299145	0	0	1	0	0	0	0	0	0	0	0	0	0	0	0	0	0	0	0	0	0	0	2	2	2	2	2	2	0	0	0	0	0	0	0	0	0	0	0	0	1	0	0	2
3623148|F|0-21:G>A-21:G>A	chr1A	578908660	21:G>A	1	0.0641026	0	0	0	0	0	0	0	0	0	0	0	0	0	0	0	0	0	0	0	0	0	0	0	0	0	0	2	0	0	0	0	0	0	0	0	0	0	0	0	0	1	0	0	0
4212235|F|0-7:G>C-7:G>C	chr1A	579570201	7:G>C	1	0.153846	2	2	2	2	2	2	2	2	2	2	2	2	2	2	2	2	2	2	2	2	2	2	2	2	2	2	2	2	2	2	2	2	2	2	2	2	2	2	2	2	2	2	2	0
4369860|F|0-52:C>A-52:C>A	chr1A	579704180	52:C>A	0.965812	0.079646	0	0	0	0	0	0	0	0	0	0	0	0	0	0	0	0	0	0	0	0	0	0	0	0	0	0	2	0	0	0	0	0	0	0	0	0	0	0	0	0	0	0	0	0
3620167|F|0-58:G>T-58:G>T	chr1A	580014689	58:G>T	0.991453	0.262931	0	0	0	0	2	2	2	2	2	0	2	2	2	0	0	2	0	0	0	2	0	0	0	0	0	0	2	0	0	0	0	2	0	2	0	0	0	0	0	0	0	0	0	0
3617773|F|0-47:T>G-47:T>G	chr1A	580330251	47:T>G	1	0.15812	0	2	2	0	2	2	2	2	2	2	2	2	2	2	2	2	2	2	2	2	2	2	2	2	2	2	2	2	2	2	2	2	2	2	2	0	2	0	2	2	1	0	2	2
4339738|F|0-22:A>G-22:A>G	chr1A	580331066	22:A>G	0.948718	0.441441	0	0	2	0	2	2	2	2	2	2	2	2	2	2	2	2	2	2	2	2	2	2	0	0	0	0	0	0	2	2	2	2	2	2	2	0	2	0	2	2	0	1	2	0
3045315|F|0-53:G>A-53:G>A	chr1A	580346754	53:G>A	1	0.192308	0	2	0	0	0	0	0	0	0	0	0	0	0	0	0	0	0	0	0	0	0	0	2	2	2	2	0	2	0	0	0	0	0	0	0	0	0	0	0	0	0	0	0	2
3617786|F|0-23:C>G-23:C>G	chr1A	580361155	23:C>G	1	0.371795	0	2	0	0	0	0	0	0	0	0	0	0	0	0	0	0	0	0	0	0	0	0	2	2	2	2	2	2	0	0	0	0	0	0	0	2	0	2	0	0	1	0	0	2
4208948|F|0-35:G>A-35:G>A	chr1A	580361467	35:G>A	0.982906	0.0652174	0	0	0	0	0	0	0	0	0	0	0	0	0	0	0	0	0	0	0	0	0	0	0	0	0	0	2	0	0	0	0	0	0	0	0	0	0	0	0	0	1	0	0	0
38188326|F|0-16:T>G-16:T>G	chr1A	580443661	16:T>G	1	0.0641026	2	2	2	2	2	2	2	2	2	2	2	2	2	2	2	2	2	2	2	2	2	2	2	2	2	2	0	2	2	2	2	2	2	2	2	2	2	2	2	2	1	2	2	2
4218830|F|0-22:A>G-22:A>G	chr1A	581388494	22:A>G	1	0.397436	2	0	2	2	2	2	0	2	2	2	2	2	2	2	2	0	2	0	0	2	0	2	0	0	0	0	0	0	0	2	2	2	2	2	2	2	2	2	2	0	0	2	2	2
3617072|F|0-32:T>A-32:T>A	chr1A	581536589	32:T>A	0.897436	0.12381	0	0	0	0	0	0	0	0	0	0	0	0	0	0	0	0	0	0	0	0	0	0	0	0	0	0	0	0	0	0	0	0	0	0	0	2	0	2	0	0	0	0	0	0
4369231|F|0-17:T>C-17:T>C	chr1A	581553155	17:T>C	1	0.376068	0	2	0	0	0	0	0	0	0	0	0	0	0	0	0	0	0	0	0	0	0	0	2	2	2	2	2	2	0	0	0	0	0	0	0	2	0	2	0	0	1	0	0	2
16355779|F|0-21:A>G-21:A>G	chr1A	582069097	21:A>G	1	0.153846	0	0	0	0	0	0	0	0	2	0	0	0	0	0	0	0	0	0	1	0	0	0	0	0	0	0	0	0	0	0	1	0	0	0	0	2	0	2	0	0	0	0	0	0
10506771|F|0-44:C>T-44:C>T	chr1A	582765322	44:C>T	0.991453	0.241379	0	2	0	0	0	0	0	0	2	0	0	0	0	0	0	0	0	0	0	0	0	0	0	0	0	0	0	0	0	0	0	0	0	0	0	2	0	2	0	0	0	0	0	0
3623301|F|0-11:T>C-11:T>C	chr1A	582877016	11:T>C	1	0.269231	0	1	0	1	0	2	0	2	2	0	0	0	0	0	0	0	0	0	0	2	0	0	0	0	0	0	0	0	0	0	0	0	0	0	0	2	0	2	0	0	0	0	0	0
4369681|F|0-28:G>A-28:G>A	chr1A	583463892	28:G>A	0.880342	0.475728	0	0	2	0	0	0	2	0	0	2	0	0	0	2	2	0	2	2	2	0	2	2	2	2	2	2	0	2	2	2	2	0	2	0	2	2	2	0	2	2	0	0	2	2
3046431|F|0-27:T>C-27:T>C	chr1A	583702801	27:T>C	0.948718	0.279279	0	2	0	0	0	2	0	2	2	0	0	0	0	0	0	0	0	0	0	2	0	0	0	0	0	0	2	0	0	0	0	0	0	0	0	2	0	2	0	0	0	0	0	0
4565397|F|0-48:G>A-48:G>A	chr1A	583711311	48:G>A	0.965812	0.384956	2	1	2	2	2	2	2	2	2	2	2	2	0	0	0	2	2	2	0	0	2	0	1	0	0	2	0	2	2	2	2	2	2	2	2	2	2	2	2	0	0	2	2	2
4356792|F|0-12:A>G-12:A>G	chr1A	583711940	12:A>G	0.888889	0.192308	2	0	0	2	0	0	0	0	0	0	2	2	2	0	0	2	0	0	0	0	0	0	0	0	0	0	0	0	0	0	1	2	0	2	0	0	0	0	0	0	2	2	0	0
10510106|F|0-66:C>G-66:C>G	chr1A	583816184	66:C>G	1	0.444444	0	0	2	0	0	0	2	0	0	2	1	0	0	2	2	0	2	2	2	0	2	2	2	2	2	2	0	2	2	2	2	0	2	0	2	2	2	2	2	2	0	0	2	2
3047198|F|0-48:A>G-48:A>G	chr1A	584070724	48:A>G	1	0.252137	0	2	0	0	0	2	0	2	2	0	0	0	0	0	0	0	0	0	0	2	1	0	0	0	0	0	2	0	0	0	0	0	0	0	0	0	0	0	0	0	0	0	0	0
3608554|F|0-49:G>C-49:G>C	chr1A	584149007	49:G>C	1	0.24359	0	2	0	0	0	2	0	2	2	0	0	0	0	0	0	0	0	0	0	2	0	0	0	0	0	0	2	0	0	0	0	0	0	0	0	0	0	0	0	0	0	0	0	0
4357584|F|0-16:G>C-16:G>C	chr1A	584225878	16:G>C	0.948718	0.256757	0	2	0	0	0	2	0	2	2	0	0	0	0	0	0	0	0	0	0	2	0	0	2	0	2	0	2	2	0	0	0	0	0	0	0	0	0	0	0	0	0	0	0	0
3623721|F|0-12:A>G-12:A>G	chr1A	584671606	12:A>G	0.982906	0.121739	0	1	0	0	0	0	0	0	0	0	0	0	0	0	0	0	0	0	0	0	0	0	0	0	0	0	2	0	0	0	0	0	0	0	0	0	0	0	0	0	0	0	0	0
4210372|F|0-56:C>G-56:C>G	chr1A	584747296	56:C>G	1	0.235043	2	0	0	2	2	0	0	0	0	0	2	2	2	0	0	2	0	0	0	0	0	0	2	2	2	2	0	2	0	0	0	2	0	2	0	0	0	0	0	0	2	2	0	0
4345315|F|0-8:G>A-8:G>A	chr1A	585305001	8:G>A	0.940171	0.209091	0	0	0	0	0	2	0	2	2	0	0	0	0	0	0	0	0	0	0	2	0	0	0	0	0	0	2	0	2	0	0	0	0	0	0	0	0	0	0	0	0	0	0	0
3042150|F|0-49:A>G-49:A>G	chr1A	585780464	49:A>G	0.940171	0.377273	0	0	0	0	0	2	2	2	2	0	0	0	0	0	0	0	0	0	0	2	0	0	0	0	0	0	2	0	2	0	0	0	0	0	0	0	0	0	0	0	0	0	0	2
3044246|F|0-34:A>C-34:A>C	chr1A	586331242	34:A>C	1	0.290598	2	2	0	2	2	0	0	0	0	0	2	2	2	0	0	2	0	0	0	0	0	0	0	0	0	0	2	0	0	0	0	2	0	2	0	0	0	0	0	0	2	2	0	0
3040893|F|0-60:A>G-60:A>G	chr1A	587528764	60:A>G	0.863248	0.183168	0	0	0	2	2	2	0	0	0	0	2	2	2	0	0	2	0	0	0	0	0	0	0	0	0	0	0	0	0	0	1	2	0	2	0	0	0	0	0	0	2	2	0	0
3041484|F|0-57:T>C-57:T>C	chr1A	587572537	57:T>C	0.957265	0.375	2	2	0	0	0	2	2	2	2	0	0	0	0	0	0	0	0	0	1	2	0	0	0	0	0	0	2	0	2	0	0	0	0	0	0	0	0	0	0	0	0	0	0	2
3042950|F|0-48:G>A-48:G>A	chr1A	587726258	48:G>A	0.931624	0.385321	2	0	0	0	0	2	2	2	2	0	0	0	0	0	0	0	0	0	1	2	0	0	0	0	0	0	2	0	2	0	0	0	0	0	0	0	0	0	0	0	0	0	0	2
10514630|F|0-32:C>A-32:C>A	chr1A	588664491	32:C>A	0.931624	0.243119	0	0	0	0	0	0	2	2	0	0	0	0	0	0	0	0	0	0	2	0	0	0	0	0	0	0	2	0	0	0	0	0	0	0	0	0	0	0	0	0	0	0	0	2
3623467|F|0-25:T>C-25:T>C	chr1A	588664494	25:T>C	0.905983	0.278302	0	0	0	0	0	0	2	2	0	0	0	0	0	0	0	0	0	0	2	0	0	0	0	0	0	0	2	0	2	0	0	0	0	0	0	0	0	0	0	0	0	0	0	0
100023976|F|0-18:G>T-18:G>T	chr1A	588668996	18:G>T	0.965812	0.0619469	0	0	0	0	0	0	0	0	0	0	0	0	0	0	0	0	0	0	0	0	0	0	0	0	0	0	0	0	2	0	0	0	0	0	0	0	0	0	0	0	0	0	0	0
3041441|F|0-27:A>G-27:A>G	chr1A	588795286	27:A>G	0.991453	0.232759	0	0	0	0	0	0	2	2	0	0	0	0	0	0	0	0	0	0	2	0	0	0	0	0	0	0	2	0	0	0	0	0	0	0	0	0	0	0	0	0	0	0	0	2
3041977|F|0-13:G>A-13:G>A	chr1A	589371970	13:G>A	0.991453	0.215517	0	0	0	0	0	0	2	2	0	0	0	0	0	0	0	0	0	0	2	0	0	0	0	0	0	0	2	0	0	0	0	0	0	0	0	0	0	0	0	0	0	0	0	2
3047074|F|0-7:C>G-7:C>G	chr1A	589498537	7:C>G	0.974359	0.223684	0	0	0	0	0	0	2	2	0	0	0	0	0	0	0	0	0	0	2	0	0	0	0	0	0	0	2	0	0	0	0	0	0	0	0	0	0	0	0	0	0	0	0	2
4353426|F|0-29:T>C-29:T>C	chr1A	589744143	29:T>C	0.991453	0.258621	0	0	0	0	0	0	2	2	0	0	0	0	0	0	0	0	0	0	2	0	0	0	2	2	2	2	1	2	0	0	0	0	0	1	0	0	0	0	0	0	0	0	0	2
3043946|F|0-29:T>A-29:T>A	chr1A	589747796	29:T>A	0.982906	0.265217	0	1	0	0	0	0	2	2	0	0	0	0	0	0	0	0	0	0	2	0	0	0	2	2	2	2	2	2	0	0	0	0	0	0	0	0	0	0	0	0	0	0	0	2
3044283|F|0-52:T>C-52:T>C	chr1A	589757493	52:T>C	0.974359	0.236842	2	2	0	2	2	2	0	0	2	0	0	0	0	0	0	0	0	0	0	2	0	0	0	0	0	0	0	0	2	0	0	2	0	2	0	0	0	0	0	0	1	2	0	0
3618259|F|0-44:C>T-44:C>T	chr1A	589984545	44:C>T	0.982906	0.256522	2	2	0	2	2	2	0	0	2	0	0	0	0	0	0	0	0	0	0	2	0	0	0	0	0	0	0	0	2	0	0	2	0	2	0	0	0	0	0	0	2	2	0	0
3041792|F|0-13:T>G-13:T>G	chr1A	590342707	13:T>G	0.982906	0.413043	2	2	0	0	0	2	2	2	2	0	0	0	0	0	0	0	0	0	1	2	0	0	2	2	2	2	2	2	2	0	0	0	0	0	0	0	0	0	0	0	2	0	0	2
4565766|F|0-53:C>A-53:C>A	chr1A	592115082	53:C>A	0.854701	0.095	0	2	0	0	0	0	0	0	0	0	0	0	0	0	0	0	0	0	0	0	0	0	0	1	0	0	0	0	2	0	0	0	0	0	0	0	0	0	0	0	0	0	0	0
3041933|F|0-67:A>C-67:A>C	chr1A	592292871	67:A>C	0.863248	0.410891	2	2	0	2	2	2	2	2	2	0	0	0	0	2	0	0	0	0	2	2	0	2	2	2	2	2	2	2	2	0	0	2	0	2	0	0	0	0	0	0	2	2	0	2
3606772|F|0-11:T>G-11:T>G	chr1A	592328229	11:T>G	0.991453	0.452586	2	2	0	2	2	2	2	2	2	0	0	0	0	2	0	0	0	0	2	2	0	2	2	2	2	2	2	2	2	0	0	2	0	2	0	0	0	0	0	0	2	2	0	2
38178910|F|0-11:T>G-11:T>G	chr1B	1404190	11:T>G	1	0.0555556	2	0	0	0	0	0	0	0	0	0	0	0	0	0	0	0	0	0	0	0	0	0	0	0	0	0	0	0	0	0	0	0	0	0	0	0	0	0	0	0	0	0	0	0
4354755|F|0-27:G>T-27:G>T	chr1B	3051226	27:G>T	1	0.401709	1	1	0	2	2	2	2	2	1	0	0	0	0	0	0	0	1	0	0	0	0	0	0	0	0	0	0	0	0	1	1	2	2	2	2	0	0	1	0	0	0	0	0	1
4349418|F|0-12:T>A-12:T>A	chr1B	9370635	12:T>A	1	0.303419	0	0	0	0	0	0	0	0	0	2	2	2	2	2	0	0	2	0	2	2	0	2	0	0	0	0	0	0	0	0	0	0	0	0	0	0	0	0	2	2	0	2	2	0
4364061|F|0-14:A>G-14:A>G	chr1B	9491993	14:A>G	0.91453	0.32243	0	0	0	0	0	0	0	0	0	2	2	2	2	2	0	0	2	0	2	2	0	2	0	0	0	0	0	0	0	0	0	0	0	0	0	0	0	0	2	2	0	2	2	0
3043727|F|0-54:A>C-54:A>C	chr1B	9678422	54:A>C	0.965812	0.455752	2	0	2	0	0	0	0	0	2	2	2	2	2	2	2	2	2	2	2	2	2	2	0	0	0	2	2	0	2	0	0	0	0	0	0	0	2	0	2	2	2	2	2	2
3041845|F|0-37:G>A-37:G>A	chr1B	9703997	37:G>A	0.871795	0.348039	0	0	0	0	0	0	0	0	0	2	2	2	2	2	2	0	2	0	2	2	0	2	0	0	0	0	0	0	0	0	0	0	0	0	0	0	0	0	2	2	0	2	2	0
4216702|F|0-26:T>C-26:T>C	chr1B	10010492	26:T>C	0.863248	0.366337	0	0	2	0	0	0	0	0	2	2	2	2	2	2	2	2	2	2	2	2	2	2	2	2	2	2	2	2	2	2	2	0	0	0	0	0	2	0	2	2	2	2	2	0
4215834|F|0-14:T>C-14:T>C	chr1B	10088840	14:T>C	0.854701	0.165	0	0	0	0	0	0	0	0	0	0	0	0	0	0	0	0	0	0	0	0	0	0	2	2	2	0	2	2	0	2	2	0	0	0	0	0	0	2	0	0	0	0	0	0
3616145|F|0-22:A>G-22:A>G	chr1B	10130051	22:A>G	0.965812	0.261062	0	2	0	2	2	2	2	2	0	2	2	2	2	2	0	0	2	0	2	2	0	2	2	2	2	0	0	2	0	2	2	2	2	2	2	2	0	2	2	2	0	0	2	0
4206610|F|0-51:C>T-51:C>T	chr1B	10198707	51:C>T	0.863248	0.356436	2	0	2	0	0	0	0	0	2	2	1	2	2	2	2	2	2	2	2	2	2	2	2	2	2	2	2	2	2	2	2	0	0	0	0	0	2	0	2	2	2	2	2	2
3042189|F|0-29:G>C-29:G>C	chr1B	11327906	29:G>C	0.991453	0.241379	0	1	2	2	2	2	2	2	2	0	0	0	0	1	0	2	0	2	0	0	2	0	2	2	2	2	2	2	2	2	2	2	2	2	2	2	2	2	1	2	2	2	0	2
3041069|F|0-22:A>G-22:A>G	chr1B	11771203	22:A>G	1	0.465812	0	0	2	2	2	2	2	2	2	0	0	0	0	0	2	2	0	2	0	0	0	0	2	2	2	2	2	2	2	0	0	2	2	2	2	0	2	1	0	2	2	2	0	2
3043476|F|0-12:A>G-12:A>G	chr1B	13140825	12:A>G	0.974359	0.184211	0	0	0	0	0	0	0	0	0	0	0	0	0	0	0	0	0	0	0	0	0	0	0	0	0	0	0	0	0	2	2	0	0	0	0	2	0	2	0	0	0	0	0	0
54354743|F|0-28:C>G-28:C>G	chr1B	13839658	28:C>G	0.931624	0.146789	0	0	0	0	0	0	0	0	0	0	0	0	0	0	0	0	0	0	0	0	0	0	0	0	0	0	0	0	0	2	2	0	0	0	0	0	0	0	0	0	0	0	0	0
4567181|F|0-45:A>C-45:A>C	chr1B	14388674	45:A>C	0.948718	0.301802	0	0	2	0	0	0	0	0	2	0	2	2	0	0	1	0	0	2	0	0	1	0	2	2	2	2	2	2	2	2	2	0	0	0	0	0	2	0	0	2	2	0	0	0
3605205|F|0-28:C>T-28:C>T	chr1B	14451320	28:C>T	0.888889	0.293269	0	0	2	0	0	0	0	0	2	0	2	2	0	0	2	0	0	2	0	0	0	0	2	2	2	2	2	2	2	2	2	0	0	0	0	0	2	0	0	2	2	0	0	0
10524015|F|0-22:C>A-22:C>A	chr1B	14558315	22:C>A	0.957265	0.348214	2	2	0	2	2	2	2	2	0	2	0	0	2	2	0	2	2	0	2	2	2	2	0	0	0	0	0	0	0	0	0	2	2	2	2	0	0	0	2	0	0	2	2	2
4369037|F|0-60:C>T-60:C>T	chr1B	15020170	60:C>T	0.957265	0.258929	0	0	2	0	0	0	0	0	2	0	0	0	1	1	2	0	0	2	1	0	0	1	2	2	2	1	2	2	2	2	2	0	0	0	0	1	0	1	0	2	2	0	0	0
4369037|F|0-9:C>G-9:C>G	chr1B	15020170	9:C>G	0.854701	0.365	0	0	2	0	0	0	0	0	2	0	0	0	2	2	2	0	0	2	2	0	0	2	2	2	2	1	2	2	2	2	2	0	0	0	0	2	0	2	0	2	2	0	0	0
10520007|F|0-23:C>A-23:C>A	chr1B	15538325	23:C>A	0.965812	0.429204	2	0	2	0	0	0	0	0	2	0	0	0	2	2	2	0	0	2	2	0	0	2	2	2	2	0	2	2	2	2	2	0	0	0	0	2	0	2	0	2	2	0	0	0
3604750|F|0-25:C>T-25:C>T	chr1B	15693610	25:C>T	0.923077	0.310185	0	0	2	0	0	0	0	0	2	0	0	0	0	0	2	0	0	2	0	0	0	0	2	2	2	1	2	2	2	2	2	0	0	0	0	0	0	0	0	2	2	0	0	0
36892439|F|0-40:G>C-40:G>C	chr1B	16888031	40:G>C	0.888889	0.182692	2	2	0	2	2	2	2	2	0	2	2	2	2	2	0	2	2	0	2	2	2	2	0	0	0	1	0	0	0	2	2	2	2	2	2	2	2	2	2	0	0	2	2	2
3042630|F|0-12:G>A-12:G>A	chr1B	17085963	12:G>A	1	0.106838	2	0	0	0	0	0	0	0	0	0	0	0	2	2	0	0	0	0	2	0	0	2	0	0	0	0	0	0	0	0	0	0	0	0	0	0	0	0	0	0	0	0	0	2
3045631|F|0-15:G>C-15:G>C	chr1B	17375998	15:G>C	1	0.290598	1	0	2	0	0	0	0	0	0	0	0	0	2	2	2	0	0	2	2	0	0	2	0	0	0	0	2	0	2	0	0	0	0	0	0	0	0	2	0	2	2	0	0	2
3041298|F|0-68:A>G-68:A>G	chr1B	18840082	68:A>G	0.982906	0.3	0	0	2	0	0	0	0	0	0	0	0	0	2	2	2	0	0	2	2	0	0	2	0	0	0	0	2	0	2	0	0	0	0	0	0	0	0	2	0	2	2	0	0	1
10515114|F|0-10:G>A-10:G>A	chr1B	19244193	10:G>A	0.880342	0.407767	2	0	0	0	0	0	2	0	2	2	2	2	2	2	0	2	2	0	2	0	1	2	0	2	2	2	0	0	0	2	2	2	0	2	0	0	1	0	2	0	0	0	2	0
8509951|F|0-45:T>C-45:T>C	chr1B	19718984	45:T>C	0.974359	0.473684	0	2	1	2	2	2	0	2	0	0	0	0	2	2	0	0	0	0	2	2	0	2	2	2	2	2	0	2	0	0	0	0	2	0	2	2	0	1	0	0	0	2	0	0
4221264|F|0-31:A>G-31:A>G	chr1B	20683651	31:A>G	0.982906	0.265217	0	0	0	0	0	0	2	0	2	2	2	2	0	0	0	2	2	0	0	0	2	0	0	0	0	0	0	0	0	0	0	2	0	2	2	0	2	0	0	0	0	0	2	0
4207435|F|0-10:C>A-10:C>A	chr1B	20714041	10:C>A	0.931624	0.0733945	0	0	0	0	0	0	0	0	0	0	0	0	0	0	0	0	0	0	0	0	0	0	1	0	0	2	0	0	0	0	0	0	0	0	0	0	0	0	0	0	0	0	0	0
3042008|F|0-10:C>T-10:C>T	chr1B	21466491	10:C>T	0.991453	0.323276	0	2	0	2	2	2	0	2	0	0	1	0	0	0	0	0	0	0	0	2	0	0	0	0	0	0	0	0	0	0	0	0	2	0	2	2	0	0	0	0	0	2	0	0
3603480|F|0-18:T>A-18:T>A	chr1B	22856343	18:T>A	0.91453	0.285047	2	1	2	2	2	2	0	2	0	0	0	0	2	2	2	0	0	2	2	2	0	2	2	2	2	2	2	2	2	0	0	0	2	0	2	2	0	2	2	2	2	2	0	2
8539057|F|0-5:G>C-5:G>C	chr1B	23283221	5:G>C	0.991453	0.25	0	0	0	0	0	0	2	0	2	2	1	2	0	0	0	2	2	0	0	0	2	0	0	0	0	0	0	0	0	0	0	2	0	2	0	0	2	0	0	0	0	0	2	0
3620504|F|0-22:G>C-22:G>C	chr1B	24053286	22:G>C	0.982906	0.256522	0	1	0	0	0	0	2	0	2	2	2	2	0	0	0	2	2	0	1	0	2	0	0	0	0	0	0	0	0	0	0	2	0	2	0	0	2	0	0	0	1	0	2	0
3044962|F|0-8:T>G-8:T>G	chr1B	24514547	8:T>G	0.897436	0.271429	2	2	2	2	2	2	0	2	0	0	0	0	2	2	2	0	0	2	2	2	0	2	2	2	2	2	2	2	2	2	2	0	2	0	2	2	0	2	2	2	2	2	0	2
4339730|F|0-16:C>T-16:C>T	chr1B	25599378	16:C>T	0.991453	0.474138	2	2	2	2	2	2	0	2	0	0	0	0	2	2	2	0	0	2	2	0	0	2	2	2	2	2	2	2	0	2	2	0	0	0	0	2	0	2	2	2	2	2	0	0
3044595|F|0-35:C>T-35:C>T	chr1B	26974159	35:C>T	0.880342	0.305825	0	2	2	0	0	0	0	0	0	0	2	2	2	2	2	2	2	2	2	2	0	2	2	2	1	2	2	2	2	2	2	0	2	0	2	0	0	0	2	2	2	0	0	2
4361527|F|0-39:A>G-39:A>G	chr1B	27311770	39:A>G	0.982906	0.265217	0	0	2	0	0	0	0	0	0	0	0	0	0	0	2	0	0	2	0	2	0	0	0	0	0	0	2	0	2	0	0	0	2	0	0	0	0	0	0	0	2	0	0	1
3041964|F|0-49:A>G-49:A>G	chr1B	28160229	49:A>G	0.948718	0.306306	0	0	2	0	0	0	0	0	0	0	1	0	0	0	2	0	1	2	0	2	0	0	0	0	0	0	2	0	2	0	0	0	2	0	2	0	0	0	0	0	2	0	0	1
4209991|F|0-17:A>G-17:A>G	chr1B	28499932	17:A>G	0.931624	0.37156	0	0	2	1	2	0	0	2	0	0	0	0	0	0	2	0	0	2	0	2	0	0	2	2	2	2	2	2	2	0	0	0	2	0	2	2	0	2	0	0	2	2	0	1
3621278|F|0-34:A>G-34:A>G	chr1B	29106094	34:A>G	0.991453	0.0560345	2	2	2	2	2	2	2	2	2	2	2	2	2	2	2	2	2	2	2	2	2	2	0	0	0	1	2	0	2	2	2	2	2	2	2	2	2	2	0	2	2	2	2	2
54355003|F|0-10:T>G-10:T>G	chr1B	29157642	10:T>G	0.905983	0.306604	0	0	2	0	0	0	0	0	0	0	0	0	0	0	2	0	0	2	0	2	0	0	2	2	2	2	2	2	2	0	0	0	2	0	0	0	0	0	0	0	2	0	0	1
10508199|F|0-22:G>A-22:G>A	chr1B	29157645	22:G>A	0.931624	0.279817	0	0	2	0	0	0	0	0	0	0	0	0	0	0	2	0	0	2	0	2	0	0	2	2	2	2	2	2	2	0	0	0	2	0	0	0	0	0	0	0	2	0	0	0
4367535|F|0-49:A>G-49:A>G	chr1B	30511700	49:A>G	0.863248	0.410891	0	0	2	2	2	0	0	2	0	0	0	0	0	0	2	0	0	0	0	2	0	0	2	2	2	2	2	2	2	0	0	0	2	0	2	2	0	0	2	0	2	2	0	1
3617818|F|0-8:C>T-8:C>T	chr1B	31837163	8:C>T	1	0.384615	0	0	2	0	0	0	0	0	2	0	0	0	0	0	0	0	0	2	2	2	2	0	1	0	0	1	2	0	0	0	0	0	0	0	0	0	0	0	2	2	2	2	0	2
3625257|F|0-15:A>G-15:A>G	chr1B	37300247	15:A>G	0.974359	0.0526316	0	0	0	0	0	0	0	0	0	0	0	0	0	0	0	0	0	0	0	0	0	0	0	0	0	0	0	0	0	0	0	0	0	0	0	0	0	0	2	0	0	0	0	1
3043116|F|0-20:A>T-20:A>T	chr1B	37333766	20:A>T	0.957265	0.4375	0	0	0	2	1	2	0	2	2	2	2	0	2	2	0	0	2	2	2	0	0	0	0	0	0	0	0	0	0	0	0	0	2	0	2	0	0	0	2	0	2	0	0	2
3605292|F|0-40:C>T-40:C>T	chr1B	40844645	40:C>T	0.991453	0.383621	0	0	2	2	2	0	0	2	0	2	0	2	0	0	2	0	0	2	0	2	0	0	2	2	2	2	2	2	2	2	2	0	0	0	0	2	0	2	0	0	2	2	0	2
10516431|F|0-51:G>A-51:G>A	chr1B	41701937	51:G>A	1	0.252137	2	2	0	2	2	2	2	2	2	0	2	0	2	2	0	2	2	0	2	0	2	2	0	0	0	0	0	0	0	2	2	2	2	2	2	2	2	2	2	2	0	2	2	1
4211410|F|0-68:A>G-68:A>G	chr1B	42004646	68:A>G	0.948718	0.13964	0	0	0	2	2	0	0	2	0	0	0	0	2	2	0	0	0	0	2	0	0	2	0	0	0	0	0	0	0	2	2	0	0	0	0	2	0	2	0	0	0	2	0	0
3616992|F|0-8:C>A-8:C>A	chr1B	42045901	8:C>A	0.991453	0.452586	0	0	2	2	2	0	0	2	0	2	0	2	2	2	2	0	2	2	2	2	0	2	2	2	2	2	2	2	2	2	2	0	0	0	0	2	0	2	0	0	2	2	0	2
4360236|F|0-11:A>G-11:A>G	chr1B	42131147	11:A>G	0.982906	0.273913	0	0	2	0	0	0	2	0	0	2	0	2	0	0	2	0	0	2	0	0	0	0	2	2	2	2	2	2	2	0	0	0	1	0	0	0	0	0	0	0	2	0	0	2
3613512|F|0-8:C>T-8:C>T	chr1B	42915908	8:C>T	0.880342	0.31068	0	0	2	0	0	0	2	0	0	2	0	2	0	0	2	0	0	2	0	0	0	0	2	2	2	2	2	2	2	0	0	0	1	0	0	0	0	0	0	0	2	0	0	2
3044523|F|0-5:C>G-5:C>G	chr1B	44353762	5:C>G	0.991453	0.353448	0	0	2	2	2	0	0	2	0	2	0	2	0	0	2	0	0	2	0	0	0	0	2	2	2	2	2	2	2	0	0	0	1	0	0	2	0	2	0	0	2	2	0	0
3041473|F|0-55:A>T-55:A>T	chr1B	45374111	55:A>T	1	0.346154	0	0	2	2	2	0	0	2	0	1	0	2	0	0	2	0	0	2	0	0	0	0	2	2	2	2	2	2	2	0	0	0	1	0	0	2	0	2	0	0	2	2	0	0
3041220|F|0-16:G>A-16:G>A	chr1B	46371850	16:G>A	0.982906	0.365217	0	0	2	2	2	0	0	2	0	2	0	2	1	0	2	0	0	2	0	0	0	0	2	2	2	2	2	2	2	0	0	0	1	0	0	2	0	2	0	0	2	2	0	0
4561847|F|0-15:G>A-15:G>A	chr1B	47206429	15:G>A	1	0.119658	0	0	0	0	0	0	0	0	0	0	0	0	2	2	0	0	2	0	2	0	0	2	0	0	0	0	0	0	0	2	1	0	0	0	0	0	0	0	0	0	0	0	0	0
3607974|F|0-17:T>G-17:T>G	chr1B	47430557	17:T>G	0.863248	0.415842	1	0	2	2	2	0	0	2	0	2	1	2	2	2	2	0	0	2	2	0	0	2	2	2	2	2	2	2	2	0	0	0	1	0	0	2	0	2	0	0	2	2	0	0
4361871|F|0-19:A>G-19:A>G	chr1B	47525100	19:A>G	0.897436	0.419048	2	0	2	2	2	2	0	2	0	2	1	2	0	0	2	0	0	2	0	2	0	0	2	2	2	2	2	2	2	0	0	0	1	0	0	2	0	2	0	0	2	2	0	0
4354570|F|0-63:C>A-63:C>A	chr1B	48627316	63:C>A	1	0.367521	2	0	2	2	2	0	0	2	0	2	0	2	1	0	2	0	0	2	0	0	0	0	2	2	2	2	2	2	0	0	0	0	1	0	0	2	0	2	0	0	2	2	0	0
10508684|F|0-7:G>C-7:G>C	chr1B	48627319	7:G>C	0.931624	0.380734	0	2	0	0	0	2	2	0	2	0	2	0	2	2	0	2	2	0	2	2	2	2	0	0	0	0	0	0	2	2	2	2	1	2	2	0	2	0	2	2	0	0	2	2
10509275|F|0-32:T>G-32:T>G	chr1B	48794949	32:T>G	0.931624	0.376147	2	0	2	2	2	0	0	2	0	2	0	2	0	0	2	0	0	2	0	2	0	0	2	2	2	2	2	2	0	0	0	0	1	0	0	0	0	2	0	0	2	2	0	0
10509968|F|0-29:T>C-29:T>C	chr1B	48794952	29:T>C	0.965812	0.389381	2	0	2	2	2	0	0	2	0	2	0	2	0	0	2	0	0	2	0	0	0	0	2	2	2	2	2	2	0	0	0	0	2	0	0	2	0	2	0	0	2	2	0	0
10508316|F|0-42:T>C-42:T>C	chr1B	48795212	42:T>C	0.982906	0.382609	2	0	2	2	2	0	0	2	0	2	0	2	0	0	2	0	0	2	0	0	0	0	2	2	2	2	2	2	0	0	0	0	1	0	0	0	0	2	0	0	2	2	0	2
3044930|F|0-29:C>T-29:C>T	chr1B	48964996	29:C>T	0.931624	0.394495	2	0	2	2	2	0	0	2	0	2	1	2	0	0	2	0	0	2	0	0	0	2	2	2	2	2	2	2	0	0	0	0	2	0	0	2	0	2	0	0	2	2	0	0
3044930|F|0-10:G>T-10:G>T	chr1B	48964996	10:G>T	0.931624	0.394495	2	0	2	2	2	0	0	2	0	2	0	2	0	0	2	0	0	2	0	0	0	2	2	2	2	2	2	2	0	0	0	0	2	0	0	2	0	2	0	0	2	2	0	0
3617587|F|0-6:C>G-6:C>G	chr1B	49278103	6:C>G	1	0.393162	0	2	0	0	0	2	2	0	2	0	2	0	2	2	0	2	2	0	2	2	2	2	0	0	0	0	0	0	2	2	2	2	1	2	2	0	2	0	2	2	0	0	2	0
4350915|F|0-20:A>C-20:A>C	chr1B	49278106	20:A>C	0.991453	0.387931	2	0	2	2	2	0	0	2	0	2	0	2	0	0	2	0	0	2	0	0	0	0	2	2	2	2	2	2	0	0	0	0	1	0	0	2	0	2	0	0	2	2	0	2
54354579|F|0-49:G>C-49:G>C	chr1B	49687015	49:G>C	0.888889	0.341346	2	0	2	2	2	0	0	2	0	2	0	2	0	0	2	0	0	0	0	0	0	0	2	2	2	2	2	2	0	0	0	0	2	0	0	2	0	2	0	0	2	2	0	2
8512854|F|0-53:G>A-53:G>A	chr1B	49694159	53:G>A	1	0.128205	0	0	0	0	1	0	2	0	0	0	0	0	0	0	0	0	0	0	0	0	0	0	0	0	0	0	0	0	0	0	0	0	0	0	0	0	0	0	0	0	0	0	0	0
4367642|F|0-56:G>A-56:G>A	chr1B	50022416	56:G>A	0.905983	0.108491	0	0	0	0	0	2	0	0	2	0	0	0	0	0	0	0	0	0	0	2	0	0	0	0	0	0	0	0	0	0	0	0	0	0	0	0	0	0	0	0	0	0	0	0
3041649|F|0-36:A>G-36:A>G	chr1B	50128244	36:A>G	1	0.0940171	0	0	0	0	0	0	0	0	0	0	0	0	2	2	0	0	2	0	2	0	0	2	0	0	0	0	0	0	0	2	2	0	0	0	0	0	0	1	0	0	0	0	0	2
3045541|F|0-14:A>G-14:A>G	chr1B	50799478	14:A>G	0.991453	0.0905172	0	0	0	0	0	0	0	0	0	0	0	0	2	2	0	0	2	0	2	1	0	2	0	0	0	0	0	0	0	2	2	0	0	0	0	0	0	0	0	0	0	0	0	2
3612566|F|0-41:A>T-41:A>T	chr1B	51748027	41:A>T	0.897436	0.309524	2	2	0	0	0	2	0	0	2	0	0	0	2	2	0	0	2	0	2	2	0	2	0	0	0	0	0	0	0	2	1	0	0	0	0	0	0	0	2	0	0	0	0	0
3043771|F|0-49:C>T-49:C>T	chr1B	52264486	49:C>T	1	0.371795	2	1	0	0	0	0	0	0	2	0	0	0	2	2	0	0	2	0	2	2	0	2	0	0	0	0	0	0	0	2	2	0	0	0	0	0	0	0	2	2	0	0	0	0
4368526|F|0-15:T>A-15:T>A	chr1B	53129890	15:T>A	0.905983	0.136792	0	0	0	0	0	2	0	0	2	0	0	0	0	0	0	0	0	0	0	2	0	0	0	0	0	0	0	0	0	0	0	0	0	0	0	0	0	0	0	0	0	0	0	0
4368526|F|0-61:C>T-61:C>T	chr1B	53129890	61:C>T	0.897436	0.128571	0	0	0	0	0	2	0	0	2	0	0	0	0	0	0	0	0	0	0	2	0	0	0	0	0	0	0	0	0	0	0	0	0	0	0	0	0	0	0	0	0	0	0	0
3616976|F|0-21:T>C-21:T>C	chr1B	53779908	21:T>C	0.854701	0.35	0	0	2	2	2	2	2	2	2	2	2	2	0	1	2	2	0	2	0	2	2	0	2	2	2	2	2	2	2	0	0	2	2	2	2	2	2	2	0	0	2	2	2	2
3047799|F|0-55:C>T-55:C>T	chr1B	54336967	55:C>T	1	0.294872	2	2	0	0	0	0	0	0	0	0	0	0	2	2	0	0	2	0	2	0	0	2	0	0	0	0	0	0	0	2	2	0	0	0	0	0	0	0	2	2	0	0	0	0
3616652|F|0-29:G>T-29:G>T	chr1B	54477703	29:G>T	0.957265	0.120536	2	1	2	2	2	2	2	2	2	2	2	2	2	2	2	2	2	2	2	2	2	2	2	2	2	2	2	2	2	2	2	2	2	2	2	2	2	2	2	0	2	2	2	2
3606717|F|0-37:G>C-37:G>C	chr1B	54568802	37:G>C	0.854701	0.335	2	2	0	0	0	0	0	0	0	0	0	0	1	2	0	0	2	0	2	0	0	2	0	0	0	0	0	0	0	2	1	0	0	0	0	0	0	0	2	2	0	0	0	0
3044722|F|0-25:T>C-25:T>C	chr1B	54958361	25:T>C	0.991453	0.443966	2	2	0	0	0	2	0	0	2	1	0	0	2	2	0	0	2	0	2	2	0	2	0	0	0	0	0	0	0	2	2	0	0	0	0	1	0	0	2	2	0	0	0	0
3045481|F|0-10:G>A-10:G>A	chr1B	55306842	10:G>A	0.965812	0.433628	2	2	0	0	0	2	0	0	0	0	0	0	2	2	0	0	2	0	2	2	0	2	0	0	0	0	0	0	0	2	2	0	0	0	0	0	0	0	2	2	0	0	0	0
10515091|F|0-6:A>T-6:A>T	chr1B	56004167	6:A>T	0.854701	0.35	2	2	0	0	0	0	0	0	0	0	0	0	2	2	0	0	2	0	2	0	0	2	0	0	0	0	0	0	0	2	2	0	0	0	0	0	0	0	2	2	0	0	0	0
3045316|F|0-48:C>A-48:C>A	chr1B	58183067	48:C>A	1	0.435897	2	2	0	0	0	2	0	0	2	0	0	0	2	2	0	0	2	0	2	2	0	2	0	0	0	0	0	0	0	2	2	0	0	0	0	0	0	0	2	2	0	0	0	0
36892669|F|0-44:C>T-44:C>T	chr1B	59050110	44:C>T	0.931624	0.477064	0	0	2	2	2	0	2	0	0	1	2	2	0	0	2	2	0	2	0	0	2	0	2	2	2	2	2	2	2	0	0	2	2	2	2	2	2	2	0	0	2	2	2	2
3616891|F|0-65:G>A-65:G>A	chr1B	59858493	65:G>A	1	0.440171	0	0	2	2	2	0	2	2	0	2	2	2	0	0	2	2	0	2	0	0	2	0	2	2	2	2	2	2	2	0	0	2	2	2	2	2	2	2	0	0	2	2	2	2
3615957|F|0-17:G>A-17:G>A	chr1B	60002768	17:G>A	0.91453	0.233645	0	0	0	0	0	2	0	0	2	0	0	0	2	2	0	0	2	0	2	2	0	2	0	0	0	0	0	0	0	2	2	0	0	1	0	0	0	0	0	0	0	0	0	0
3047389|F|0-43:T>C-43:T>C	chr1B	60125492	43:T>C	1	0.461538	2	2	0	0	0	2	0	0	2	0	0	0	2	2	0	0	2	0	2	2	0	2	0	0	0	0	1	0	0	2	2	0	0	0	0	0	0	0	2	2	0	0	0	0
4204000|F|0-10:T>C-10:T>C	chr1B	63157861	10:T>C	1	0.444444	0	0	2	0	1	0	2	0	0	2	2	2	0	0	2	2	0	2	0	0	2	0	2	2	2	2	2	2	2	0	1	2	2	2	2	0	2	0	0	0	2	0	2	2
10520070|F|0-26:T>C-26:T>C	chr1B	63157864	26:T>C	1	0.423077	0	0	2	0	0	0	2	0	0	2	2	2	0	0	2	2	0	2	0	0	2	0	2	2	2	2	2	2	2	0	0	2	2	2	2	0	2	0	0	0	2	0	2	2
4369084|F|0-61:A>C-61:A>C	chr1B	63323105	61:A>C	0.897436	0.419048	2	2	0	2	2	2	0	2	2	0	0	0	0	2	0	0	2	0	2	2	0	2	0	0	0	0	0	0	0	2	2	0	0	0	0	2	0	2	2	2	0	2	0	0
4369737|F|0-28:G>A-28:G>A	chr1B	63436887	28:G>A	0.982906	0.208696	0	0	2	0	0	0	2	0	0	2	0	2	0	0	2	0	0	0	0	0	0	0	2	2	2	2	2	2	0	0	0	0	1	0	0	0	0	0	0	0	2	0	0	0
4203786|F|0-36:C>T-36:C>T	chr1B	63567892	36:C>T	0.991453	0.219828	0	0	2	0	0	0	2	0	0	2	0	2	0	0	2	0	0	2	0	0	0	2	2	2	2	2	2	2	0	0	0	0	1	0	0	0	0	0	0	0	2	0	0	0
4545045|F|0-41:C>T-41:C>T	chr1B	65185608	41:C>T	0.948718	0.207207	0	0	2	0	0	0	2	0	0	2	0	2	0	0	2	0	0	2	0	0	0	0	1	2	2	2	2	2	0	0	0	0	2	0	0	0	0	0	0	0	2	0	0	0
3047731|F|0-16:G>C-16:G>C	chr1B	65379854	16:G>C	1	0.213675	0	0	2	0	0	0	2	0	0	2	0	2	0	0	2	0	0	2	0	0	0	0	2	2	2	2	2	2	0	0	0	0	1	0	0	0	0	0	0	0	2	0	0	0
3041625|F|0-49:T>C-49:T>C	chr1B	68131371	49:T>C	1	0.213675	0	0	2	0	0	0	2	0	0	1	0	2	0	0	2	0	0	2	0	0	0	0	2	2	2	2	2	2	0	0	0	0	1	0	0	0	0	0	0	0	2	0	0	0
4368056|F|0-28:G>A-28:G>A	chr1B	68423433	28:G>A	1	0.222222	2	2	0	2	2	2	0	2	2	0	2	0	2	2	0	2	2	0	2	2	2	2	0	0	0	0	0	0	2	2	2	2	0	2	2	2	2	2	2	2	0	2	2	2
4571262|F|0-29:G>C-29:G>C	chr1B	68593868	29:G>C	0.931624	0.233945	0	0	2	0	0	0	2	0	0	2	0	2	0	0	2	0	0	2	0	0	0	0	2	2	2	1	2	2	0	0	0	0	2	0	0	0	0	0	0	0	2	0	0	0
4368543|F|0-12:T>C-12:T>C	chr1B	69029142	12:T>C	1	0.205128	0	0	0	0	2	0	0	0	0	0	0	0	0	0	0	0	0	0	0	0	0	0	0	0	0	0	0	0	0	0	0	2	0	2	0	0	0	0	0	2	2	2	0	0
3045488|F|0-41:T>C-41:T>C	chr1B	70272182	41:T>C	1	0.213675	0	0	2	0	0	0	2	0	0	2	0	2	0	0	2	0	0	2	0	0	0	0	2	2	2	1	2	2	0	0	0	0	1	0	0	0	0	0	0	0	1	0	0	0
4341815|F|0-37:T>C-37:T>C	chr1B	74160239	37:T>C	0.863248	0.277228	0	0	0	0	0	0	2	0	0	2	1	2	0	0	2	0	0	2	0	0	0	2	2	2	2	2	2	2	0	0	0	0	2	0	0	0	0	0	0	0	2	0	0	0
54355326|F|0-21:A>G-21:A>G	chr1B	87798295	21:A>G	0.965812	0.079646	2	0	0	0	0	1	0	0	0	0	0	0	0	0	0	0	0	0	0	0	0	0	0	0	0	0	0	0	0	0	0	0	0	0	0	0	0	0	0	0	0	0	0	0
3044655|F|0-33:T>A-33:T>A	chr1B	88146483	33:T>A	1	0.0897436	2	0	0	0	0	0	0	0	0	0	0	0	0	0	0	0	0	0	0	0	0	0	0	0	0	0	0	0	0	0	0	0	0	0	0	0	0	0	0	0	0	0	0	0
54355067|F|0-42:T>G-42:T>G	chr1B	88302476	42:T>G	0.923077	0.0833333	2	0	0	0	0	0	0	0	0	0	0	0	0	0	0	0	0	0	0	0	0	0	0	0	0	0	0	0	0	0	0	0	0	0	0	0	0	0	0	0	0	0	0	0
38186221|F|0-13:A>G-13:A>G	chr1B	90885994	13:A>G	1	0.0940171	2	0	0	0	0	0	0	0	0	0	0	0	0	0	0	0	0	0	0	0	0	0	0	0	0	0	0	0	0	0	0	0	0	0	0	0	0	0	0	0	0	0	0	0
3042917|F|0-48:C>G-48:C>G	chr1B	93146161	48:C>G	0.957265	0.102679	2	0	0	0	0	0	0	0	0	0	0	0	0	0	0	0	0	0	0	0	0	0	0	0	0	0	0	0	1	0	0	0	0	0	0	0	0	0	0	0	0	0	0	0
54355175|F|0-32:G>A-32:G>A	chr1B	95668327	32:G>A	0.897436	0.242857	0	0	0	2	2	0	0	2	2	0	0	0	0	2	0	0	2	0	2	0	0	0	0	0	0	0	0	0	0	2	2	0	0	0	0	2	0	2	0	0	0	2	0	0
100116987|F|0-22:A>G-22:A>G	chr1B	98230092	22:A>G	1	0.0683761	0	0	0	0	0	0	0	0	0	0	0	0	0	0	0	0	0	0	0	0	0	0	0	0	0	0	0	0	0	0	0	0	0	0	0	0	0	0	0	0	0	0	0	0
8539215|F|0-55:C>G-55:C>G	chr1B	98635558	55:C>G	1	0.0555556	2	2	2	2	2	2	2	2	2	2	2	2	2	2	2	2	2	2	2	2	2	2	2	2	2	2	2	2	2	2	2	2	2	2	2	2	2	2	2	2	2	2	2	2
4363827|F|0-57:C>T-57:C>T	chr1B	98817420	57:C>T	0.871795	0.338235	0	2	2	0	0	2	2	0	0	2	0	2	0	0	1	0	0	2	0	2	0	2	2	2	2	2	2	2	0	2	2	0	0	0	0	0	0	0	0	0	2	0	0	0
3042811|F|0-47:T>C-47:T>C	chr1B	104452790	47:T>C	1	0.226496	2	2	2	0	0	2	2	1	2	2	2	2	2	2	2	2	2	2	2	2	0	2	2	2	2	2	2	2	0	2	2	0	1	0	0	2	0	2	2	2	2	0	0	0
8535794|F|0-35:G>A-35:G>A	chr1B	116906536	35:G>A	1	0.0641026	0	0	0	0	0	0	0	0	0	0	0	0	0	0	0	0	0	0	0	0	0	0	0	0	0	0	0	0	0	0	0	0	0	0	0	0	0	0	0	0	0	0	0	0
3048177|F|0-41:A>G-41:A>G	chr1B	118530221	41:A>G	0.991453	0.0732759	0	0	0	0	0	0	0	0	0	0	0	0	0	0	0	0	0	0	0	0	0	0	0	0	0	0	1	0	0	0	0	0	0	0	0	0	0	0	0	0	0	0	0	0
4340721|F|0-35:A>C-35:A>C	chr1B	125585950	35:A>C	1	0.0555556	0	0	0	0	0	0	0	0	0	0	0	0	0	0	0	0	0	0	0	0	0	0	0	0	0	0	0	0	0	0	0	0	0	0	0	0	0	0	0	0	0	0	0	0
4368396|F|0-17:G>A-17:G>A	chr1B	136633700	17:G>A	0.948718	0.148649	0	0	0	0	0	0	0	0	0	1	0	0	0	0	0	0	2	2	0	0	0	0	0	0	0	0	0	0	0	0	0	0	0	0	0	0	0	0	0	0	0	0	0	0
3046036|F|0-18:A>G-18:A>G	chr1B	136634067	18:A>G	0.940171	0.236364	0	0	2	0	0	0	0	0	0	0	0	0	0	0	0	0	2	2	0	0	0	0	1	2	2	2	0	0	0	0	0	0	0	0	0	0	0	0	0	0	0	0	0	0
8511888|F|0-43:A>G-43:A>G	chr1B	140082200	43:A>G	1	0.0555556	0	0	0	0	0	0	0	0	0	0	0	0	0	0	0	0	0	0	0	0	0	0	0	0	0	0	0	0	0	0	0	0	0	0	0	0	0	0	0	0	0	0	0	0
100149078|F|0-29:A>C-29:A>C	chr1B	152479573	29:A>C	0.991453	0.0560345	2	2	2	2	2	2	2	2	2	2	2	2	2	2	2	2	2	2	2	2	2	2	2	2	2	2	2	2	2	2	2	2	2	2	2	2	2	2	2	2	2	2	2	2
11910558|F|0-32:C>T-32:C>T	chr1B	154634479	32:C>T	0.991453	0.163793	2	2	2	2	1	2	2	2	2	2	2	2	2	2	2	2	2	2	2	2	2	2	2	2	2	2	2	2	2	0	0	0	2	2	2	2	2	2	2	2	2	2	2	0
4345613|F|0-58:C>T-58:C>T	chr1B	155383459	58:C>T	0.897436	0.219048	0	0	0	0	0	0	0	0	0	0	0	2	2	0	0	2	0	0	2	0	0	0	2	2	2	2	2	2	2	0	0	0	0	0	0	0	0	0	2	0	0	0	1	0
3040837|F|0-28:T>C-28:T>C	chr1B	161033252	28:T>C	1	0.0641026	0	0	0	0	0	0	0	1	0	0	0	0	0	0	0	0	0	0	0	0	0	0	0	0	0	0	0	0	0	0	0	0	0	0	0	0	0	0	0	0	0	0	0	0
3041731|F|0-10:T>C-10:T>C	chr1B	165192382	10:T>C	0.991453	0.0560345	0	0	0	0	0	0	0	0	0	0	0	0	0	0	0	0	0	0	0	0	0	0	0	0	0	0	0	0	0	0	0	0	0	0	0	0	0	0	0	0	0	0	0	0
3619762|F|0-23:G>A-23:G>A	chr1B	165779975	23:G>A	0.863248	0.188119	0	0	0	0	0	0	0	0	0	0	0	0	0	0	0	0	0	0	2	0	0	0	0	0	0	0	0	0	2	0	0	0	0	0	0	0	0	0	2	0	0	0	1	0
4344426|F|0-53:C>T-53:C>T	chr1B	172134016	53:C>T	0.931624	0.0688073	0	0	0	0	0	0	0	0	0	0	0	0	0	0	0	0	0	0	0	0	0	0	0	0	0	0	0	0	0	0	0	0	0	0	0	0	0	0	0	0	0	0	0	0
4368978|F|0-18:C>A-18:C>A	chr1B	179096075	18:C>A	0.940171	0.272727	0	0	2	0	0	0	2	0	0	2	0	2	0	0	2	0	0	0	0	0	0	2	2	2	2	2	2	2	0	0	0	0	0	0	0	0	0	0	0	0	2	0	0	0
4358393|F|0-56:G>A-56:G>A	chr1B	179717023	56:G>A	0.982906	0.204348	0	2	0	0	0	2	0	0	2	0	0	0	1	2	0	0	2	0	2	2	0	0	0	0	0	0	0	0	0	0	0	0	2	0	0	2	0	2	2	0	0	0	0	0
4344337|F|0-62:A>G-62:A>G	chr1B	183799808	62:A>G	1	0.41453	0	0	0	2	0	2	0	2	0	0	0	2	2	0	0	2	0	0	2	2	0	0	2	2	2	2	2	2	2	0	0	0	2	0	2	0	0	0	2	0	0	0	2	2
4369692|F|0-30:T>G-30:T>G	chr1B	235280517	30:T>G	0.863248	0.178218	2	2	2	2	2	2	2	2	2	0	0	0	0	0	2	0	0	0	2	2	0	0	2	2	2	2	2	2	0	2	2	2	2	2	2	2	2	2	2	2	0	2	2	2
36892064|F|0-65:G>C-65:G>C	chr1B	269376556	65:G>C	0.863248	0.148515	2	2	2	2	2	2	2	2	0	2	2	2	0	0	2	2	0	2	0	2	2	2	2	2	2	2	2	2	2	2	2	2	2	2	2	0	2	0	0	2	2	2	2	2
10518289|F|0-32:A>G-32:A>G	chr1B	276318472	32:A>G	0.91453	0.0607477	2	2	0	2	2	2	2	2	2	2	2	2	0	0	0	2	2	2	0	2	2	2	2	2	2	2	2	2	2	2	2	2	2	2	2	2	2	2	2	2	0	2	2	2
3623033|F|0-45:C>G-45:C>G	chr1B	279045832	45:C>G	1	0.162393	2	0	0	0	0	0	0	0	0	0	0	0	0	0	0	0	0	0	1	0	0	0	0	0	0	0	0	0	0	0	0	0	0	0	0	0	0	0	0	2	0	2	0	0
4208734|F|0-40:T>C-40:T>C	chr1B	281011939	40:T>C	0.940171	0.168182	0	2	2	2	2	2	2	2	2	2	2	2	2	2	2	2	2	2	2	2	2	2	2	2	2	2	2	2	2	2	2	2	2	2	2	2	2	2	2	0	2	0	2	2
3047035|F|0-37:C>G-37:C>G	chr1B	283965982	37:C>G	1	0.153846	2	0	0	0	0	0	0	0	0	0	0	0	0	0	0	0	0	0	0	0	0	0	0	0	0	0	0	0	0	0	0	0	0	0	0	0	0	0	0	2	0	2	0	0
3617623|F|0-35:A>G-35:A>G	chr1B	286738871	35:A>G	0.974359	0.175439	0	2	2	2	2	2	2	2	2	2	2	2	2	2	2	2	2	2	1	2	2	2	2	2	2	2	2	2	2	2	2	2	2	2	2	2	2	2	2	0	2	0	2	2
4371104|F|0-60:A>G-60:A>G	chr1B	288060769	60:A>G	1	0.149573	2	0	0	0	0	0	0	0	0	0	0	0	0	0	0	0	0	0	0	0	0	0	0	0	0	0	0	0	0	0	0	0	0	0	0	0	0	0	0	2	0	2	0	0
8510145|F|0-8:C>A-8:C>A	chr1B	289126158	8:C>A	0.931624	0.155963	2	0	0	0	0	0	0	0	0	0	0	0	0	0	0	0	0	0	0	0	0	0	0	0	0	0	0	0	0	0	0	0	0	0	0	0	0	0	2	2	0	2	0	0
4206037|F|0-17:C>T-17:C>T	chr1B	290029141	17:C>T	0.854701	0.435	0	2	0	0	2	2	2	2	2	0	2	2	2	2	2	2	2	2	2	2	2	2	0	0	0	0	0	0	2	0	0	2	2	2	2	2	2	2	1	0	0	0	2	2
4212744|F|0-47:A>G-47:A>G	chr1B	292893691	47:A>G	1	0.15812	2	0	0	0	0	0	0	0	0	0	0	0	0	0	0	0	0	0	0	0	0	0	0	0	0	0	0	0	0	0	0	0	0	0	0	0	0	0	0	2	0	2	0	0
4340460|F|0-11:A>G-11:A>G	chr1B	292893774	11:A>G	1	0.405983	2	1	0	2	2	0	0	2	2	0	2	0	2	2	0	2	2	0	2	0	2	0	0	0	0	0	0	0	2	0	0	2	2	2	2	2	2	2	2	2	0	2	2	2
8511764|F|0-7:A>G-7:A>G	chr1B	301852676	7:A>G	0.931624	0.458716	2	0	0	2	2	0	0	2	2	0	2	0	2	2	0	2	2	0	2	0	2	0	0	1	0	0	0	0	2	0	0	2	2	2	2	2	2	2	2	2	0	2	2	2
10516643|F|0-7:A>G-7:A>G	chr1B	301852676	7:A>G	0.888889	0.451923	2	0	0	2	2	0	0	2	2	1	2	0	2	1	0	2	2	0	2	0	2	0	0	0	0	0	0	0	2	0	0	2	2	2	2	2	2	2	2	2	0	2	2	2
10507481|F|0-42:C>G-42:C>G	chr1B	304149970	42:C>G	0.965812	0.424779	0	2	2	0	0	2	2	0	0	2	0	2	0	0	2	0	0	2	0	0	0	2	2	2	2	2	2	2	0	2	2	0	0	1	0	0	0	0	0	0	2	0	0	0
4343665|F|0-17:A>G-17:A>G	chr1B	307116566	17:A>G	1	0.418803	0	2	2	0	0	2	2	0	0	2	0	2	0	0	2	0	0	2	0	2	0	2	2	2	2	2	2	2	0	2	2	0	0	0	0	0	0	0	1	0	2	0	0	0
4354704|F|0-54:C>G-54:C>G	chr1B	307624538	54:C>G	0.965812	0.40708	0	2	2	0	0	2	2	0	0	2	0	2	0	0	2	0	0	2	0	2	0	2	2	2	2	2	2	2	0	2	2	0	0	0	0	0	0	0	0	0	2	0	0	0
10514442|F|0-51:T>C-51:T>C	chr1B	307624565	51:T>C	1	0.41453	0	2	2	0	0	2	2	0	0	2	0	2	0	0	2	1	0	2	0	2	0	2	2	2	2	2	2	2	0	2	2	0	0	0	0	0	0	0	0	0	2	0	0	0
8510678|F|0-7:C>T-7:C>T	chr1B	308105641	7:C>T	1	0.410256	0	2	2	0	0	2	2	0	0	2	0	2	0	0	2	0	0	2	0	2	0	2	2	1	2	2	2	2	0	2	2	0	0	0	0	0	0	0	0	0	2	0	0	0
4546670|F|0-50:G>C-50:G>C	chr1B	308105644	50:G>C	1	0.405983	0	2	2	0	0	2	2	0	1	1	0	2	0	0	2	0	0	2	0	2	0	2	2	2	2	2	2	2	0	2	2	0	0	0	0	0	0	0	0	0	2	0	0	0
4357826|F|0-57:T>A-57:T>A	chr1B	308383902	57:T>A	0.957265	0.433036	0	2	2	0	0	2	2	1	0	2	0	2	0	0	2	0	0	2	0	2	0	2	2	2	2	2	2	2	0	2	2	0	0	0	0	0	0	0	0	0	2	0	0	0
4346559|F|0-31:C>T-31:C>T	chr1B	309798241	31:C>T	0.991453	0.409483	0	2	2	0	0	2	2	0	0	2	0	2	0	0	2	0	0	2	0	2	0	2	2	2	2	2	2	2	0	2	2	0	0	0	0	0	0	0	0	0	2	0	0	0
3047018|F|0-32:G>C-32:G>C	chr1B	312391115	32:G>C	0.974359	0.144737	2	2	2	2	2	2	2	2	2	2	2	2	2	2	2	2	2	2	2	2	2	2	2	2	2	2	2	2	2	2	2	2	2	0	2	2	2	2	2	0	0	2	2	2
8510398|F|0-22:C>A-22:C>A	chr1B	314253532	22:C>A	0.948718	0.405405	0	2	2	0	0	2	2	0	0	2	0	2	0	0	2	0	0	2	0	2	0	2	2	2	2	2	2	2	0	2	2	0	0	0	0	0	0	0	0	0	2	0	0	0
54354912|F|0-54:A>G-54:A>G	chr1B	314370114	54:A>G	0.940171	0.422727	2	1	0	2	2	0	0	2	2	0	2	0	2	2	0	2	2	0	2	0	2	0	0	0	0	0	0	0	2	0	0	2	2	2	2	2	2	2	2	2	0	2	2	2
54354728|F|0-66:T>A-66:T>A	chr1B	322714503	66:T>A	0.940171	0.404545	2	0	0	2	2	0	0	2	2	0	2	0	2	2	0	2	2	0	2	0	2	0	0	0	0	0	0	0	2	0	0	2	2	2	2	2	2	2	2	2	0	2	2	2
4360304|F|0-33:A>T-33:A>T	chr1B	326180297	33:A>T	1	0.410256	0	2	2	0	0	2	2	0	0	2	0	2	0	0	2	0	0	2	0	2	0	2	2	2	2	2	2	2	0	2	2	0	0	0	0	0	0	0	0	0	2	0	0	0
4368110|F|0-37:G>A-37:G>A	chr1B	326965163	37:G>A	1	0.423077	0	2	2	0	0	2	2	0	0	2	0	2	0	0	2	0	0	2	0	2	0	2	2	2	2	2	2	2	0	2	2	0	0	0	0	0	0	0	0	0	2	0	0	0
3045099|F|0-39:G>A-39:G>A	chr1B	327534219	39:G>A	1	0.153846	2	2	2	2	2	2	2	2	2	1	2	2	2	2	2	2	2	2	2	2	2	2	2	2	2	2	2	2	2	2	2	2	2	0	2	2	2	2	2	0	0	2	2	2
4356359|F|0-58:C>T-58:C>T	chr1B	335349712	58:C>T	1	0.42735	0	2	2	0	0	2	2	0	0	2	0	2	1	0	2	0	1	2	0	2	0	2	2	2	2	2	2	2	0	2	2	0	0	0	0	0	0	0	0	0	2	0	0	0
3041316|F|0-35:G>A-35:G>A	chr1B	335354562	35:G>A	1	0.41453	0	2	2	0	0	2	2	0	0	2	0	2	0	0	2	0	0	2	0	2	0	2	2	2	2	2	2	2	0	2	2	0	0	0	0	0	0	0	0	0	2	0	0	0
10517596|F|0-18:A>G-18:A>G	chr1B	335359180	18:A>G	0.991453	0.409483	0	2	2	0	0	2	2	0	0	2	0	2	0	0	2	0	0	2	0	2	0	2	2	2	2	2	2	2	0	2	1	0	0	0	0	0	0	0	0	0	2	0	0	0
11907452|F|0-53:G>T-53:G>T	chr1B	336509123	53:G>T	0.982906	0.0913044	2	2	2	2	2	2	2	2	2	2	2	2	2	2	2	2	2	2	0	2	2	2	2	2	2	2	2	2	0	2	1	2	2	2	2	2	2	2	0	2	2	2	0	2
10514870|F|0-10:C>T-10:C>T	chr1B	336509534	10:C>T	0.991453	0.474138	0	2	2	1	0	2	0	1	0	2	0	2	0	0	2	0	0	2	0	2	0	2	2	2	2	2	2	2	1	2	2	0	0	0	0	0	0	0	0	0	2	0	1	1
3044345|F|0-14:C>G-14:C>G	chr1B	336558532	14:C>G	1	0.41453	0	2	2	0	0	2	0	0	0	2	0	2	0	0	2	0	0	2	0	2	0	2	2	2	2	2	2	2	0	2	2	0	0	0	0	0	0	0	0	0	2	0	0	0
3041608|F|0-59:C>G-59:C>G	chr1B	336568728	59:C>G	1	0.410256	0	2	2	0	0	2	0	0	0	2	0	2	0	0	2	0	0	2	0	2	0	2	2	2	2	2	2	2	0	2	2	0	0	0	0	0	0	0	0	0	2	0	0	0
3042136|F|0-66:G>C-66:G>C	chr1B	337567548	66:G>C	1	0.149573	2	2	2	2	2	2	2	2	2	1	2	2	2	2	2	2	2	2	2	2	2	2	2	2	2	2	2	2	2	2	2	2	2	0	2	2	2	2	2	0	0	2	2	2
10523345|F|0-8:G>A-8:G>A	chr1B	341954850	8:G>A	0.982906	0.417391	0	2	2	0	0	2	0	0	0	2	0	2	0	0	2	0	0	2	0	2	0	2	2	2	2	2	2	2	0	2	2	0	0	0	0	0	0	0	0	0	2	0	0	0
8511241|F|0-10:T>G-10:T>G	chr1B	344249803	10:T>G	0.991453	0.405172	0	2	2	0	0	2	0	0	0	2	0	2	0	0	2	0	0	2	0	2	0	2	2	2	2	2	2	2	0	2	2	0	0	0	0	0	0	0	0	0	2	0	0	0
10507490|F|0-20:A>G-20:A>G	chr1B	344289964	20:A>G	0.91453	0.383178	0	2	2	0	0	2	0	0	0	2	0	2	0	0	2	0	0	2	0	0	0	2	2	2	2	2	2	2	0	2	2	0	0	0	0	0	0	0	0	0	2	0	0	0
4367500|F|0-37:A>C-37:A>C	chr1B	344658850	37:A>C	0.965812	0.415929	0	2	2	0	0	2	0	0	0	2	0	2	0	0	2	0	0	2	0	2	0	2	2	2	2	2	2	2	0	2	2	0	0	0	0	0	0	0	0	0	2	0	0	0
4346592|F|0-20:C>T-20:C>T	chr1B	344793942	20:C>T	0.982906	0.395652	0	2	2	0	0	2	0	0	0	2	0	2	0	0	2	0	0	2	0	2	0	2	2	2	2	2	2	2	0	2	2	0	0	0	0	0	0	0	0	0	2	0	0	0
3046534|F|0-42:A>C-42:A>C	chr1B	346043484	42:A>C	0.991453	0.405172	0	2	2	0	0	2	0	0	0	2	0	2	0	0	2	0	0	2	0	2	0	2	2	2	2	2	2	2	0	2	2	0	0	0	0	0	0	0	0	0	2	0	0	0
3040854|F|0-56:C>T-56:C>T	chr1B	348472182	56:C>T	1	0.41453	0	1	2	0	0	2	0	0	0	2	0	2	0	0	2	0	0	2	0	2	1	2	2	2	2	2	2	2	0	2	2	0	0	0	0	0	0	0	0	0	2	0	0	0
4368520|F|0-6:C>T-6:C>T	chr1B	348472185	6:C>T	1	0.149573	0	0	0	0	0	0	2	0	2	0	0	0	2	2	0	0	2	0	2	0	0	0	0	0	0	0	0	0	0	0	0	0	0	0	0	2	0	2	2	0	0	0	0	0
3046914|F|0-11:T>C-11:T>C	chr1B	349503659	11:T>C	0.854701	0.135	0	0	0	0	0	0	0	0	0	0	0	2	2	0	0	2	0	0	2	0	0	0	0	0	0	0	0	0	2	0	0	0	0	0	0	0	0	0	2	0	0	0	2	2
3043776|F|0-63:G>A-63:G>A	chr1B	362257641	63:G>A	0.888889	0.216346	0	0	0	0	0	0	2	0	0	0	0	0	0	0	0	0	0	0	0	0	0	0	2	2	2	2	2	2	0	0	0	0	0	0	0	0	0	2	0	0	0	0	0	0
10520515|F|0-24:C>T-24:C>T	chr1B	362263410	24:C>T	0.905983	0.179245	2	2	2	2	2	2	0	2	1	2	2	2	0	0	2	2	0	2	0	2	2	2	2	2	2	2	2	2	2	2	2	2	0	2	2	0	2	0	0	2	2	2	2	2
3045293|F|0-9:C>T-9:C>T	chr1B	374781785	9:C>T	0.991453	0.418103	0	2	2	0	0	2	0	0	0	2	0	2	0	0	2	0	0	2	0	2	0	2	2	2	2	2	2	2	0	2	2	0	0	0	0	0	0	0	0	0	2	0	0	0
4369499|F|0-49:C>G-49:C>G	chr1B	374782148	49:C>G	0.965812	0.154867	0	0	0	0	0	0	2	0	2	0	0	0	2	2	0	0	2	0	2	0	0	0	0	0	0	0	0	0	0	0	0	0	2	0	0	2	0	2	0	0	0	0	0	0
3045988|F|0-55:A>G-55:A>G	chr1B	375321974	55:A>G	1	0.410256	0	1	2	0	0	2	0	0	0	2	0	2	0	0	2	0	0	2	0	2	0	2	2	2	2	2	2	2	0	2	2	0	0	0	0	0	0	0	0	0	2	0	0	0
3047318|F|0-16:G>T-16:G>T	chr1B	385418216	16:G>T	0.991453	0.383621	0	2	2	0	0	2	0	0	0	2	0	2	0	0	2	0	0	0	0	2	0	2	2	2	2	2	2	2	0	2	2	0	0	0	0	0	0	0	0	0	2	0	0	0
3043538|F|0-40:T>A-40:T>A	chr1B	385550709	40:T>A	1	0.384615	0	2	2	0	0	2	0	0	0	2	0	2	0	0	2	0	0	0	0	2	0	2	2	2	2	2	2	2	0	2	2	0	0	0	0	0	0	0	0	0	2	0	0	0
4369489|F|0-36:T>C-36:T>C	chr1B	386302149	36:T>C	0.957265	0.366071	0	2	2	0	0	2	0	0	0	2	0	0	0	0	2	0	0	0	0	2	0	2	2	2	2	2	2	2	0	2	2	0	0	0	0	0	0	0	0	0	2	0	0	0
3040815|F|0-52:T>C-52:T>C	chr1B	388008727	52:T>C	1	0.388889	0	2	2	0	1	2	0	0	0	2	0	2	0	0	2	0	0	0	0	2	0	2	2	2	2	2	2	2	0	2	2	0	0	0	0	0	0	0	0	0	2	0	0	0
4360592|F|0-53:A>T-53:A>T	chr1B	388271313	53:A>T	0.991453	0.383621	2	0	0	2	2	0	2	2	2	0	2	0	2	2	0	2	2	2	2	0	2	0	0	0	0	0	0	0	2	0	0	2	2	2	2	2	2	2	2	2	0	2	2	2
4362259|F|0-7:A>G-7:A>G	chr1B	390650850	7:A>G	0.880342	0.199029	0	0	0	0	0	0	0	0	0	0	0	0	0	0	0	0	0	0	0	0	0	0	2	1	2	2	2	2	0	0	0	0	2	0	2	0	0	0	0	0	0	0	0	0
10516773|F|0-32:C>G-32:C>G	chr1B	391762319	32:C>G	1	0.393162	2	0	0	2	2	0	2	2	2	0	2	0	2	2	0	2	2	2	2	0	2	0	0	0	0	0	0	0	2	0	0	2	2	2	2	2	2	2	0	2	0	2	1	2
4207715|F|0-16:A>C-16:A>C	chr1B	393200728	16:A>C	0.965812	0.159292	2	1	2	0	2	2	2	0	2	2	2	0	0	2	2	0	2	2	2	0	2	2	2	2	2	2	2	2	2	2	2	2	2	2	2	2	2	2	2	2	2	2	1	0
4368911|F|0-27:A>G-27:A>G	chr1B	394430426	27:A>G	0.991453	0.392241	0	2	2	0	0	2	0	0	0	2	0	2	0	0	2	0	0	0	0	2	0	2	2	2	2	2	2	2	0	2	2	0	0	0	0	0	0	0	2	0	2	0	0	0
10517929|F|0-11:A>G-11:A>G	chr1B	395636988	11:A>G	1	0.384615	0	2	2	0	0	2	0	0	0	2	0	2	0	0	2	0	0	0	0	2	0	2	2	2	2	2	2	2	0	2	2	0	0	0	0	0	0	0	2	0	2	0	0	0
3046901|F|0-26:G>C-26:G>C	chr1B	397112195	26:G>C	1	0.397436	0	2	2	0	0	2	0	0	0	2	0	2	1	0	2	0	0	0	0	2	0	2	2	2	2	2	2	2	0	2	2	0	0	0	0	0	0	0	2	0	2	0	0	0
4207031|F|0-30:G>A-30:G>A	chr1B	397517859	30:G>A	1	0.230769	0	0	0	2	2	0	0	2	0	0	0	0	0	0	0	0	0	2	0	0	0	0	0	0	0	0	0	0	2	0	0	2	0	1	2	0	2	0	0	0	0	0	2	2
4351793|F|0-19:G>A-19:G>A	chr1B	397559687	19:G>A	0.965812	0.292035	0	2	2	0	0	2	0	0	0	2	0	2	0	0	2	0	0	0	0	2	0	2	2	2	2	2	2	2	0	0	0	0	0	0	0	0	0	0	0	0	2	0	0	0
4369130|F|0-40:T>G-40:T>G	chr1B	397620165	40:T>G	1	0.376068	0	2	2	0	0	2	0	0	0	2	0	2	0	0	2	0	0	0	0	2	0	2	2	2	2	2	2	2	0	2	2	0	0	0	0	0	0	0	2	0	2	0	0	0
3042032|F|0-42:C>G-42:C>G	chr1B	397818524	42:C>G	0.991453	0.310345	2	1	2	2	2	2	0	2	2	2	2	2	2	2	2	2	2	2	2	2	2	2	0	0	0	0	0	0	2	2	1	2	2	1	2	2	2	0	2	0	0	2	2	2
4346504|F|0-38:A>G-38:A>G	chr1B	397930533	38:A>G	0.991453	0.37931	0	2	2	0	0	2	0	0	0	2	0	2	0	0	2	0	0	0	0	2	0	2	2	2	2	2	2	2	0	0	0	0	0	0	0	0	0	0	0	0	2	0	0	0
3044227|F|0-26:G>A-26:G>A	chr1B	398994548	26:G>A	1	0.363248	0	1	2	0	0	2	0	0	0	2	0	2	0	0	2	0	0	0	0	2	0	2	2	2	2	2	2	2	0	0	0	0	0	0	0	0	0	0	0	0	2	0	0	0
4368007|F|0-60:C>G-60:C>G	chr1B	398994551	60:C>G	0.965812	0.362832	0	2	2	0	0	2	0	0	0	2	0	2	0	0	2	0	0	0	0	2	0	2	2	2	2	2	2	2	0	0	0	0	0	0	0	0	0	0	0	0	2	0	0	0
4367359|F|0-37:G>T-37:G>T	chr1B	399676650	37:G>T	0.931624	0.376147	2	0	0	2	2	0	2	2	2	0	2	0	1	2	0	2	2	2	2	0	2	0	0	0	0	0	0	0	2	2	2	2	2	2	2	2	2	2	2	2	0	2	2	2
10515009|F|0-24:G>A-24:G>A	chr1B	400252321	24:G>A	0.974359	0.192982	0	0	0	0	0	2	0	0	0	0	0	0	0	0	0	0	0	0	2	0	0	0	0	0	0	0	0	0	2	0	0	0	0	0	0	0	0	0	2	0	0	0	1	0
4367310|F|0-27:A>G-27:A>G	chr1B	402267658	27:A>G	1	0.358974	0	2	2	0	0	2	0	0	0	2	0	2	1	0	2	0	0	0	0	2	0	2	2	1	2	2	2	2	0	0	0	0	0	0	0	0	0	0	0	0	2	0	0	0
4365827|F|0-6:G>A-6:G>A	chr1B	402614153	6:G>A	0.982906	0.352174	0	2	2	0	0	2	0	0	0	1	0	2	0	0	2	0	0	0	0	0	0	2	2	2	2	2	2	2	0	0	0	0	0	0	0	0	0	0	0	0	2	0	0	0
10517905|F|0-38:T>G-38:T>G	chr1B	403252051	38:T>G	1	0.354701	0	1	2	0	0	2	0	0	0	2	0	2	0	0	2	0	0	0	0	0	0	2	2	2	2	2	2	2	0	0	0	0	0	0	0	0	0	0	0	0	2	0	0	0
8511408|F|0-7:T>C-7:T>C	chr1B	404240403	7:T>C	1	0.119658	0	0	0	0	0	0	0	0	0	0	0	0	0	0	0	0	0	0	0	0	0	0	0	0	0	0	0	0	0	0	0	0	0	2	0	0	0	0	0	2	2	0	0	0
4348093|F|0-56:G>A-56:G>A	chr1B	404324848	56:G>A	0.871795	0.29902	2	0	2	0	0	0	2	0	0	0	0	0	0	0	0	0	0	0	0	0	0	0	2	2	2	2	2	2	2	2	2	0	0	0	0	0	0	2	0	0	0	0	0	1
4362415|F|0-63:C>T-63:C>T	chr1B	406105972	63:C>T	1	0.363248	0	2	2	0	0	2	0	0	0	2	0	2	0	0	2	0	0	0	0	0	0	2	2	2	2	2	2	2	0	0	0	0	0	0	0	0	0	0	2	0	2	0	0	0
4555183|F|0-39:G>A-39:G>A	chr1B	406601748	39:G>A	1	0.367521	0	2	2	0	0	2	0	0	0	2	0	2	0	0	2	0	0	0	0	0	0	2	2	2	2	2	2	2	0	0	0	0	0	0	0	0	0	0	2	0	2	0	0	0
4356993|F|0-17:C>T-17:C>T	chr1B	407507207	17:C>T	1	0.363248	0	2	2	0	0	2	0	0	0	2	0	2	0	0	2	0	0	0	0	0	0	2	2	2	2	2	2	2	0	0	0	0	0	0	0	0	0	0	2	0	2	0	0	0
4362930|F|0-13:T>C-13:T>C	chr1B	407981407	13:T>C	1	0.371795	0	2	2	0	0	2	0	0	0	2	0	2	0	0	2	0	0	0	0	0	0	2	2	2	2	2	2	2	0	0	0	0	0	0	0	0	0	0	2	0	2	0	0	0
3045157|F|0-8:C>A-8:C>A	chr1B	409900271	8:C>A	1	0.358974	0	2	2	0	0	2	0	0	0	2	0	2	0	0	2	0	0	0	0	0	0	2	2	2	2	2	2	2	0	0	0	0	0	0	0	0	0	0	2	0	2	0	0	0
3040575|F|0-16:C>T-16:C>T	chr1B	410956024	16:C>T	1	0.367521	0	2	2	0	0	2	0	0	0	2	0	2	0	0	2	0	0	0	0	0	0	2	2	2	2	2	2	2	0	0	0	0	0	0	0	0	0	0	2	0	2	0	0	0
3042973|F|0-66:A>C-66:A>C	chr1B	412281003	66:A>C	1	0.346154	0	1	2	0	0	2	0	0	0	1	0	2	0	0	2	0	0	0	0	0	0	2	2	2	2	2	2	2	0	0	0	0	0	0	0	0	0	0	2	0	2	0	0	0
4211396|F|0-39:C>A-39:C>A	chr1B	412666810	39:C>A	1	0.128205	2	2	2	2	2	2	2	2	2	2	2	2	2	2	2	2	2	2	2	2	2	2	2	2	2	2	2	2	2	2	2	2	2	2	2	2	2	2	2	0	2	0	2	2
4361904|F|0-45:C>T-45:C>T	chr1B	413798104	45:C>T	0.923077	0.365741	0	2	2	0	0	2	0	0	0	2	0	2	0	0	2	0	0	0	0	0	0	2	2	2	2	1	2	2	0	0	0	0	0	0	0	0	0	0	2	0	2	0	0	0
3618272|F|0-15:A>G-15:A>G	chr1B	413799836	15:A>G	1	0.222222	1	0	0	0	1	0	0	0	0	0	0	0	0	0	0	0	0	0	2	0	0	0	2	2	2	2	2	2	2	0	0	0	0	0	0	0	0	0	1	0	0	0	1	0
4367063|F|0-15:A>G-15:A>G	chr1B	413799836	15:A>G	0.948718	0.225225	0	0	0	0	0	0	0	0	1	0	0	0	0	0	0	0	0	0	2	0	0	0	2	2	2	2	2	2	2	0	0	0	0	0	0	0	0	0	2	0	0	0	1	0
4366929|F|0-37:T>C-37:T>C	chr1B	413803091	37:T>C	1	0.350427	0	1	2	0	0	2	0	0	1	2	0	2	0	0	2	0	0	0	0	0	0	2	2	2	2	2	2	2	0	0	0	0	0	0	0	0	0	0	0	0	2	0	0	0
3045074|F|0-8:C>G-8:C>G	chr1B	417023661	8:C>G	1	0.363248	0	2	2	0	1	2	0	0	0	2	0	2	0	0	2	0	0	0	0	0	0	2	2	2	2	2	2	2	0	0	1	0	0	0	0	0	0	0	2	0	2	0	0	0
8535222|F|0-25:G>A-25:G>A	chr1B	419810142	25:G>A	1	0.346154	2	0	0	2	2	0	2	2	2	0	2	0	2	2	0	2	2	2	2	0	2	0	0	0	0	0	0	0	2	2	2	2	2	2	2	2	2	2	2	2	0	2	2	2
4564396|F|0-17:G>C-17:G>C	chr1B	420746328	17:G>C	0.991453	0.271552	0	2	2	0	0	2	0	0	0	2	0	2	0	0	2	0	0	0	0	2	0	2	2	2	2	2	2	2	0	0	0	0	0	0	0	0	0	0	0	0	2	0	0	0
3044541|F|0-9:T>C-9:T>C	chr1B	424554563	9:T>C	1	0.32906	0	2	2	0	0	2	0	0	0	2	0	2	0	0	2	0	0	0	0	2	0	2	2	2	2	2	2	2	0	0	0	0	0	0	0	0	0	0	0	0	2	0	0	0
8510802|F|0-31:C>T-31:C>T	chr1B	424555361	31:C>T	1	0.32906	0	2	2	0	0	2	0	0	0	2	0	2	0	0	2	0	0	0	0	2	0	2	2	2	2	2	2	2	0	0	0	0	0	0	0	0	0	0	0	0	2	0	0	0
54360599|F|0-57:C>T-57:C>T	chr1B	425583501	57:C>T	0.965812	0.274336	0	2	2	0	0	2	0	0	0	2	0	2	1	0	2	0	0	0	0	2	0	2	2	2	2	2	2	2	0	0	0	0	0	0	0	0	0	0	0	0	2	0	0	0
3043464|F|0-61:G>C-61:G>C	chr1B	425837125	61:G>C	0.991453	0.340517	0	2	2	0	0	2	0	0	0	2	0	2	0	0	2	0	0	0	0	2	0	2	2	2	2	2	2	2	0	0	0	0	0	0	0	0	0	0	0	0	2	0	0	0
36894772|F|0-41:G>A-41:G>A	chr1B	427728416	41:G>A	0.948718	0.36036	0	2	2	0	0	2	0	0	0	2	0	2	0	0	0	0	0	1	1	2	0	2	2	2	1	2	2	2	0	0	0	0	0	0	0	0	0	0	0	0	2	0	0	0
3042316|F|0-10:C>T-10:C>T	chr1B	427859914	10:C>T	1	0.380342	0	2	2	0	0	2	0	0	0	2	0	2	0	0	2	0	0	0	0	2	0	2	2	2	2	2	2	2	0	0	0	0	0	0	0	0	0	0	0	0	2	0	0	0
10509602|F|0-28:C>A-28:C>A	chr1B	428642575	28:C>A	1	0.363248	2	2	2	0	0	2	0	0	0	2	0	2	0	0	2	0	0	0	1	2	0	2	2	2	2	2	2	2	0	0	0	0	0	0	0	0	0	0	0	0	2	0	0	0
4566828|F|0-31:C>T-31:C>T	chr1B	430539342	31:C>T	1	0.25641	0	2	2	0	0	2	0	0	0	2	0	2	0	0	2	0	0	0	0	2	0	2	2	2	2	2	2	2	0	0	0	0	0	0	0	0	0	0	0	0	2	0	0	0
3040940|F|0-29:T>C-29:T>C	chr1B	434487235	29:T>C	1	0.333333	0	2	2	0	0	2	0	0	0	2	0	2	0	0	2	0	0	0	0	2	0	2	2	2	2	2	2	2	0	0	0	0	0	0	0	0	0	0	0	0	2	0	0	0
4368482|F|0-57:G>A-57:G>A	chr1B	434581379	57:G>A	0.948718	0.283784	0	2	2	0	0	2	0	0	0	2	0	2	0	0	2	0	0	0	0	2	0	2	2	2	2	2	2	2	0	0	0	0	0	0	0	0	0	0	0	0	2	0	0	0
4349914|F|0-32:C>T-32:C>T	chr1B	434727423	32:C>T	0.905983	0.29717	0	2	2	0	0	2	0	0	0	2	0	2	0	0	2	0	0	0	0	2	0	2	2	2	2	2	2	2	0	0	0	0	0	0	0	0	0	0	0	0	2	0	0	0
4367095|F|0-48:G>A-48:G>A	chr1B	435660545	48:G>A	0.991453	0.318966	0	2	2	0	0	2	0	0	0	2	0	2	1	0	2	0	0	0	0	2	0	2	1	2	2	2	2	2	0	0	0	0	0	0	0	0	0	0	1	0	2	0	0	0
3042678|F|0-9:G>A-9:G>A	chr1B	435711636	9:G>A	1	0.320513	0	2	1	0	0	2	0	0	0	2	0	2	0	0	2	0	0	0	0	2	0	2	2	2	1	2	2	2	0	0	0	0	0	0	0	0	0	0	0	0	2	0	0	0
11912252|F|0-12:G>T-12:G>T	chr1B	444025541	12:G>T	0.931624	0.243119	2	2	2	2	2	2	2	2	2	2	2	0	0	2	2	0	0	2	0	2	2	2	0	0	0	0	0	0	0	2	2	2	0	2	0	2	2	2	0	2	2	2	1	2
3041062|F|0-30:A>G-30:A>G	chr1B	451044666	30:A>G	1	0.217949	0	0	0	2	2	0	0	2	0	0	0	0	0	0	0	0	0	0	0	0	0	0	0	0	0	0	0	0	2	2	2	2	0	2	0	0	0	0	0	0	0	0	2	2
3041093|F|0-21:C>T-21:C>T	chr1B	460982016	21:C>T	1	0.376068	2	2	0	2	2	2	2	2	2	0	0	0	2	2	0	0	2	0	2	2	2	0	0	0	0	0	0	0	2	2	2	2	2	2	0	1	0	2	2	2	0	2	2	2
4370494|F|0-25:G>A-25:G>A	chr1B	461378396	25:G>A	1	0.423077	2	2	0	2	2	2	2	2	2	0	0	0	2	2	0	0	2	0	2	2	2	0	0	0	0	0	0	0	2	2	2	2	2	2	0	2	0	2	2	2	0	2	2	2
4369176|F|0-51:A>C-51:A>C	chr1B	464279859	51:A>C	0.991453	0.387931	0	0	2	0	0	0	0	0	0	2	2	2	0	0	2	2	0	2	0	0	0	2	2	2	2	2	2	2	0	0	0	0	0	0	1	0	2	0	0	0	2	0	0	0
4340171|F|0-39:A>G-39:A>G	chr1B	464827822	39:A>G	0.897436	0.4	2	2	0	2	2	2	2	2	2	0	0	0	2	2	0	0	2	2	2	2	2	0	0	0	0	0	2	0	2	2	2	1	2	2	0	2	0	2	2	2	0	2	2	2
3045008|F|0-63:G>A-63:G>A	chr1B	465448814	63:G>A	1	0.431624	2	2	0	2	2	2	2	2	2	0	0	0	2	2	0	0	2	0	2	2	2	0	0	0	0	0	0	0	2	2	2	2	2	2	0	2	0	2	2	2	0	2	2	2
4369440|F|0-6:C>A-6:C>A	chr1B	466195375	6:C>A	1	0.0555556	0	0	0	0	0	0	0	0	0	0	0	0	0	0	0	0	0	0	0	0	0	0	0	0	0	0	0	0	0	0	0	0	0	0	0	0	0	0	0	0	0	0	0	0
10509133|F|0-9:A>G-9:A>G	chr1B	466616035	9:A>G	0.991453	0.0517241	2	2	2	2	2	2	2	2	2	2	2	2	2	2	2	2	2	2	2	2	2	2	2	2	2	2	2	2	2	2	2	2	2	2	2	2	2	2	2	2	2	2	2	2
10508140|F|0-27:A>C-27:A>C	chr1B	476183573	27:A>C	1	0.0598291	2	2	2	2	2	2	2	2	2	2	2	2	2	2	2	2	2	2	2	2	2	2	2	2	2	2	2	2	2	2	2	2	2	2	2	2	2	2	2	2	2	2	2	2
4367866|F|0-38:G>A-38:G>A	chr1B	478245329	38:G>A	1	0.0598291	0	0	0	0	0	0	0	0	0	0	0	0	0	0	0	0	0	0	0	0	0	0	0	0	0	0	0	0	0	0	0	0	0	0	0	0	0	0	0	0	0	0	0	0
3047755|F|0-11:C>G-11:C>G	chr1B	478680966	11:C>G	1	0.358974	0	0	2	0	0	0	0	0	0	2	2	2	0	0	2	2	0	2	0	0	0	2	2	2	2	2	2	2	0	0	0	0	0	0	2	0	1	0	0	0	2	0	0	0
3619723|F|0-42:C>T-42:C>T	chr1B	481331796	42:C>T	1	0.461538	0	2	2	0	0	2	0	0	0	2	2	2	1	0	2	2	0	2	0	2	0	2	2	2	2	2	2	2	1	0	0	0	2	0	2	0	2	0	0	0	1	0	0	0
3044978|F|0-56:G>C-56:G>C	chr1B	483363864	56:G>C	0.940171	0.236364	0	0	0	0	0	2	0	0	0	0	0	2	2	0	0	2	2	0	0	0	0	0	2	2	2	2	2	2	0	0	0	0	0	0	2	0	0	0	0	0	0	0	0	0
11910490|F|0-35:G>A-35:G>A	chr1B	489974903	35:G>A	1	0.42735	0	0	2	0	0	0	0	0	0	2	2	2	0	0	2	2	0	2	0	0	0	2	2	2	2	2	2	2	0	0	0	0	0	0	2	0	2	0	0	0	2	0	0	0
54357493|F|0-36:A>G-36:A>G	chr1B	490339119	36:A>G	0.948718	0.427928	0	0	2	0	0	0	0	0	0	2	2	2	0	0	2	2	0	2	0	0	0	2	2	2	2	2	2	2	0	0	0	0	0	0	2	0	0	0	0	0	2	0	0	0
54357556|F|0-65:G>C-65:G>C	chr1B	491517057	65:G>C	0.905983	0.424528	2	2	0	2	2	2	2	2	2	0	0	0	2	2	0	0	2	0	2	2	0	0	0	0	0	0	0	0	2	2	2	2	2	2	0	2	0	2	2	2	0	2	2	2
3044896|F|0-21:T>G-21:T>G	chr1B	492475443	21:T>G	1	0.363248	2	2	0	2	2	2	2	2	2	0	0	0	1	2	0	0	2	0	2	2	2	0	0	0	0	0	0	0	2	2	2	2	2	2	0	2	0	2	2	2	0	2	2	2
10524232|F|0-27:A>G-27:A>G	chr1B	492840822	27:A>G	0.982906	0.0652174	2	2	2	2	2	2	2	2	2	2	2	2	2	2	2	2	2	2	2	2	2	2	2	2	2	2	2	2	2	2	2	2	2	2	2	2	2	2	2	2	2	2	2	2
3043366|F|0-41:A>G-41:A>G	chr1B	493505095	41:A>G	0.957265	0.455357	2	2	0	2	2	2	2	2	2	0	0	0	2	2	0	0	2	0	2	2	2	0	0	0	0	0	0	0	2	2	2	2	2	2	0	2	0	2	2	2	0	2	2	2
3042376|F|0-40:C>G-40:C>G	chr1B	493998683	40:C>G	0.91453	0.415888	2	2	0	2	2	2	2	2	2	1	0	0	1	2	0	0	2	0	2	2	2	0	0	0	0	0	0	0	2	2	2	2	2	2	0	2	0	2	2	2	0	2	2	2
3045665|F|0-34:A>T-34:A>T	chr1B	494909343	34:A>T	1	0.380342	2	2	0	2	2	2	2	2	2	0	0	0	2	2	0	0	2	0	2	2	2	0	0	0	0	0	0	0	2	2	2	2	2	2	0	2	0	2	2	2	0	2	2	2
3041121|F|0-67:T>C-67:T>C	chr1B	495575690	67:T>C	0.957265	0.446429	2	2	0	2	2	2	2	2	2	0	0	0	2	2	0	0	0	0	2	2	0	0	0	0	0	0	0	0	2	2	2	2	2	2	0	2	0	2	2	2	0	2	2	2
4209903|F|0-12:G>A-12:G>A	chr1B	495575690	12:G>A	0.982906	0.291304	2	2	2	2	2	2	2	2	2	2	2	2	2	2	2	2	2	2	2	2	2	2	2	2	2	2	2	2	2	1	2	2	2	0	2	2	2	2	2	0	0	2	2	2
3041121|F|0-45:G>T-45:G>T	chr1B	495575690	45:G>T	0.940171	0.45	2	2	0	2	2	2	2	2	2	0	0	0	2	2	0	0	0	0	2	2	2	0	0	0	0	0	0	0	2	2	2	2	2	2	0	2	0	2	2	2	0	2	2	2
4370146|F|0-57:T>C-57:T>C	chr1B	495878401	57:T>C	0.974359	0.118421	0	0	0	0	0	0	0	0	0	0	0	0	0	0	0	0	0	0	0	0	0	0	0	0	0	0	0	0	0	0	0	0	0	0	0	0	0	0	0	0	0	0	0	0
54354772|F|0-14:C>T-14:C>T	chr1B	496118697	14:C>T	0.897436	0.109524	0	2	0	0	0	2	0	0	0	0	0	0	0	0	0	0	0	0	0	2	0	0	0	0	0	0	0	0	0	0	0	0	2	0	0	0	0	0	0	0	0	0	0	0
3047627|F|0-40:G>T-40:G>T	chr1B	496506509	40:G>T	1	0.423077	2	2	0	2	2	2	2	2	2	0	0	0	2	2	0	0	2	0	2	2	2	0	0	0	0	0	0	0	2	2	2	2	2	2	0	2	0	2	2	2	0	2	2	2
8511364|F|0-67:C>G-67:C>G	chr1B	496507573	67:C>G	1	0.418803	2	2	0	2	2	2	2	2	2	0	0	0	2	2	0	0	2	0	2	2	2	0	0	0	0	0	1	0	2	2	2	2	2	2	0	2	0	2	2	2	1	2	2	2
4346160|F|0-11:C>T-11:C>T	chr1B	497121454	11:C>T	1	0.119658	0	1	0	0	0	2	0	0	0	0	1	0	0	0	0	0	0	0	0	2	0	0	0	0	0	0	0	0	0	0	0	0	2	0	0	0	0	0	0	0	0	0	0	0
4218476|F|0-26:T>G-26:T>G	chr1B	498279167	26:T>G	1	0.470085	0	0	2	0	0	0	0	0	0	2	2	2	1	0	2	2	0	2	0	0	0	2	2	2	2	2	2	2	0	0	0	0	0	0	2	0	2	0	0	0	2	0	0	0
3047293|F|0-14:G>C-14:G>C	chr1B	498827014	14:G>C	0.897436	0.4	2	2	0	2	2	2	2	2	2	0	0	0	2	2	0	0	2	0	2	2	2	0	0	0	0	0	0	0	2	2	2	2	2	2	0	2	0	2	2	2	0	2	2	2
4207173|F|0-49:T>C-49:T>C	chr1B	498968454	49:T>C	1	0.0982906	0	0	0	0	0	0	0	0	0	0	0	0	0	0	0	0	0	0	0	0	0	0	0	0	0	0	0	0	0	0	0	0	0	0	0	0	0	0	1	0	0	0	0	0
3045490|F|0-33:A>T-33:A>T	chr1B	500258568	33:A>T	0.940171	0.436364	2	2	0	2	2	2	2	2	2	0	0	0	2	2	0	0	2	0	2	2	2	0	0	0	0	0	0	0	2	2	2	2	2	2	0	2	0	2	2	2	0	2	2	2
10513522|F|0-60:T>G-60:T>G	chr1B	504949958	60:T>G	0.948718	0.0675676	2	2	2	2	2	2	2	2	2	2	2	2	2	2	2	2	2	2	2	2	2	2	2	2	2	2	2	2	2	2	2	2	2	2	2	2	2	2	2	2	2	2	2	2
3043230|F|0-68:A>G-68:A>G	chr1B	504951526	68:A>G	0.991453	0.24569	0	0	0	0	0	0	1	0	0	0	0	0	0	0	0	0	0	0	0	0	0	0	2	0	0	2	2	2	0	0	0	0	0	0	0	0	0	2	0	0	0	0	0	0
54356040|F|0-8:C>T-8:C>T	chr1B	505372348	8:C>T	0.965812	0.314159	0	2	2	0	0	2	2	0	2	2	2	2	2	2	2	2	2	2	2	2	2	2	2	2	2	2	2	2	0	0	0	0	2	0	2	2	2	2	2	2	2	2	0	0
3046682|F|0-20:G>A-20:G>A	chr1B	509088296	20:G>A	1	0.179487	0	0	0	0	1	0	0	0	0	0	0	0	0	0	0	2	0	0	0	0	0	0	0	2	2	0	0	0	0	0	0	0	1	2	0	0	0	0	0	2	2	0	0	2
3046565|F|0-63:T>C-63:T>C	chr1B	509089025	63:T>C	1	0.264957	0	2	2	0	0	2	2	0	2	2	2	2	2	2	2	2	2	2	2	2	2	2	2	2	2	2	2	2	0	0	0	0	2	0	2	2	2	2	2	2	2	2	0	0
3048085|F|0-36:T>G-36:T>G	chr1B	509629911	36:T>G	1	0.282051	2	0	0	2	2	0	0	2	0	0	0	0	0	0	0	0	0	0	0	0	0	0	0	0	0	0	0	0	2	2	2	2	0	2	0	0	0	0	0	0	0	0	2	2
3043110|F|0-18:C>T-18:C>T	chr1B	510057035	18:C>T	1	0.273504	2	0	0	2	2	0	0	2	0	0	0	0	0	0	0	0	0	0	0	0	0	0	0	0	0	0	0	0	2	2	2	2	0	2	0	0	0	0	0	0	0	0	2	2
3044634|F|0-5:C>G-5:C>G	chr1B	510488932	5:C>G	1	0.34188	2	2	0	2	2	2	2	2	2	0	0	0	2	2	0	0	2	2	2	2	2	0	0	0	0	0	0	0	2	2	2	2	2	2	0	2	0	2	2	2	0	2	2	2
4207506|F|0-13:G>A-13:G>A	chr1B	510689438	13:G>A	1	0.0982906	0	0	0	0	0	0	0	0	0	0	0	0	0	0	0	0	0	0	0	0	0	0	0	0	0	0	0	0	0	0	0	0	0	0	0	0	0	0	0	0	0	0	0	0
3044019|F|0-41:A>G-41:A>G	chr1B	511205383	41:A>G	0.957265	0.21875	2	0	0	2	2	0	0	2	0	0	0	0	0	0	0	0	0	0	0	0	0	0	0	0	0	0	0	0	2	2	1	2	0	2	0	0	0	0	0	0	0	0	2	2
54354624|F|0-16:G>A-16:G>A	chr1B	511350523	16:G>A	0.923077	0.208333	2	0	0	2	2	0	0	2	0	0	0	0	0	0	0	0	0	0	0	0	0	0	0	0	0	0	0	0	2	2	2	2	0	2	0	0	0	0	0	0	0	0	2	2
4370516|F|0-38:G>A-38:G>A	chr1B	515924432	38:G>A	1	0.431624	0	2	0	0	0	2	2	0	2	0	0	0	2	2	0	0	2	2	2	2	2	0	0	0	0	0	0	0	0	0	0	0	2	0	0	2	0	2	2	2	0	2	0	0
3040603|F|0-19:A>G-19:A>G	chr1B	519071482	19:A>G	1	0.162393	0	1	0	0	0	0	2	0	0	0	0	0	0	0	0	0	0	0	0	0	0	0	2	0	0	2	2	2	0	0	0	0	0	0	0	0	0	2	0	0	0	0	0	0
10521713|F|0-19:A>G-19:A>G	chr1B	519087753	19:A>G	1	0.0598291	2	2	2	2	2	2	2	2	2	2	2	2	2	2	2	2	2	2	2	2	2	2	2	2	2	2	2	2	2	2	2	2	2	2	2	2	2	2	2	2	2	2	2	2
4358426|F|0-14:T>C-14:T>C	chr1B	519087756	14:T>C	1	0.0598291	0	0	0	0	0	0	0	0	0	0	0	0	0	0	0	0	0	0	0	0	0	0	0	0	0	0	0	0	0	0	0	0	0	0	0	0	0	0	0	0	0	0	0	0
54346130|F|0-32:G>A-32:G>A	chr1B	521750960	32:G>A	1	0.0512821	0	0	0	0	0	0	0	0	0	0	0	0	0	0	0	0	0	0	0	0	0	0	0	0	0	0	0	0	0	0	0	0	0	0	0	0	0	0	0	0	0	0	0	0
3620358|F|0-30:A>G-30:A>G	chr1B	521963400	30:A>G	0.940171	0.136364	0	0	0	0	0	0	0	0	0	0	0	0	0	0	0	0	0	0	0	0	0	0	0	0	0	0	0	0	0	0	0	0	0	0	0	0	0	0	2	2	0	2	0	0
3043120|F|0-41:G>A-41:G>A	chr1B	522077689	41:G>A	1	0.273504	2	0	0	2	2	0	0	2	0	0	0	0	0	0	0	0	0	0	0	0	0	0	0	0	0	0	0	0	2	2	2	2	0	2	0	0	0	0	0	0	0	0	2	2
10514009|F|0-6:C>A-6:C>A	chr1B	522138869	6:C>A	0.982906	0.234783	0	2	2	0	0	2	2	0	2	2	2	2	2	2	2	2	2	2	1	2	2	2	2	2	2	2	2	2	0	0	0	0	2	0	2	2	2	2	2	2	2	2	0	0
10513790|F|0-5:A>C-5:A>C	chr1B	529414199	5:A>C	1	0.145299	0	0	0	0	0	0	0	0	0	0	0	0	0	0	0	0	0	0	0	0	0	0	2	2	2	2	2	2	0	0	0	0	0	0	2	0	0	0	0	0	0	0	0	0
3045919|F|0-21:A>T-21:A>T	chr1B	529726016	21:A>T	1	0.367521	0	2	2	0	0	2	2	0	2	2	2	2	2	2	2	2	2	2	2	2	2	2	2	2	2	2	2	2	0	0	0	0	2	0	2	2	2	2	0	0	2	0	0	0
3044835|F|0-32:C>T-32:C>T	chr1B	531862935	32:C>T	0.991453	0.293103	2	2	2	2	2	2	2	2	2	0	0	0	2	2	0	0	0	2	2	2	2	0	0	0	0	0	0	0	2	2	2	2	2	2	0	2	0	2	2	2	0	2	2	2
4369884|F|0-10:T>G-10:T>G	chr1B	532032643	10:T>G	1	0.290598	2	2	2	2	2	2	2	2	2	0	0	0	2	2	0	0	0	2	2	2	2	0	0	0	0	0	0	0	2	2	2	2	2	2	0	2	0	2	2	2	0	2	2	2
4354728|F|0-62:C>G-62:C>G	chr1B	532172314	62:C>G	1	0.290598	0	0	0	0	0	0	0	0	0	2	2	2	0	0	2	2	2	0	0	0	0	2	2	2	2	2	2	2	0	0	0	0	0	0	2	0	2	0	0	0	2	0	0	0
4369245|F|0-31:T>G-31:T>G	chr1B	532257829	31:T>G	1	0.397436	1	0	0	0	0	0	0	0	0	2	2	2	0	0	2	2	2	0	0	0	0	2	2	2	2	2	2	2	0	0	0	0	0	1	2	0	2	1	0	1	2	0	0	1
3044260|F|0-20:C>G-20:C>G	chr1B	532272213	20:C>G	1	0.290598	2	2	2	2	2	2	2	2	2	0	0	0	2	2	0	0	0	2	2	2	2	0	0	0	0	0	0	0	2	2	2	2	2	2	0	2	0	2	2	2	0	2	2	2
3043061|F|0-57:A>G-57:A>G	chr1B	532360327	57:A>G	0.957265	0.294643	2	2	2	2	2	2	2	2	1	0	0	0	2	2	0	0	0	2	2	2	2	0	0	0	0	0	0	0	2	2	2	2	2	2	0	2	0	2	2	2	0	2	2	2
4355898|F|0-31:G>C-31:G>C	chr1B	535405011	31:G>C	1	0.337607	2	2	2	2	2	2	2	2	2	0	0	0	2	2	0	0	0	2	2	2	2	0	0	0	0	0	0	0	2	2	2	2	2	2	0	2	0	2	2	2	0	2	2	2
4363804|F|0-68:T>C-68:T>C	chr1B	535410386	68:T>C	0.982906	0.352174	2	2	2	2	2	2	2	2	2	0	0	0	2	2	0	0	0	2	2	2	2	0	0	0	0	0	0	0	2	2	2	2	2	2	0	2	0	2	2	2	0	2	2	2
4211124|F|0-35:T>C-35:T>C	chr1B	535425271	35:T>C	1	0.346154	0	0	0	0	0	0	0	0	0	2	1	2	0	0	2	2	2	0	1	0	0	2	2	2	2	2	2	2	0	0	1	0	0	0	2	0	2	0	0	0	2	0	0	0
4207551|F|0-15:G>A-15:G>A	chr1B	535430210	15:G>A	0.91453	0.308411	0	0	0	0	0	0	0	0	0	2	1	2	0	0	2	2	2	0	0	0	0	2	2	2	2	2	2	2	0	0	0	0	0	0	2	0	2	0	0	0	2	0	0	0
4209147|F|0-33:C>A-33:C>A	chr1B	535721062	33:C>A	1	0.333333	0	0	0	0	0	0	0	0	0	2	2	2	0	0	2	2	2	0	0	0	0	2	2	2	2	2	2	2	1	0	0	0	0	0	2	0	2	0	0	0	2	0	0	0
3047986|F|0-46:A>G-46:A>G	chr1B	535906842	46:A>G	1	0.457265	0	2	0	0	0	2	0	0	0	2	2	2	0	0	2	2	2	0	0	2	0	2	2	2	2	2	2	2	0	0	0	0	2	0	2	0	2	0	0	0	2	0	0	0
3041082|F|0-68:A>G-68:A>G	chr1B	535906845	68:A>G	1	0.128205	0	2	0	0	0	2	0	0	0	0	0	0	0	0	0	0	0	0	0	2	0	0	0	0	0	0	0	0	0	0	0	0	2	0	0	0	0	0	0	0	0	0	0	0
3047008|F|0-53:G>A-53:G>A	chr1B	538512530	53:G>A	1	0.128205	0	2	0	0	0	2	0	0	0	0	1	0	0	0	0	0	0	0	0	2	0	0	0	0	0	0	0	0	0	0	0	0	2	0	0	0	0	0	1	0	0	0	0	0
4207433|F|0-60:A>G-60:A>G	chr1B	538848742	60:A>G	0.871795	0.441176	0	0	2	0	0	0	2	0	2	2	2	2	2	2	2	2	2	1	2	0	2	2	2	2	2	2	2	2	0	0	0	0	2	0	2	2	2	2	0	0	2	0	0	1
3040957|F|0-12:T>C-12:T>C	chr1B	539074456	12:T>C	1	0.141026	0	2	0	0	0	2	0	0	0	0	0	0	0	0	0	0	0	0	0	2	0	0	0	0	0	0	0	0	0	0	0	0	2	0	0	0	0	0	0	0	0	0	0	0
4563827|F|0-45:G>C-45:G>C	chr1B	539214280	45:G>C	1	0.119658	0	2	0	0	0	2	0	0	0	0	0	0	0	0	0	0	0	0	0	2	0	0	0	0	0	0	0	0	0	0	0	0	2	0	0	0	0	0	0	0	0	0	0	0
54356240|F|0-14:A>G-14:A>G	chr1B	539693625	14:A>G	0.897436	0.128571	0	1	0	0	0	2	0	0	0	0	0	0	0	0	0	0	0	0	0	2	0	0	0	0	0	0	0	0	0	0	0	0	2	0	0	0	0	0	0	0	0	0	0	0
3043415|F|0-54:T>A-54:T>A	chr1B	539871030	54:T>A	0.965812	0.0840708	0	0	0	0	0	0	0	0	0	0	0	0	0	0	0	0	0	0	0	0	0	0	0	0	0	0	0	0	0	0	0	0	0	0	0	0	0	0	2	2	0	2	0	0
3043862|F|0-62:T>C-62:T>C	chr1B	540164514	62:T>C	0.991453	0.297414	2	0	0	2	2	0	0	2	0	0	0	0	0	0	0	0	0	0	0	0	0	0	0	0	0	0	0	0	2	2	2	2	0	2	0	0	0	0	2	2	0	2	2	0
3618725|F|0-27:T>A-27:T>A	chr1B	540836035	27:T>A	0.991453	0.125	0	1	0	0	0	2	0	0	0	0	0	0	0	0	0	0	0	0	0	2	0	0	0	0	0	0	0	0	0	0	0	0	2	0	0	0	0	0	0	0	0	0	0	0
4341927|F|0-39:A>G-39:A>G	chr1B	540927135	39:A>G	1	0.128205	0	2	0	0	0	2	0	0	0	0	0	0	0	0	0	0	0	0	0	2	0	0	0	0	0	0	0	0	0	0	0	0	2	0	0	0	0	0	0	0	0	0	0	0
3621723|F|0-24:G>A-24:G>A	chr1B	541568049	24:G>A	1	0.128205	0	2	0	0	0	2	0	0	0	0	0	0	0	0	0	0	0	0	0	2	0	0	0	0	0	0	0	0	0	0	0	0	2	0	0	0	0	0	0	0	0	0	0	0
8511772|F|0-24:T>C-24:T>C	chr1B	541713295	24:T>C	1	0.15812	2	0	2	2	2	0	2	2	2	2	2	2	2	2	2	2	2	2	2	0	2	2	2	2	2	2	2	2	2	2	2	2	0	2	2	2	2	2	2	2	2	2	2	2
100029896|F|0-15:C>G-15:C>G	chr1B	541864331	15:C>G	1	0.0726496	0	0	0	0	0	0	0	0	0	0	0	0	0	0	0	0	0	0	0	0	0	0	0	0	0	0	0	0	0	0	0	0	0	0	0	0	0	0	0	0	0	0	0	0
11912241|F|0-25:T>G-25:T>G	chr1B	541865246	25:T>G	0.982906	0.178261	2	2	2	2	2	2	2	2	2	2	2	2	2	2	2	2	2	2	0	2	2	2	0	0	0	0	0	0	0	2	2	2	0	2	2	2	2	2	0	2	2	2	1	2
4206620|F|0-33:A>C-33:A>C	chr1B	541866774	33:A>C	0.957265	0.116071	0	0	0	0	0	0	2	0	0	0	0	0	0	0	0	0	0	0	0	0	0	0	2	0	0	2	1	0	0	0	0	0	0	0	0	0	0	0	0	0	0	0	0	0
3047350|F|0-35:C>T-35:C>T	chr1B	542323368	35:C>T	1	0.119658	0	1	0	0	0	1	0	0	0	0	0	0	0	0	0	0	0	0	0	2	0	0	0	0	0	0	0	0	0	0	0	0	2	0	0	0	0	0	0	0	0	0	0	0
8511934|F|0-13:G>A-13:G>A	chr1B	543768304	13:G>A	0.982906	0.386957	0	1	0	2	0	2	0	2	0	0	0	0	0	0	0	0	0	0	2	2	0	0	2	2	2	2	2	2	2	0	0	0	2	0	0	0	0	0	1	0	0	0	2	2
4564507|F|0-41:G>A-41:G>A	chr1B	543774522	41:G>A	0.991453	0.12931	0	2	0	0	0	2	0	0	0	0	0	0	0	0	0	0	0	0	0	2	0	0	0	0	0	0	0	0	0	0	0	0	2	0	0	0	0	0	0	0	0	0	0	0
3046906|F|0-19:G>A-19:G>A	chr1B	545766562	19:G>A	1	0.0555556	0	0	0	0	0	0	0	0	0	0	0	0	0	0	0	0	0	0	0	0	0	0	0	0	0	0	0	0	0	0	0	0	0	0	0	0	0	0	0	0	0	0	0	0
3041854|F|0-46:T>C-46:T>C	chr1B	546527531	46:T>C	0.965812	0.411504	0	0	0	0	0	1	2	0	0	0	0	0	0	0	0	2	0	0	0	0	0	0	2	2	2	2	2	2	0	0	0	0	0	2	0	0	0	0	0	2	2	0	0	2
3612765|F|0-67:C>T-67:C>T	chr1B	546746313	67:C>T	0.982906	0.234783	0	0	0	0	0	0	0	0	0	2	2	2	0	0	2	2	2	0	0	0	0	2	2	2	2	2	2	2	0	0	0	0	0	0	1	0	2	0	0	0	2	0	0	0
3040800|F|0-25:C>T-25:C>T	chr1B	546769192	25:C>T	0.991453	0.478448	2	0	2	2	2	0	2	2	2	0	0	0	2	2	0	0	0	2	2	0	2	0	0	0	0	0	0	0	2	2	2	2	0	2	0	2	0	2	2	2	0	2	2	2
3040720|F|0-34:C>T-34:C>T	chr1B	547274868	34:C>T	0.982906	0.395652	0	0	0	0	0	0	2	0	0	0	0	0	0	0	0	2	0	0	0	0	0	0	2	2	2	2	2	2	0	0	0	0	0	2	0	0	0	0	0	2	2	0	0	2
4341860|F|0-41:A>G-41:A>G	chr1B	548227509	41:A>G	0.982906	0.352174	2	2	0	2	2	2	0	2	0	2	2	2	0	0	2	2	2	0	1	2	0	2	2	2	2	2	2	2	0	0	0	0	2	0	2	0	2	0	2	2	2	2	0	0
11910307|F|0-30:A>G-30:A>G	chr1B	551671808	30:A>G	0.982906	0.1	2	2	2	2	2	2	2	2	2	2	0	2	2	2	2	0	2	2	2	2	2	2	2	2	2	2	2	2	2	2	2	2	2	2	2	2	2	2	1	0	2	0	2	2
10521962|F|0-32:G>A-32:G>A	chr1B	552452092	32:G>A	0.948718	0.490991	2	0	2	2	2	0	2	2	2	0	0	0	2	2	0	0	0	2	2	0	2	0	0	0	0	0	0	0	2	2	2	2	0	2	0	2	0	2	0	0	0	0	2	2
4347355|F|0-40:A>G-40:A>G	chr1B	552986260	40:A>G	1	0.470085	2	1	2	2	2	0	2	2	2	0	0	0	2	2	0	0	0	2	2	0	2	0	0	0	0	0	0	0	2	2	2	2	0	2	0	2	0	2	0	0	0	0	2	2
3046404|F|0-43:C>G-43:C>G	chr1B	553625282	43:C>G	1	0.141026	2	0	0	2	2	0	0	2	0	0	0	0	0	0	0	0	0	0	0	0	0	0	0	0	0	0	0	0	0	0	0	0	0	0	0	0	0	0	0	0	0	0	0	0
11910523|F|0-18:A>G-18:A>G	chr1B	554476029	18:A>G	0.931624	0.394495	0	2	0	0	0	2	0	0	0	1	2	2	0	0	2	2	2	0	0	2	0	2	2	2	2	2	2	2	0	0	1	0	2	0	2	0	2	0	0	0	2	0	0	0
3040656|F|0-58:G>A-58:G>A	chr1B	554703770	58:G>A	0.948718	0.0945946	2	0	0	2	2	0	0	2	0	0	0	0	0	0	0	0	0	0	0	0	0	0	0	0	0	0	0	0	0	0	0	0	0	0	0	0	0	0	0	0	0	0	0	0
4360489|F|0-41:A>G-41:A>G	chr1B	555289795	41:A>G	0.91453	0.0607477	0	0	0	0	0	0	0	0	0	0	0	0	0	0	0	0	0	0	0	0	0	0	0	0	0	0	0	0	0	0	0	0	0	0	0	0	0	0	0	0	0	0	0	0
3047619|F|0-55:C>G-55:C>G	chr1B	555552550	55:C>G	1	0.0897436	2	0	0	2	2	0	0	2	0	0	0	0	0	0	0	0	0	0	0	0	0	0	0	0	0	0	0	0	0	0	0	0	0	0	0	0	0	0	0	0	0	0	0	0
3617386|F|0-14:A>G-14:A>G	chr1B	556608497	14:A>G	0.974359	0.473684	0	0	2	0	0	0	2	0	2	0	0	0	2	2	1	0	0	2	2	0	2	0	0	0	0	0	0	0	2	2	2	2	0	2	0	2	0	2	2	2	0	2	2	2
3605517|F|0-14:G>A-14:G>A	chr1B	556608497	14:G>A	0.982906	0.486957	2	2	0	2	2	2	0	2	0	2	2	2	0	0	2	2	2	0	0	2	0	2	2	2	2	2	2	2	0	0	0	0	2	0	2	0	2	0	0	0	2	0	0	0
16328090|F|0-6:C>G-6:C>G	chr1B	556669783	6:C>G	1	0.0555556	0	0	0	0	0	0	0	0	0	0	0	0	0	0	0	0	0	0	0	0	0	0	0	0	0	0	0	0	0	0	0	0	0	0	0	0	0	0	0	0	0	0	0	0
3045222|F|0-6:A>G-6:A>G	chr1B	557612259	6:A>G	1	0.461538	0	1	2	0	0	0	2	0	2	1	0	0	2	2	0	0	0	2	2	0	2	1	0	0	0	0	0	0	2	2	2	2	0	2	0	2	0	2	2	2	0	2	2	2
54357595|F|0-14:T>G-14:T>G	chr1B	560184691	14:T>G	0.957265	0.120536	2	0	2	2	2	0	2	2	2	2	2	2	2	2	2	2	2	2	2	2	2	2	2	2	2	2	2	2	2	2	2	2	0	2	2	2	2	2	2	2	2	2	2	2
3043781|F|0-13:G>A-13:G>A	chr1B	560538235	13:G>A	1	0.311966	0	0	2	0	0	0	2	0	2	0	0	0	2	2	0	0	0	2	2	0	2	0	0	0	0	0	0	0	2	2	2	2	0	2	0	2	0	2	0	0	0	0	2	2
4212553|F|0-37:T>C-37:T>C	chr1B	561284702	37:T>C	0.965812	0.20354	2	1	2	2	2	2	2	2	2	2	2	2	2	2	2	2	2	2	2	2	2	2	2	2	2	2	2	2	2	2	2	2	2	2	2	2	2	2	0	0	2	0	2	2
10507718|F|0-24:T>C-24:T>C	chr1B	561675421	24:T>C	0.991453	0.306034	0	0	2	0	0	0	2	0	2	0	0	0	2	2	0	0	0	2	2	0	2	0	0	0	0	0	0	0	2	2	2	2	0	2	0	2	2	2	0	0	0	0	2	2
4554295|F|0-26:T>C-26:T>C	chr1B	562480109	26:T>C	0.871795	0.303922	2	2	0	2	2	2	0	2	0	2	2	2	0	0	0	2	2	0	0	2	0	2	2	2	2	2	2	2	0	0	0	0	2	0	2	2	2	2	2	2	2	2	0	0
3043314|F|0-57:C>T-57:C>T	chr1B	563834461	57:C>T	0.974359	0.127193	2	0	0	2	2	0	0	2	0	0	0	0	0	0	0	0	0	0	0	0	0	0	0	0	0	0	0	0	0	0	0	0	0	0	0	0	0	0	0	0	0	0	0	0
3040842|F|0-11:A>T-11:A>T	chr1B	564001511	11:A>T	1	0.132479	2	0	0	2	2	0	0	2	0	0	0	0	0	0	0	0	0	0	0	0	0	0	0	0	0	0	0	0	0	0	0	0	0	0	0	0	0	0	0	0	0	0	0	0
4345504|F|0-11:T>C-11:T>C	chr1B	564006022	11:T>C	1	0.136752	2	0	0	2	2	0	0	2	0	0	0	0	0	0	0	0	0	0	0	0	0	0	0	0	0	0	0	0	0	0	0	0	0	0	0	0	0	0	0	0	0	0	0	0
3041239|F|0-21:A>G-21:A>G	chr1B	564312302	21:A>G	1	0.141026	2	0	0	2	2	0	0	2	0	0	0	0	0	0	0	0	0	0	0	0	0	0	0	0	0	0	0	0	0	0	0	0	0	0	0	0	0	0	0	0	0	0	0	0
3041239|F|0-8:C>T-8:C>T	chr1B	564312302	8:C>T	1	0.136752	2	0	0	2	2	0	0	2	0	1	0	0	0	0	0	0	0	0	0	0	0	0	0	0	0	0	0	0	0	0	0	0	0	0	0	0	0	0	0	0	0	0	0	0
4212447|F|0-38:G>A-38:G>A	chr1B	564312847	38:G>A	0.940171	0.490909	0	2	0	0	0	2	0	2	0	2	2	2	0	0	2	1	2	0	0	2	0	2	1	1	1	2	1	1	0	0	0	0	2	0	2	0	2	0	1	1	2	2	0	0
4367881|F|0-29:G>A-29:G>A	chr1B	564365502	29:G>A	0.991453	0.344828	0	1	0	0	1	0	0	0	2	2	2	2	0	2	2	0	2	0	2	0	0	2	0	0	0	0	0	0	2	0	0	0	0	2	2	0	0	0	0	0	0	0	1	0
4368545|F|0-54:C>G-54:C>G	chr1B	564431464	54:C>G	0.91453	0.135514	2	0	0	2	2	0	0	2	0	0	0	0	0	0	0	0	0	0	0	0	0	0	0	0	0	0	0	0	0	0	0	0	0	0	0	0	0	0	0	0	0	0	0	0
3040726|F|0-19:G>A-19:G>A	chr1B	564601252	19:G>A	1	0.128205	2	0	0	2	2	0	0	2	0	0	0	0	0	0	0	0	0	0	0	0	0	0	0	0	0	0	0	0	0	0	0	0	0	0	0	0	0	0	0	0	0	0	0	0
8538440|F|0-11:A>G-11:A>G	chr1B	565415456	11:A>G	1	0.222222	0	2	2	0	0	2	2	0	2	2	2	2	2	2	2	2	2	2	2	2	2	2	2	2	2	2	2	2	2	2	2	2	2	2	2	2	2	2	2	2	2	2	2	2
3617821|F|0-52:A>G-52:A>G	chr1B	565415456	52:A>G	0.905983	0.193396	0	0	0	0	0	0	0	0	0	0	0	0	0	0	0	0	0	0	2	0	0	0	2	2	2	2	2	2	2	0	0	0	2	0	0	0	0	0	2	0	0	0	2	0
3041614|F|0-40:G>A-40:G>A	chr1B	565416091	40:G>A	0.880342	0.26699	0	2	0	0	0	2	0	0	2	0	0	0	0	0	0	0	0	2	1	2	2	0	0	0	0	0	0	0	0	2	2	2	2	2	0	0	0	0	0	0	0	0	2	0
54345725|F|0-23:A>G-23:A>G	chr1B	567580187	23:A>G	0.931624	0.298165	0	0	0	0	0	0	0	0	0	2	2	2	0	0	2	2	2	0	0	0	0	2	2	2	2	2	2	2	0	0	0	0	0	0	2	2	2	2	0	0	2	0	0	0
3043730|F|0-9:C>G-9:C>G	chr1B	567790381	9:C>G	0.965812	0.30531	2	2	2	2	2	2	2	2	2	0	0	0	0	2	0	0	0	2	2	2	2	0	0	0	0	0	0	0	2	2	2	2	2	2	0	0	0	0	2	2	0	2	2	2
3042105|F|0-58:C>A-58:C>A	chr1B	567790818	58:C>A	1	0.311966	2	2	2	2	2	2	2	2	2	0	0	0	2	2	0	0	0	2	2	2	2	0	0	0	0	0	0	0	2	2	2	2	2	2	0	0	0	0	2	2	0	2	2	2
8509710|F|0-15:C>T-15:C>T	chr1B	567854780	15:C>T	1	0.401709	1	2	0	2	2	2	0	2	0	0	0	0	0	0	0	0	0	0	0	2	0	0	0	0	0	0	0	0	0	0	0	0	2	1	0	0	0	0	2	2	0	2	0	0
3618530|F|0-51:T>A-51:T>A	chr1B	568202471	51:T>A	0.957265	0.236607	0	0	2	0	1	0	2	0	2	0	0	0	2	2	0	0	0	2	2	0	2	0	0	0	0	0	0	0	2	2	2	2	0	2	0	0	0	0	1	0	0	0	2	2
3041015|F|0-11:A>T-11:A>T	chr1B	568618631	11:A>T	0.982906	0.23913	0	0	2	0	0	0	2	0	2	1	0	0	2	2	0	0	0	2	1	0	2	0	0	0	0	0	0	0	2	2	2	2	0	2	0	0	0	0	0	0	0	0	2	2
8511549|F|0-49:C>A-49:C>A	chr1B	569250839	49:C>A	1	0.32906	2	0	0	2	2	0	0	2	0	0	0	0	0	0	0	0	0	0	0	0	0	0	0	0	0	0	0	0	0	0	0	0	0	0	0	0	0	0	2	2	0	2	0	0
10514094|F|0-28:C>G-28:C>G	chr1B	570659285	28:C>G	0.982906	0.113043	0	2	0	0	0	2	0	0	0	0	0	0	0	0	0	0	0	0	0	2	0	0	0	0	0	0	0	0	0	0	0	0	2	0	0	0	0	0	0	0	0	0	0	0
3045356|F|0-61:C>G-61:C>G	chr1B	570706251	61:C>G	0.982906	0.108696	0	2	0	0	0	2	0	0	0	0	1	0	0	0	0	0	0	0	0	2	0	0	0	0	0	0	0	0	0	0	0	0	2	0	0	0	0	0	0	0	0	0	0	0
3042126|F|0-53:A>G-53:A>G	chr1B	571082503	53:A>G	0.991453	0.435345	2	1	2	2	2	0	2	2	2	0	0	0	2	2	0	0	0	2	2	0	2	0	0	0	0	0	0	0	2	2	2	2	0	2	0	0	0	0	2	2	0	2	2	2
3047664|F|0-10:C>G-10:C>G	chr1B	571731255	10:C>G	0.923077	0.347222	2	2	2	2	2	2	2	2	2	0	0	0	2	2	0	0	0	2	2	2	2	0	0	0	0	0	0	0	2	2	2	2	2	2	0	0	0	0	2	2	0	2	2	0
10506857|F|0-55:G>A-55:G>A	chr1B	571735203	55:G>A	1	0.0982906	0	2	0	0	0	2	0	0	0	0	0	0	0	0	0	0	0	0	0	2	0	0	0	0	0	0	0	0	0	0	0	0	1	0	0	0	0	0	0	0	0	0	0	0
4206546|F|0-45:G>C-45:G>C	chr1B	573168355	45:G>C	0.880342	0.0679612	2	2	2	2	2	2	2	2	2	2	2	2	2	2	2	2	2	2	2	2	2	2	2	2	2	2	2	2	2	2	2	2	2	2	2	2	2	2	0	0	2	0	2	2
3042237|F|0-58:C>G-58:C>G	chr1B	574317914	58:C>G	0.991453	0.258621	2	0	0	2	2	0	0	2	0	0	0	0	0	0	0	0	0	0	0	0	0	0	0	0	0	0	0	0	0	0	0	0	0	0	0	0	0	0	2	2	0	2	0	0
3617559|F|0-50:C>T-50:C>T	chr1B	574393923	50:C>T	0.888889	0.197115	0	0	0	0	0	0	0	0	0	0	0	0	0	0	0	0	0	0	1	0	0	0	0	0	0	0	0	0	0	2	2	0	0	0	0	0	0	0	0	0	0	0	2	0
4206799|F|0-14:T>C-14:T>C	chr1B	574631300	14:T>C	0.965812	0.269912	0	0	0	0	0	0	0	0	0	0	0	0	0	0	0	0	0	0	0	0	0	0	2	2	2	2	2	2	0	0	0	0	0	0	0	0	0	0	0	0	0	0	0	0
3047369|F|0-66:G>T-66:G>T	chr1B	574640902	66:G>T	0.923077	0.0555556	0	0	0	0	0	0	0	0	0	0	0	0	0	0	0	0	0	0	0	0	0	0	0	0	0	0	0	0	0	0	0	0	0	0	0	0	0	0	0	0	0	0	0	0
3047369|F|0-20:T>C-20:T>C	chr1B	574640902	20:T>C	0.940171	0.0818182	0	2	0	0	0	1	0	0	0	0	0	0	0	0	0	0	0	0	0	0	0	0	0	0	0	0	0	0	0	0	0	0	1	0	0	0	0	0	0	0	0	0	0	0
4373886|F|0-56:A>G-56:A>G	chr1B	575808960	56:A>G	0.897436	0.22381	2	0	0	2	2	2	0	2	0	0	0	0	0	0	0	0	0	0	0	0	0	0	0	0	0	0	0	0	0	0	0	0	0	0	0	0	0	0	0	0	0	0	0	0
4367233|F|0-68:A>G-68:A>G	chr1B	575809283	68:A>G	0.871795	0.22549	2	0	0	2	2	0	0	2	0	0	0	0	0	0	0	0	0	0	0	0	0	0	0	0	0	0	0	0	0	0	0	0	0	0	0	0	0	0	0	0	0	0	0	0
15997097|F|0-16:A>G-16:A>G	chr1B	575830069	16:A>G	0.965812	0.123894	2	0	2	2	2	1	2	2	2	2	2	2	2	2	2	2	2	2	2	0	2	2	2	2	2	2	2	2	2	2	2	2	1	2	2	2	2	2	2	2	2	2	2	2
10514858|F|0-22:A>G-22:A>G	chr1B	576240757	22:A>G	1	0.0982906	0	0	0	0	0	0	0	0	0	0	0	0	0	0	0	0	0	0	0	0	0	0	0	0	0	0	0	0	0	0	0	0	0	0	0	0	0	0	2	2	0	2	0	0
11910217|F|0-56:A>T-56:A>T	chr1B	576451693	56:A>T	0.91453	0.0934579	0	0	0	0	0	0	0	0	0	0	0	0	0	0	0	0	0	0	0	0	0	0	0	0	0	0	0	0	0	0	0	0	0	0	0	0	0	0	2	2	0	2	0	0
4206204|F|0-34:A>G-34:A>G	chr1B	577808171	34:A>G	0.897436	0.233333	2	2	2	0	2	0	2	0	2	2	2	2	2	2	2	2	1	2	2	0	2	2	0	0	0	0	0	0	2	2	2	2	2	2	0	2	2	2	2	2	2	2	0	0
4367186|F|0-39:G>C-39:G>C	chr1B	578693070	39:G>C	0.991453	0.0517241	0	0	0	0	0	0	0	0	0	0	0	0	0	0	0	0	0	0	0	0	0	0	0	0	0	0	0	0	0	0	0	0	0	0	0	0	0	0	2	2	0	2	0	0
3047047|F|0-54:A>G-54:A>G	chr1B	581572795	54:A>G	0.948718	0.378378	0	0	0	0	0	0	0	0	0	2	2	2	0	0	2	2	2	0	0	0	0	2	2	2	2	2	2	2	2	0	0	0	0	0	2	2	2	2	0	0	2	0	0	0
3040672|F|0-47:C>T-47:C>T	chr1B	581585587	47:C>T	0.965812	0.376106	2	2	2	2	2	2	2	2	2	0	0	0	2	2	0	0	0	2	2	2	2	0	0	0	0	0	0	0	0	2	2	2	2	1	0	0	0	0	2	0	0	2	2	2
3043254|F|0-21:G>A-21:G>A	chr1B	581865477	21:G>A	0.982906	0.356522	2	2	2	2	2	2	2	2	2	0	0	0	2	2	0	0	0	2	2	2	2	0	0	0	0	0	0	0	0	2	2	2	2	2	0	0	0	0	2	2	0	2	2	2
3047326|F|0-44:G>A-44:G>A	chr1B	583487965	44:G>A	1	0.401709	2	0	0	2	2	0	0	2	0	0	0	0	0	0	0	0	0	0	0	0	0	0	0	0	0	0	0	0	0	0	0	0	1	0	0	0	1	0	2	2	0	2	0	0
4361537|F|0-51:T>G-51:T>G	chr1B	583488262	51:T>G	0.982906	0.365217	2	0	0	2	2	0	0	2	0	0	0	0	0	0	0	0	0	0	0	0	0	0	0	0	0	0	0	0	0	0	0	0	1	0	0	0	0	0	0	0	0	0	0	0
3048141|F|0-16:G>C-16:G>C	chr1B	585806833	16:G>C	0.974359	0.372807	2	0	0	2	2	1	0	2	0	0	0	0	0	0	0	0	0	0	0	0	0	0	0	0	0	0	0	0	0	0	0	0	0	0	0	0	0	0	2	2	0	2	0	0
4341752|F|0-10:C>T-10:C>T	chr1B	586732879	10:C>T	1	0.0982906	0	0	0	0	0	0	0	0	0	0	0	0	0	0	0	0	0	0	1	0	0	0	0	0	0	0	0	0	0	0	0	0	1	0	0	0	0	0	0	0	0	0	0	0
3608061|F|0-46:C>A-46:C>A	chr1B	586742819	46:C>A	1	0.0982906	0	0	0	0	0	0	0	0	0	0	0	0	0	0	0	0	0	0	0	0	0	0	0	0	0	0	0	0	0	0	0	0	1	0	0	0	0	0	0	0	0	0	0	0
4563199|F|0-19:T>C-19:T>C	chr1B	586743386	19:T>C	0.948718	0.387387	2	0	0	2	2	0	0	2	0	0	0	0	1	0	0	0	0	0	0	0	0	0	0	0	0	0	0	0	1	0	0	0	1	0	0	0	0	0	2	2	0	2	0	0
3611516|F|0-9:C>G-9:C>G	chr1B	587567554	9:C>G	0.965812	0.10177	2	2	2	2	2	2	2	2	2	2	2	2	2	2	2	2	2	2	2	2	2	2	2	2	2	2	2	2	2	2	2	2	1	2	2	2	2	2	2	2	2	2	2	2
3047007|F|0-54:T>C-54:T>C	chr1B	587715253	54:T>C	1	0.119658	0	0	0	0	0	0	0	0	0	0	0	0	0	0	0	0	0	0	0	0	0	0	0	0	0	0	0	0	0	0	0	0	1	0	0	0	0	0	0	0	0	0	0	0
4209091|F|0-60:T>G-60:T>G	chr1B	588069185	60:T>G	0.982906	0.104348	2	2	2	2	2	2	2	2	2	2	2	2	2	2	2	2	2	2	2	2	2	2	2	2	2	2	2	2	2	2	2	2	1	2	2	2	2	2	2	2	2	2	2	2
4345448|F|0-33:G>C-33:G>C	chr1B	590304749	33:G>C	1	0.17094	2	2	2	2	2	2	2	2	2	2	2	2	2	2	2	2	2	2	2	2	2	2	2	2	2	2	2	2	1	2	2	2	1	2	2	2	2	2	2	2	2	2	2	2
10519741|F|0-64:C>T-64:C>T	chr1B	590870829	64:C>T	1	0.153846	2	2	2	2	2	2	2	2	2	2	2	2	2	2	2	2	2	2	2	2	2	2	2	2	2	2	2	2	2	2	2	2	1	2	2	2	2	2	2	2	2	2	2	2
3048108|F|0-24:C>G-24:C>G	chr1B	592352527	24:C>G	1	0.410256	0	2	2	0	0	2	2	0	2	2	2	2	2	2	2	2	2	2	1	2	2	2	2	2	2	2	2	2	2	2	2	2	1	2	2	2	2	2	0	0	2	0	2	2
4367616|F|0-11:G>A-11:G>A	chr1B	592561795	11:G>A	0.940171	0.0863636	0	0	0	0	0	0	0	0	0	0	0	0	0	0	0	0	0	0	1	0	0	0	0	0	0	0	0	0	0	0	0	0	0	0	0	0	0	0	0	0	0	0	0	0
54345649|F|0-36:C>T-36:C>T	chr1B	592709299	36:C>T	0.888889	0.0576923	2	2	2	2	2	2	2	2	2	2	2	2	2	2	2	2	2	2	2	2	2	2	2	2	2	2	2	2	2	2	2	2	2	2	2	2	2	2	2	2	2	2	2	2
11910324|F|0-46:G>C-46:G>C	chr1B	593737302	46:G>C	0.948718	0.283784	0	2	2	0	2	1	2	0	2	2	2	2	2	2	2	2	2	2	2	2	2	2	2	2	2	2	2	2	2	2	2	2	2	2	2	2	2	2	2	0	2	0	2	2
3042648|F|0-30:G>A-30:G>A	chr1B	593853432	30:G>A	1	0.303419	2	0	0	2	2	0	0	2	0	0	0	0	0	0	0	0	0	0	0	0	0	0	0	0	0	0	0	0	0	0	0	0	0	0	0	0	0	0	1	2	0	2	0	0
3044361|F|0-32:T>C-32:T>C	chr1B	593853435	32:T>C	1	0.320513	2	0	0	2	2	0	0	2	0	0	0	0	0	0	0	0	0	0	0	0	0	0	0	0	0	0	0	0	0	0	0	0	0	0	0	0	0	0	2	2	0	2	0	0
4370205|F|0-26:C>G-26:C>G	chr1B	594149356	26:C>G	0.991453	0.181034	0	0	0	0	0	0	0	0	0	0	0	0	0	0	0	0	0	0	0	0	0	0	1	0	0	0	0	0	0	0	0	0	0	0	0	0	0	0	2	2	0	2	0	0
54359990|F|0-26:G>C-26:G>C	chr1B	595031086	26:G>C	0.880342	0.140777	0	2	0	0	0	1	0	0	0	0	0	0	0	0	0	0	0	0	0	0	0	0	0	0	0	0	0	0	0	0	0	0	1	0	0	0	0	0	2	2	0	2	0	0
4368721|F|0-10:G>T-10:G>T	chr1B	595353220	10:G>T	0.888889	0.129808	0	2	0	0	0	2	0	0	0	0	0	0	0	0	0	0	0	0	0	0	0	0	0	0	0	0	0	0	0	0	0	0	0	0	0	0	0	0	2	2	0	0	0	0
4212721|F|0-20:C>G-20:C>G	chr1B	595855813	20:C>G	0.974359	0.114035	0	1	0	0	0	2	0	0	0	0	0	0	0	0	0	0	0	0	0	0	0	0	0	0	0	0	0	0	0	0	0	0	0	0	0	0	0	0	2	2	0	2	0	0
3042215|F|0-49:C>T-49:C>T	chr1B	595856220	49:C>T	0.991453	0.181034	0	2	0	0	0	2	0	0	0	0	0	0	0	0	0	0	0	0	0	0	0	0	0	0	0	0	0	0	0	0	0	0	0	0	0	0	0	0	2	2	0	2	0	0
3045937|F|0-44:A>G-44:A>G	chr1B	596078901	44:A>G	0.991453	0.0862069	0	2	0	0	0	2	0	0	0	0	0	0	0	0	0	0	0	0	0	0	0	0	0	0	0	0	0	0	0	0	0	0	0	0	0	0	0	0	0	0	0	0	0	0
3604515|F|0-50:G>C-50:G>C	chr1B	596845118	50:G>C	0.982906	0.147826	0	2	0	0	0	2	0	0	0	0	0	0	0	0	0	0	0	0	0	0	0	0	0	0	0	0	0	0	0	0	0	0	0	0	0	0	0	0	0	2	0	2	0	0
3615197|F|0-26:G>A-26:G>A	chr1B	596845118	26:G>A	0.897436	0.171429	2	0	2	2	2	0	2	2	2	2	2	2	2	2	2	2	2	2	2	2	2	2	2	2	2	2	2	2	2	2	2	2	2	2	2	2	2	2	2	0	2	0	2	2
3618171|F|0-8:A>G-8:A>G	chr1B	597153934	8:A>G	0.974359	0.166667	2	1	2	2	2	0	2	2	2	2	2	2	2	2	2	2	2	2	2	2	2	2	2	2	2	2	2	1	2	2	2	2	2	2	2	2	2	2	0	0	2	0	2	2
3040973|F|0-52:C>A-52:C>A	chr1B	597265189	52:C>A	0.965812	0.168142	0	2	0	0	0	2	0	0	0	0	0	0	0	0	0	0	0	0	0	0	0	0	0	0	0	0	0	0	0	0	0	0	0	0	0	0	0	0	2	2	0	2	0	0
8531235|F|0-29:A>T-29:A>T	chr1B	597523181	29:A>T	1	0.153846	0	1	0	0	0	2	0	0	0	0	0	0	0	0	0	0	0	0	0	0	0	0	0	0	0	0	0	0	0	0	0	0	0	0	0	0	0	0	2	2	0	2	0	0
4361170|F|0-48:G>T-48:G>T	chr1B	597668981	48:G>T	0.923077	0.0833333	0	0	0	0	0	0	0	0	0	0	0	0	0	0	0	0	0	0	0	0	0	0	0	0	0	0	0	0	0	0	0	0	0	0	0	0	0	0	0	0	0	0	0	0
3045348|F|0-19:C>T-19:C>T	chr1B	598171560	19:C>T	0.965812	0.0884956	0	0	0	0	0	2	0	0	0	0	0	0	0	0	0	0	1	0	0	0	0	0	0	0	0	0	0	0	0	0	0	0	0	0	0	0	0	0	0	0	0	0	0	0
3047974|F|0-49:T>C-49:T>C	chr1B	598259102	49:T>C	0.923077	0.101852	0	2	0	0	0	2	0	0	0	0	0	0	0	0	0	0	0	0	0	0	0	0	0	0	0	0	0	0	0	0	0	0	0	0	0	0	0	0	0	0	0	0	0	0
3043682|F|0-57:T>C-57:T>C	chr1B	598776214	57:T>C	0.982906	0.326087	2	2	0	2	2	2	0	2	0	0	0	0	0	0	0	0	0	0	0	0	0	0	0	0	0	0	0	0	0	0	0	0	0	0	0	0	0	0	2	2	0	2	0	0
3603731|F|0-15:G>C-15:G>C	chr1B	599921765	15:G>C	0.948718	0.108108	0	2	2	0	0	2	2	0	2	2	2	2	2	2	2	2	2	2	2	2	2	2	2	2	2	2	2	2	2	2	2	2	2	2	2	2	2	2	2	2	2	2	2	2
3041140|F|0-24:T>G-24:T>G	chr1B	600051557	24:T>G	0.991453	0.202586	2	0	0	2	2	0	0	2	0	0	0	0	0	0	0	0	0	0	0	0	0	0	0	0	0	0	0	0	0	0	0	0	0	0	0	0	0	0	2	2	0	2	0	0
3617973|F|0-56:A>G-56:A>G	chr1B	600793785	56:A>G	0.974359	0.166667	0	2	2	0	0	2	2	0	2	2	2	2	2	2	2	2	2	2	2	2	2	2	2	2	2	2	2	2	2	2	2	2	2	2	2	2	2	2	0	0	2	0	2	2
4367244|F|0-5:G>A-5:G>A	chr1B	600795338	5:G>A	0.965812	0.168142	2	0	0	2	2	0	0	2	0	0	0	0	0	0	0	0	0	0	0	0	0	0	0	0	0	0	0	0	0	0	0	0	0	0	0	0	0	0	2	1	0	2	0	0
11910254|F|0-36:A>G-36:A>G	chr1B	601215876	36:A>G	0.965812	0.172566	2	0	0	2	2	0	0	2	0	0	0	0	0	0	0	0	0	0	0	0	0	0	0	0	0	0	0	0	0	0	0	0	0	0	0	0	0	0	2	2	0	2	0	0
3607950|F|0-17:C>G-17:C>G	chr1B	601815424	17:C>G	0.991453	0.159483	2	0	0	2	2	0	0	2	0	0	0	0	0	0	0	0	0	0	0	0	0	0	0	0	0	0	0	0	0	0	0	0	0	0	0	0	0	0	2	2	0	2	0	0
4563193|F|0-32:T>C-32:T>C	chr1B	602111408	32:T>C	1	0.230769	2	0	0	2	2	0	0	2	0	0	1	0	0	0	0	0	1	0	0	0	0	0	0	0	0	0	0	0	0	0	0	0	1	0	1	0	1	0	2	2	0	2	0	0
8509696|F|0-46:C>T-46:C>T	chr1B	602676292	46:C>T	0.854701	0.135	2	0	0	2	2	0	0	2	0	0	0	0	0	0	0	0	0	0	0	0	0	0	0	0	0	0	0	0	0	0	0	0	0	0	0	0	0	0	0	0	0	0	0	0
3045693|F|0-48:C>T-48:C>T	chr1B	603098067	48:C>T	0.880342	0.223301	0	2	0	0	0	2	0	0	0	0	0	0	0	0	0	0	0	0	0	0	0	0	0	0	0	0	0	0	0	0	0	0	0	0	0	0	0	0	0	0	0	0	0	0
10509399|F|0-14:T>C-14:T>C	chr1B	605465998	14:T>C	0.871795	0.117647	0	0	0	0	0	0	0	0	0	0	0	0	0	0	0	0	0	0	0	2	0	0	0	0	0	0	0	0	0	0	0	0	1	0	0	0	0	0	0	0	0	2	0	0
4339305|F|0-27:C>A-27:C>A	chr1B	606157256	27:C>A	1	0.380342	0	2	0	0	0	2	1	0	0	0	0	0	0	0	0	0	0	0	0	2	0	0	1	0	0	0	0	0	0	0	0	0	1	0	0	0	0	0	2	2	0	2	0	0
4369430|F|0-53:G>T-53:G>T	chr1B	607452712	53:G>T	0.948718	0.382883	0	2	0	0	0	2	0	0	0	0	0	0	0	0	0	0	0	0	0	2	0	0	0	0	0	0	0	0	0	0	0	0	0	0	0	0	0	0	2	2	0	2	0	0
3044623|F|0-35:G>A-35:G>A	chr1B	607572077	35:G>A	1	0.376068	0	2	0	0	0	2	0	0	0	0	1	0	0	0	0	0	0	0	0	2	0	0	0	0	0	0	0	0	0	0	0	0	1	0	0	0	0	0	2	2	0	2	0	0
3044560|F|0-48:A>G-48:A>G	chr1B	607708355	48:A>G	1	0.367521	0	1	0	0	0	2	0	0	0	0	0	0	0	0	0	0	0	0	0	2	0	0	0	0	0	0	0	0	0	0	0	0	0	0	0	0	0	0	2	2	0	2	0	0
3046603|F|0-41:G>T-41:G>T	chr1B	609227072	41:G>T	0.888889	0.346154	0	2	0	0	0	2	0	0	0	0	0	0	0	0	0	0	0	0	0	2	0	0	0	0	0	0	0	0	0	0	0	0	1	0	0	0	0	0	2	2	0	2	0	0
8512951|F|0-14:G>C-14:G>C	chr1B	609414262	14:G>C	1	0.367521	2	0	2	2	2	0	2	2	2	2	2	2	2	2	2	2	2	2	2	0	2	2	2	2	2	2	2	2	2	2	2	2	1	2	2	2	2	2	0	0	2	0	2	2
4360052|F|0-10:C>G-10:C>G	chr1B	609414265	10:C>G	1	0.358974	0	2	0	0	0	2	0	0	0	0	0	0	0	0	0	0	0	0	0	2	0	0	0	0	0	0	0	0	0	0	0	0	1	0	0	0	0	0	2	2	0	2	0	0
3047654|F|0-21:T>C-21:T>C	chr1B	609897007	21:T>C	0.991453	0.362069	2	0	2	2	1	0	2	1	2	2	2	2	2	2	2	2	2	2	2	0	2	2	2	2	2	2	2	2	2	2	2	2	2	2	2	2	2	2	0	0	2	0	2	2
8511180|F|0-12:T>C-12:T>C	chr1B	610251771	12:T>C	0.854701	0.41	2	0	2	2	2	0	2	2	2	2	2	2	2	2	2	2	2	2	2	0	2	2	2	2	2	2	2	2	2	2	2	2	1	2	2	2	2	2	0	0	2	0	2	2
4369627|F|0-47:A>G-47:A>G	chr1B	610756696	47:A>G	0.974359	0.385965	2	0	2	2	2	0	2	2	2	2	1	2	2	2	2	2	2	2	2	0	2	2	2	2	2	2	2	2	2	2	2	2	2	2	2	2	2	2	0	0	2	0	2	2
4567301|F|0-12:T>C-12:T>C	chr1B	610786514	12:T>C	0.923077	0.101852	0	0	0	0	0	0	0	0	0	0	0	0	0	0	0	0	0	0	0	0	0	0	0	0	0	0	0	0	0	0	0	0	0	0	0	0	0	0	0	0	0	0	0	0
8535503|F|0-65:G>C-65:G>C	chr1B	611047148	65:G>C	0.863248	0.173267	2	2	2	2	2	2	2	2	2	2	2	2	2	2	2	2	2	2	2	2	2	2	2	2	2	2	2	2	2	2	2	2	2	2	2	2	2	2	2	2	2	2	2	2
3041529|F|0-14:C>G-14:C>G	chr1B	611564923	14:C>G	0.991453	0.189655	0	2	0	0	0	2	0	0	0	0	0	0	0	0	0	0	0	0	0	0	0	0	0	0	0	0	0	0	0	0	0	0	0	0	0	0	0	0	2	2	0	2	0	0
3621776|F|0-27:G>A-27:G>A	chr1B	612389595	27:G>A	0.854701	0.22	2	2	2	2	2	2	2	2	2	2	2	2	2	2	2	2	2	2	2	2	2	2	2	2	2	2	2	2	2	2	2	2	2	2	2	2	2	2	2	2	2	2	2	2
3047973|F|0-12:G>A-12:G>A	chr1B	612422739	12:G>A	1	0.196581	2	0	2	2	2	0	2	2	2	2	2	2	2	1	2	2	2	2	2	0	2	2	2	2	2	2	2	2	2	2	2	2	1	2	2	2	2	2	0	0	2	0	2	2
3041700|F|0-34:C>A-34:C>A	chr1B	612546031	34:C>A	0.863248	0.222772	0	2	0	0	0	2	0	0	0	0	0	0	0	0	0	0	0	0	0	2	0	0	0	0	0	0	0	0	0	0	0	0	0	0	0	0	0	0	2	2	0	2	0	0
10514034|F|0-62:C>G-62:C>G	chr1B	613561337	62:C>G	0.965812	0.154867	0	0	0	0	0	0	0	0	0	0	0	0	0	0	0	0	0	0	0	0	0	0	0	0	0	0	0	0	0	0	0	0	0	0	0	0	0	0	0	0	0	0	0	0
3041682|F|0-39:T>G-39:T>G	chr1B	613564553	39:T>G	1	0.15812	0	0	0	0	0	0	0	0	0	0	0	0	0	0	0	0	0	0	0	0	0	0	0	0	0	0	0	0	0	0	0	0	0	0	0	0	0	0	0	0	0	0	0	0
3045296|F|0-65:G>C-65:G>C	chr1B	613797646	65:G>C	0.991453	0.155172	0	0	0	0	0	0	0	0	1	0	0	0	0	0	0	0	0	0	0	0	0	0	0	0	0	0	0	0	0	0	0	0	0	0	0	0	0	0	0	0	0	0	0	0
3046773|F|0-45:C>T-45:C>T	chr1B	614061576	45:C>T	1	0.153846	0	0	0	0	0	0	0	0	0	0	0	0	0	0	0	0	0	0	0	0	0	0	0	0	0	0	0	0	0	0	0	0	0	0	0	0	0	0	0	0	0	0	0	0
3042128|F|0-39:C>T-39:C>T	chr1B	614865284	39:C>T	0.991453	0.271552	0	0	0	0	0	0	0	0	0	0	0	0	0	0	0	0	0	0	0	2	0	0	0	0	0	0	0	0	0	0	0	0	1	0	0	0	0	0	2	2	0	2	0	0
10509349|F|0-13:A>C-13:A>C	chr1B	615033068	13:A>C	0.991453	0.267241	0	0	0	0	1	0	0	0	0	0	0	0	0	0	0	0	0	0	0	2	0	0	0	0	0	0	0	0	0	0	0	0	0	0	0	0	0	0	2	2	0	2	0	0
3046261|F|0-44:G>C-44:G>C	chr1B	615456171	44:G>C	0.91453	0.266355	0	0	0	0	0	0	0	0	0	0	0	0	0	0	0	0	0	0	0	2	0	0	0	0	0	0	0	0	0	0	0	0	0	0	0	0	0	0	0	2	0	2	0	0
10521335|F|0-40:A>C-40:A>C	chr1B	616658432	40:A>C	1	0.0811966	0	0	0	0	0	0	0	0	0	0	0	0	0	0	0	0	0	0	0	2	0	0	0	0	0	0	0	0	0	0	0	0	1	0	0	0	0	0	0	0	0	0	0	0
4565582|F|0-54:A>C-54:A>C	chr1B	616711729	54:A>C	1	0.0811966	0	0	0	0	0	0	0	0	0	0	1	0	0	0	0	0	0	0	0	2	0	0	0	0	0	0	0	0	0	0	0	0	0	0	0	0	0	0	0	0	0	0	0	0
8509922|F|0-25:G>A-25:G>A	chr1B	618862716	25:G>A	0.854701	0.195	0	0	0	2	0	2	0	0	0	0	0	0	0	0	0	0	0	0	2	0	0	0	0	0	0	0	0	0	0	0	0	0	2	0	2	0	0	0	0	0	0	0	0	0
3047196|F|0-27:G>C-27:G>C	chr1B	618945205	27:G>C	0.940171	0.159091	0	0	0	0	0	2	0	0	0	0	0	0	0	0	0	0	0	0	2	0	0	0	0	0	0	0	0	0	0	0	0	0	2	0	0	0	0	0	0	0	0	0	0	0
22074126|F|0-37:C>T-37:C>T	chr1B	622367487	37:C>T	0.871795	0.166667	2	2	2	2	2	0	2	2	2	2	2	2	2	2	2	2	2	2	2	2	2	2	2	2	2	2	2	2	2	2	2	2	0	2	2	2	2	2	2	2	2	2	2	2
10514867|F|0-57:G>T-57:G>T	chr1B	622367491	57:G>T	0.982906	0.1	0	0	0	0	0	0	0	0	0	0	0	0	0	0	0	0	0	0	0	2	0	0	0	0	0	0	0	0	0	0	0	0	1	0	0	0	0	0	0	0	0	0	0	0
8510776|F|0-37:A>C-37:A>C	chr1B	622828753	37:A>C	0.991453	0.267241	2	0	2	0	2	0	2	2	2	2	2	2	2	2	2	2	2	2	2	2	2	2	2	2	2	2	1	2	2	2	2	2	2	2	2	2	2	2	2	2	2	2	2	2
4211039|F|0-53:A>C-53:A>C	chr1B	622957419	53:A>C	1	0.286325	0	2	0	2	0	2	0	0	0	0	0	0	0	0	0	0	0	0	1	0	0	0	0	0	0	0	0	0	1	0	0	0	1	0	0	0	0	0	0	0	0	0	0	0
4203843|F|0-42:C>A-42:C>A	chr1B	623253338	42:C>A	0.871795	0.132353	0	0	0	0	0	0	0	0	0	0	0	0	0	0	0	0	0	0	0	0	0	0	0	0	0	0	0	0	0	0	0	0	0	0	0	0	0	0	0	0	0	0	0	0
3616944|F|0-24:A>C-24:A>C	chr1B	623359514	24:A>C	1	0.290598	2	0	2	0	2	0	2	2	2	2	1	2	2	2	2	2	2	2	2	0	2	2	2	2	2	2	2	2	2	2	2	2	1	2	2	2	2	2	2	2	2	2	2	2
3047127|F|0-32:C>T-32:C>T	chr1B	624175757	32:C>T	0.940171	0.245455	2	2	2	2	2	1	2	2	1	2	2	2	2	2	2	2	2	2	1	0	2	2	2	2	2	2	2	2	2	2	2	2	1	2	2	2	2	2	2	2	2	2	2	2
15998092|F|0-6:C>T-6:C>T	chr1B	624175804	6:C>T	0.91453	0.224299	2	2	2	2	2	2	2	2	2	2	2	2	2	2	2	2	2	2	2	0	2	2	2	2	2	2	2	2	2	2	2	2	2	2	2	2	2	2	1	2	2	2	2	2
4205873|F|0-23:A>G-23:A>G	chr1B	624179885	23:A>G	0.940171	0.245455	0	0	0	0	0	1	0	0	1	0	0	0	0	0	0	0	0	0	1	2	0	0	0	0	0	0	0	0	0	0	0	0	1	0	0	0	0	0	0	0	0	0	0	0
3042643|F|0-11:G>C-11:G>C	chr1B	624422223	11:G>C	1	0.205128	0	0	0	0	0	0	0	0	0	0	0	0	0	0	0	0	0	0	0	2	0	0	0	0	0	0	0	0	0	0	0	0	0	0	0	0	0	0	1	0	0	0	0	0
3047711|F|0-10:T>C-10:T>C	chr1B	624932365	10:T>C	1	0.213675	0	0	0	0	0	0	0	0	0	0	0	0	0	0	0	0	0	0	0	2	0	0	0	0	0	0	0	0	0	0	0	0	1	0	0	0	0	0	0	1	0	0	0	0
54355981|F|0-25:C>T-25:C>T	chr1B	625382198	25:C>T	0.982906	0.2	0	0	0	0	0	0	0	0	0	0	0	0	0	0	0	0	0	0	0	2	0	0	0	0	0	0	0	0	0	0	0	0	1	0	0	0	0	0	0	0	0	0	0	0
3045982|F|0-29:A>T-29:A>T	chr1B	625448293	29:A>T	0.854701	0.115	0	0	0	0	0	0	0	0	0	0	0	0	0	0	0	0	0	0	0	0	0	0	0	0	0	0	0	0	0	0	0	0	0	0	0	0	0	0	0	0	0	0	0	0
3040694|F|0-5:C>T-5:C>T	chr1B	625604021	5:C>T	1	0.222222	0	0	0	0	0	0	0	0	0	0	0	0	0	0	0	0	0	0	0	2	0	0	0	0	0	0	0	0	0	0	0	0	1	0	0	1	0	0	0	0	0	0	0	0
3040681|F|0-11:A>T-11:A>T	chr1B	625711250	11:A>T	1	0.213675	0	0	0	0	0	0	0	0	0	0	0	0	0	0	0	0	0	0	0	2	0	0	0	0	0	0	0	0	0	0	0	0	1	0	1	0	0	0	0	0	0	0	0	0
11911437|F|0-6:G>A-6:G>A	chr1B	629523139	6:G>A	0.940171	0.204545	2	0	2	0	2	0	2	2	2	2	2	2	2	2	2	2	2	2	2	2	2	2	2	2	2	2	2	2	2	2	2	2	2	2	2	2	2	2	2	2	2	2	2	2
100112704|F|0-20:G>C-20:G>C	chr1B	632507335	20:G>C	0.897436	0.1	2	2	2	2	2	2	2	2	2	2	2	2	2	2	2	2	2	2	2	2	2	2	2	2	2	2	2	2	2	2	2	2	2	2	2	2	2	2	2	2	2	2	2	2
3042753|F|0-59:G>A-59:G>A	chr1B	637206968	59:G>A	1	0.363248	0	0	0	2	0	2	0	2	0	0	0	0	0	0	0	0	0	0	2	2	0	0	0	0	0	0	0	0	2	0	0	0	2	0	0	0	0	0	0	0	0	0	2	2
3610927|F|0-22:C>T-22:C>T	chr1B	637454641	22:C>T	0.863248	0.207921	0	0	0	0	0	2	0	0	0	0	1	0	0	0	0	0	0	0	0	0	0	0	0	0	0	0	0	0	0	0	0	0	2	0	2	0	0	0	0	0	0	0	0	0
4343171|F|0-31:T>A-31:T>A	chr1B	637542988	31:T>A	1	0.0512821	0	0	0	0	0	0	0	0	0	0	0	0	0	0	2	0	0	0	0	0	0	0	0	0	0	0	0	0	0	0	0	0	0	0	0	0	0	0	0	0	2	0	0	0
3616935|F|0-24:G>A-24:G>A	chr1B	637636310	24:G>A	1	0.358974	2	0	2	0	2	0	2	2	2	2	2	2	2	2	0	2	2	2	2	0	2	2	2	2	2	2	2	2	2	2	2	2	2	2	2	2	2	2	2	2	0	2	2	2
3043224|F|0-59:C>G-59:C>G	chr1B	637676638	59:C>G	0.888889	0.288462	0	0	0	2	0	0	0	2	0	0	0	0	0	0	0	0	0	0	2	2	0	0	0	0	0	0	0	0	2	0	0	0	0	0	0	0	0	0	0	0	0	0	2	2
4206448|F|0-48:C>G-48:C>G	chr1B	637678158	48:C>G	0.991453	0.314655	0	2	0	2	0	2	0	0	0	0	0	0	0	0	0	0	0	0	0	2	0	0	0	0	0	0	0	0	0	0	0	0	0	0	0	0	0	0	0	0	2	0	0	0
4207931|F|0-24:T>C-24:T>C	chr1B	638042403	24:T>C	1	0.111111	0	1	0	2	0	2	0	0	0	0	0	0	0	0	0	0	0	0	0	0	0	0	0	0	0	0	0	0	0	0	0	0	0	0	0	0	0	0	0	0	0	0	0	0
4207793|F|0-17:T>C-17:T>C	chr1B	638992293	17:T>C	0.863248	0.217822	2	0	2	2	2	0	2	2	2	2	2	2	2	2	0	2	2	2	2	0	2	2	2	2	2	2	2	2	2	2	2	2	2	2	2	2	2	2	2	2	0	2	2	2
3040562|F|0-35:C>A-35:C>A	chr1B	640434747	35:C>A	0.897436	0.161905	2	1	2	2	2	0	2	2	2	2	2	2	2	2	2	2	2	2	1	0	2	2	2	2	2	2	2	2	2	2	2	2	2	2	2	2	2	2	2	2	2	2	2	2
3040562|F|0-41:A>G-41:A>G	chr1B	640434747	41:A>G	0.854701	0.18	0	2	0	0	0	2	0	0	0	0	0	0	0	0	0	0	0	0	1	2	0	0	0	0	0	0	0	0	0	0	0	0	0	0	0	0	0	0	0	0	0	0	0	0
4201216|F|0-11:G>A-11:G>A	chr1B	640887910	11:G>A	1	0.141026	0	0	0	2	0	0	0	0	0	0	0	0	0	0	0	0	0	0	0	0	0	0	0	0	0	0	0	0	0	0	0	0	0	0	0	0	0	0	0	0	0	0	0	0
54360513|F|0-13:T>C-13:T>C	chr1B	641330712	13:T>C	0.982906	0.13913	0	0	0	0	0	0	2	0	0	0	1	0	0	0	0	0	0	0	0	2	0	0	1	0	0	0	0	0	0	0	0	0	0	0	0	0	0	0	0	0	0	0	0	0
10520978|F|0-41:T>C-41:T>C	chr1B	641515761	41:T>C	0.948718	0.130631	2	2	2	2	2	2	0	2	2	2	2	2	2	2	2	2	2	2	2	0	2	2	2	2	2	2	2	2	2	2	2	2	2	2	2	2	2	2	2	2	2	2	2	2
36894801|F|0-49:T>C-49:T>C	chr1B	642222268	49:T>C	0.948718	0.135135	0	0	0	0	0	0	2	0	0	0	0	0	0	0	0	0	0	0	0	2	0	0	0	0	0	0	0	0	0	0	0	0	0	0	0	0	0	0	0	0	0	0	0	0
8512248|F|0-36:A>C-36:A>C	chr1B	642313575	36:A>C	1	0.183761	0	0	0	0	0	0	2	0	0	0	0	0	0	0	0	0	0	0	0	2	0	0	0	0	0	0	0	0	0	0	0	0	0	0	0	0	0	0	0	0	0	0	0	0
4561267|F|0-20:G>C-20:G>C	chr1B	642371000	20:G>C	0.871795	0.0637255	0	0	0	0	0	0	0	0	0	0	0	0	0	0	0	0	0	0	0	0	0	0	0	0	0	0	0	0	0	0	0	0	0	0	0	0	0	0	0	0	0	0	0	0
10523800|F|0-28:C>G-28:C>G	chr1B	643402285	28:C>G	0.965812	0.176991	2	0	2	0	1	0	2	2	2	2	2	2	2	2	2	2	2	2	2	2	2	2	2	2	2	2	2	2	2	2	2	2	2	2	2	2	2	2	2	2	2	2	2	2
10523800|F|0-63:C>T-63:C>T	chr1B	643402285	63:C>T	0.965812	0.176991	2	0	2	0	1	0	2	2	2	2	2	2	2	2	2	2	2	2	2	2	2	2	2	2	2	2	2	2	2	2	2	2	2	2	2	2	2	2	2	2	2	2	2	2
10513703|F|0-9:A>G-9:A>G	chr1B	643731167	9:A>G	0.948718	0.337838	2	2	0	2	0	2	0	2	0	0	0	0	0	0	0	0	0	0	0	0	0	0	0	0	0	0	0	0	0	0	0	0	0	0	0	0	0	0	0	0	0	0	0	0
3046010|F|0-36:G>C-36:G>C	chr1B	644390910	36:G>C	0.982906	0.23913	2	2	0	0	0	2	0	2	0	0	0	0	0	0	0	0	0	0	0	2	0	0	0	0	0	0	0	0	0	2	2	0	0	0	0	0	0	0	0	0	0	0	0	0
10510259|F|0-22:G>C-22:G>C	chr1B	644579749	22:G>C	0.91453	0.135514	0	2	2	2	2	2	2	0	2	2	2	2	2	2	2	2	2	2	2	2	2	2	2	2	2	0	2	2	2	2	2	2	2	2	2	2	2	2	2	2	2	2	2	2
4212412|F|0-43:C>A-43:C>A	chr1B	645623997	43:C>A	0.957265	0.272321	0	0	0	2	0	0	0	0	2	0	0	0	0	0	0	0	2	0	0	0	0	0	0	0	0	0	0	0	0	0	0	0	0	0	2	0	0	0	0	0	0	0	2	0
54355866|F|0-36:T>C-36:T>C	chr1B	645826582	36:T>C	0.905983	0.127358	0	0	0	2	0	0	0	1	0	0	0	0	0	0	0	0	0	0	0	0	0	0	0	0	0	0	0	0	0	0	0	0	0	0	2	0	0	0	0	0	0	0	0	0
3617589|F|0-36:T>G-36:T>G	chr1B	646767013	36:T>G	0.957265	0.491071	2	0	2	0	2	0	2	2	0	2	2	2	2	2	2	2	0	0	2	2	2	2	0	0	0	0	0	0	2	0	0	2	2	2	0	2	2	2	2	2	2	2	0	2
3617589|F|0-33:G>T-33:G>T	chr1B	646767013	33:G>T	0.957265	0.486607	2	0	2	0	2	0	2	2	0	2	2	2	2	2	2	2	0	0	2	2	2	2	0	0	0	0	0	0	2	0	0	2	2	2	0	2	2	2	2	2	2	2	0	2
3617769|F|0-28:T>C-28:T>C	chr1B	647952339	28:T>C	0.965812	0.238938	2	1	2	2	2	0	2	2	0	2	2	2	2	2	2	2	0	0	2	2	2	2	2	2	2	2	2	2	2	2	1	2	2	2	2	2	2	2	2	2	2	2	0	2
4218524|F|0-5:G>C-5:G>C	chr1B	648169945	5:G>C	0.905983	0.264151	0	2	0	0	0	2	0	0	2	0	0	0	0	0	0	0	2	2	0	0	2	0	0	0	0	0	0	0	0	0	0	0	0	0	2	0	0	0	0	0	0	0	2	0
3608361|F|0-47:C>T-47:C>T	chr1B	648584294	47:C>T	1	0.286325	0	2	0	0	0	2	0	0	2	0	0	0	0	0	0	0	2	2	0	0	0	0	0	0	0	0	0	0	0	0	0	0	0	0	2	1	0	1	0	0	0	0	2	0
4212562|F|0-65:T>A-65:T>A	chr1B	648660542	65:T>A	1	0.286325	2	0	2	2	1	0	2	2	0	2	2	2	2	2	2	2	0	0	2	2	2	2	2	2	2	2	2	2	2	2	2	2	2	2	0	2	2	2	2	2	2	2	0	2
4212117|F|0-29:A>G-29:A>G	chr1B	649167998	29:A>G	0.957265	0.214286	0	0	0	2	0	0	0	0	0	0	0	0	0	0	0	0	0	0	0	0	0	0	2	2	2	2	2	2	0	2	2	0	0	0	0	0	0	0	0	0	0	0	0	0
4564233|F|0-7:A>G-7:A>G	chr1B	649172506	7:A>G	1	0.213675	0	0	0	2	0	0	0	0	0	0	0	0	0	0	0	0	0	0	0	0	0	0	2	2	2	2	2	2	0	2	2	0	0	0	0	0	0	0	0	0	0	0	0	0
8509662|F|0-7:C>G-7:C>G	chr1B	649326525	7:C>G	1	0.217949	2	2	2	0	2	2	2	2	2	2	2	2	2	2	2	2	2	2	2	2	2	2	0	0	0	0	0	0	2	0	0	2	2	2	2	2	2	2	2	2	2	2	2	2
10507542|F|0-12:A>G-12:A>G	chr1B	649455656	12:A>G	1	0.209402	0	0	0	2	0	0	0	0	0	0	0	0	0	0	0	0	0	0	0	0	0	0	1	2	2	2	2	2	0	2	2	0	0	0	0	0	0	0	0	0	0	0	0	0
3045331|F|0-50:A>G-50:A>G	chr1B	652871675	50:A>G	0.991453	0.431034	0	0	0	0	2	0	2	0	0	2	2	2	2	2	2	2	0	0	2	2	0	2	0	0	0	0	0	0	2	0	1	2	2	2	0	0	0	0	2	2	2	2	0	2
4369540|F|0-29:C>T-29:C>T	chr1B	652976101	29:C>T	0.854701	0.155	0	0	0	0	0	0	0	0	0	0	0	0	0	0	0	0	0	0	2	0	0	0	0	0	0	0	0	0	0	0	0	0	2	0	2	0	0	0	2	0	0	0	2	0
3042199|F|0-56:T>A-56:T>A	chr1B	653170972	56:T>A	1	0.350427	0	2	2	0	2	2	2	0	0	2	2	2	2	2	2	1	0	2	2	2	0	2	2	2	2	2	2	2	2	0	0	2	2	2	2	0	0	0	2	2	2	2	0	2
3040997|F|0-5:T>C-5:T>C	chr1B	653187219	5:T>C	0.957265	0.107143	0	2	2	0	0	2	0	0	0	0	0	0	0	0	0	0	0	2	0	0	0	0	0	0	0	0	0	0	0	0	0	0	0	0	2	0	0	0	0	0	0	0	0	0
3047912|F|0-14:T>C-14:T>C	chr1B	653539624	14:T>C	0.888889	0.110577	2	0	0	2	2	0	2	2	2	2	2	2	2	2	2	2	2	0	2	2	2	2	2	2	2	2	2	2	2	2	2	2	2	2	0	2	2	2	2	2	2	2	2	2
4564518|F|0-52:G>C-52:G>C	chr1B	653853920	52:G>C	0.854701	0.13	0	0	0	0	0	0	0	0	0	0	0	0	0	0	0	0	0	0	0	0	0	0	2	2	2	2	2	2	0	0	0	0	0	0	0	0	0	0	0	0	0	0	0	0
4567499|F|0-59:G>T-59:G>T	chr1B	654097267	59:G>T	1	0.115385	0	1	0	0	0	0	0	0	0	0	0	0	0	0	0	0	0	0	0	0	0	0	2	2	2	2	2	2	0	0	0	0	0	0	0	0	0	0	0	0	0	0	0	0
54357100|F|0-26:A>G-26:A>G	chr1B	654714352	26:A>G	0.888889	0.0528846	0	0	0	0	0	0	0	0	0	0	0	0	0	0	0	0	0	0	0	2	0	0	0	0	0	0	0	0	0	0	0	0	0	0	0	0	0	0	0	0	0	0	0	0
3045211|F|0-19:A>C-19:A>C	chr1B	655062950	19:A>C	0.940171	0.359091	0	0	0	0	0	0	0	0	0	2	2	2	0	0	2	2	0	0	0	0	2	2	0	0	0	0	0	0	0	0	0	0	2	0	0	2	0	2	0	2	2	2	0	2
4367994|F|0-65:G>A-65:G>A	chr1B	655062950	65:G>A	0.871795	0.303922	2	2	2	2	2	2	2	2	2	0	0	0	2	2	0	0	2	2	2	2	0	0	2	2	2	2	2	2	2	2	2	2	0	2	2	0	2	0	2	0	0	0	2	0
3043809|F|0-16:T>G-16:T>G	chr1B	655271337	16:T>G	1	0.34188	2	1	0	0	2	2	0	2	2	2	2	2	2	2	2	2	2	0	2	0	2	2	0	0	0	0	0	0	2	0	0	2	2	2	0	2	0	2	2	2	2	2	2	2
4567754|F|0-13:C>G-13:C>G	chr1B	655664744	13:C>G	0.991453	0.327586	0	2	2	2	0	0	2	0	0	0	0	0	0	0	0	0	0	2	0	2	0	0	2	2	2	2	2	2	0	2	2	0	0	0	2	0	2	0	0	0	0	0	0	0
10522753|F|0-24:G>A-24:G>A	chr1B	656365005	24:G>A	0.897436	0.142857	0	2	0	0	0	0	2	0	2	0	0	0	0	0	0	0	0	0	0	0	0	0	0	0	0	0	0	0	0	0	0	0	0	0	2	0	0	0	0	0	0	0	0	0
4201272|F|0-27:C>T-27:C>T	chr1B	656586873	27:C>T	0.991453	0.357759	2	0	0	0	2	2	0	2	2	2	2	2	2	2	2	2	2	0	2	0	2	2	0	0	0	0	0	0	2	0	0	2	2	2	0	2	2	2	2	2	2	2	2	2
4368013|F|0-59:G>A-59:G>A	chr1B	657259061	59:G>A	0.957265	0.383929	0	0	2	2	0	0	0	0	0	0	0	0	0	0	0	0	0	2	0	2	0	0	2	2	2	2	2	2	0	2	2	0	0	0	2	0	2	0	0	0	0	0	0	0
3046446|F|0-34:G>A-34:G>A	chr1B	657262177	34:G>A	0.974359	0.346491	0	0	0	2	2	0	0	2	0	0	0	2	0	0	2	0	0	0	2	2	0	2	2	2	2	2	0	2	0	2	2	2	0	2	0	0	0	0	0	0	0	0	2	0
3044579|F|0-59:G>A-59:G>A	chr1B	657387062	59:G>A	1	0.363248	2	1	0	0	2	2	0	2	2	2	2	2	2	2	2	2	2	0	2	0	2	2	0	0	0	0	0	0	2	0	1	2	2	2	0	2	0	2	0	2	2	2	2	2
3044800|F|0-39:A>G-39:A>G	chr1B	657411707	39:A>G	0.974359	0.214912	0	2	2	2	0	0	2	0	0	2	2	2	2	2	2	2	0	2	2	2	2	2	2	2	2	2	2	2	0	2	2	0	2	0	2	2	2	2	2	2	2	2	0	2
3041221|F|0-39:G>C-39:G>C	chr1B	657880482	39:G>C	1	0.376068	0	0	0	0	0	1	2	0	0	2	2	2	2	2	2	2	0	0	2	0	2	2	0	0	0	0	0	0	0	0	0	0	2	0	0	0	0	0	0	2	2	2	0	0
3609006|F|0-60:G>A-60:G>A	chr1B	658217584	60:G>A	0.880342	0.121359	0	0	0	2	0	0	1	0	0	0	0	0	0	0	0	0	0	0	0	0	0	0	0	0	0	0	0	0	0	0	0	0	0	0	0	0	0	0	0	0	0	0	0	0
3045373|F|0-45:A>C-45:A>C	chr1B	658217587	45:A>C	0.871795	0.20098	0	2	2	0	0	0	0	0	0	0	0	0	0	0	0	0	0	2	0	2	0	0	0	2	2	2	0	2	0	0	0	0	0	0	0	0	0	0	2	0	0	0	0	0
3041310|F|0-58:T>C-58:T>C	chr1B	658621363	58:T>C	1	0.247863	2	2	0	0	1	2	2	2	2	2	2	2	2	2	2	2	2	0	2	2	2	2	1	2	2	2	2	0	2	0	0	2	2	2	0	2	0	2	2	2	2	2	2	2
4359404|F|0-62:C>A-62:C>A	chr1B	658983511	62:C>A	0.965812	0.362832	0	1	2	2	0	0	0	0	0	0	0	0	0	0	0	0	0	2	0	2	0	0	2	2	2	2	0	2	0	2	2	0	0	0	2	0	2	0	2	0	0	0	0	0
4204413|F|0-21:G>A-21:G>A	chr1B	658985727	21:G>A	1	0.358974	2	2	0	0	2	2	2	2	2	2	2	2	2	2	2	2	2	0	2	0	2	2	0	0	0	0	2	0	2	0	0	2	2	2	0	2	0	2	0	2	1	2	2	2
4565271|F|0-21:A>G-21:A>G	chr1B	658985727	21:A>G	0.957265	0.375	0	0	2	2	0	0	0	0	1	0	0	0	0	0	0	0	0	2	0	2	0	0	2	2	2	2	0	2	0	2	2	0	0	0	2	0	2	0	2	0	0	0	0	0
3040643|F|0-9:G>T-9:G>T	chr1B	659016670	9:G>T	1	0.209402	0	1	0	2	0	0	0	0	0	0	0	0	0	0	0	0	0	0	0	2	0	0	2	2	2	2	0	2	0	0	0	0	0	0	0	0	0	0	2	0	0	0	0	0
10507450|F|0-20:A>G-20:A>G	chr1B	659909949	20:A>G	0.991453	0.293103	2	1	2	0	2	2	2	2	2	2	2	2	2	2	2	2	2	2	2	0	2	2	0	0	0	0	2	0	2	0	0	2	2	2	0	2	0	2	0	2	2	2	2	2
4566263|F|0-40:G>A-40:G>A	chr1B	660574958	40:G>A	0.991453	0.258621	0	0	0	2	0	0	0	0	0	0	0	0	0	0	0	0	0	0	0	2	0	0	2	2	2	2	0	2	0	2	2	0	0	0	2	0	2	0	2	0	0	0	0	0
4212864|F|0-8:T>C-8:T>C	chr1B	660816400	8:T>C	1	0.34188	0	0	0	2	0	0	0	0	0	0	0	0	0	2	0	0	0	0	2	2	0	0	2	2	2	2	2	2	0	2	2	0	0	0	2	0	2	0	2	0	0	0	0	0
3041914|F|0-68:C>A-68:C>A	chr1B	660957496	68:C>A	0.991453	0.284483	0	0	0	2	0	0	0	0	0	0	0	0	0	2	0	0	0	0	2	2	0	0	2	2	2	2	2	2	0	2	2	0	0	0	2	0	2	0	2	0	0	0	0	0
4366248|F|0-67:A>G-67:A>G	chr1B	662164912	67:A>G	0.991453	0.133621	0	0	0	2	0	0	0	0	0	0	0	0	0	0	0	0	0	0	0	2	0	0	2	2	2	2	0	2	0	0	0	0	0	0	1	0	0	0	2	0	0	0	0	0
4201723|F|0-23:G>T-23:G>T	chr1B	663126265	23:G>T	0.974359	0.114035	0	0	0	0	0	0	0	0	0	0	0	0	0	0	0	0	0	0	0	2	0	0	2	2	2	2	0	2	0	0	0	0	0	0	2	0	0	0	2	0	0	0	0	0
3041176|F|0-28:A>C-28:A>C	chr1B	663126700	28:A>C	0.974359	0.114035	0	0	0	0	0	0	0	0	0	0	0	0	0	0	0	0	0	0	0	2	0	0	2	2	2	2	0	2	0	0	0	0	0	0	2	0	0	0	2	0	0	0	0	0
4203154|F|0-43:G>A-43:G>A	chr1B	663132985	43:G>A	0.957265	0.116071	0	0	0	0	0	0	0	0	0	0	0	0	0	0	0	0	0	0	0	2	0	0	2	2	2	2	0	2	0	0	0	0	0	0	2	0	0	0	2	0	0	0	0	0
4200551|F|0-55:G>C-55:G>C	chr1B	663217344	55:G>C	0.91453	0.0981308	0	0	0	0	0	2	0	2	0	0	0	0	0	0	0	0	0	0	0	2	0	0	0	0	0	0	0	0	0	0	0	0	0	0	0	2	0	2	0	0	0	0	0	0
4200551|F|0-48:A>G-48:A>G	chr1B	663217344	48:A>G	0.923077	0.111111	0	0	0	0	0	0	0	0	0	0	0	0	0	0	0	0	0	0	0	2	0	0	2	2	2	2	0	2	0	0	0	0	0	0	2	0	0	0	2	0	0	0	0	0
4209875|F|0-50:A>G-50:A>G	chr1B	663911643	50:A>G	0.974359	0.311404	0	0	0	2	0	0	0	0	0	0	0	0	0	2	1	0	0	0	2	0	0	0	1	2	2	2	2	0	0	2	2	0	0	0	0	0	0	0	2	0	0	0	0	0
3043890|F|0-67:C>G-67:C>G	chr1B	663988395	67:C>G	1	0.34188	0	0	0	2	0	0	0	0	0	0	0	0	0	2	0	0	0	0	1	0	0	0	2	2	2	2	2	2	0	2	2	0	0	0	2	0	0	0	2	0	0	0	0	0
3041507|F|0-24:G>A-24:G>A	chr1B	663988398	24:G>A	0.991453	0.314655	0	1	0	2	0	0	0	0	0	0	0	0	0	2	0	0	0	0	2	0	0	0	0	2	2	2	2	0	0	2	2	0	0	0	0	0	0	0	2	0	0	0	0	0
4367467|F|0-57:A>C-57:A>C	chr1B	664098000	57:A>C	0.931624	0.307339	2	0	0	0	0	0	0	0	0	0	0	0	0	0	0	0	0	0	0	0	0	0	2	2	2	2	2	2	0	0	0	0	0	0	0	0	0	0	0	0	0	0	0	0
4567033|F|0-64:A>G-64:A>G	chr1B	664198875	64:A>G	0.982906	0.073913	0	0	0	0	0	0	0	0	0	0	0	0	0	0	0	0	0	0	0	0	0	0	0	0	0	0	0	0	0	0	0	0	0	0	0	0	0	0	0	0	0	0	0	0
4208547|F|0-7:G>A-7:G>A	chr1B	665167785	7:G>A	0.957265	0.227679	0	0	0	2	0	0	0	0	0	0	0	0	0	2	0	0	0	0	2	0	0	0	0	0	0	0	2	0	0	2	2	0	0	0	0	0	2	0	0	0	0	0	0	0
4564863|F|0-24:T>G-24:T>G	chr1B	665409335	24:T>G	0.991453	0.258621	0	0	2	2	0	0	0	0	0	0	0	0	0	2	0	0	0	2	2	0	2	0	0	0	0	0	2	0	0	2	2	0	0	0	0	0	2	0	0	0	0	0	0	0
4354259|F|0-28:T>G-28:T>G	chr1B	665656990	28:T>G	0.931624	0.266055	2	2	0	2	2	2	2	2	2	2	2	2	2	0	2	2	2	0	0	2	0	2	2	2	2	2	0	2	2	0	0	2	2	2	0	2	0	2	2	2	2	2	2	2
3046630|F|0-11:T>A-11:T>A	chr1B	665990169	11:T>A	0.982906	0.243478	0	0	2	0	0	0	0	0	0	0	0	0	0	2	0	0	0	2	2	0	2	0	0	0	0	0	2	0	0	2	2	0	0	0	2	0	2	0	0	0	0	0	0	0
4211835|F|0-11:A>G-11:A>G	chr1B	666017031	11:A>G	1	0.247863	2	2	0	2	2	2	2	2	2	2	2	2	2	0	2	2	2	0	0	2	1	2	2	2	2	2	0	2	2	0	0	2	2	2	0	2	0	2	2	2	2	2	2	2
19759505|F|0-14:C>T-14:C>T	chr1B	667646901	14:C>T	0.871795	0.338235	0	2	2	2	1	2	2	2	2	1	2	2	2	2	2	2	2	2	0	2	2	2	0	0	0	0	0	0	2	2	2	2	2	2	2	0	2	0	2	2	2	2	2	2
10518208|F|0-6:G>C-6:G>C	chr1B	668007005	6:G>C	0.982906	0.147826	0	0	0	0	0	0	0	0	0	0	0	0	0	2	0	0	0	0	0	0	0	0	0	0	0	0	2	0	0	2	1	0	0	0	2	0	0	0	0	0	0	0	0	0
3041088|F|0-53:C>T-53:C>T	chr1B	668714439	53:C>T	1	0.111111	0	0	0	0	0	0	0	0	0	0	0	0	0	2	0	0	0	0	2	0	0	0	0	0	0	0	2	0	0	2	2	0	0	0	0	0	0	0	0	0	0	0	0	0
3040669|F|0-17:A>G-17:A>G	chr1B	668716884	17:A>G	0.991453	0.116379	0	0	0	0	0	0	0	0	0	0	0	0	0	2	0	0	0	0	2	0	0	0	0	0	0	0	2	0	0	2	2	0	0	0	0	0	0	0	0	0	0	0	0	0
16356205|F|0-5:C>T-5:C>T	chr1B	669974123	5:C>T	0.991453	0.112069	0	0	0	0	0	0	0	0	0	0	0	0	0	2	0	0	0	0	2	0	0	0	0	0	0	0	2	0	0	0	0	0	0	1	0	0	0	0	0	0	0	0	0	0
10507121|F|0-15:T>C-15:T>C	chr1B	670480230	15:T>C	1	0.153846	0	0	0	0	0	0	0	0	0	0	0	0	0	2	0	0	0	0	2	0	2	0	1	0	0	0	2	2	0	0	0	0	0	0	2	1	2	0	0	0	0	0	0	0
10508858|F|0-64:T>G-64:T>G	chr1B	670708814	64:T>G	1	0.380342	2	0	2	2	0	2	2	2	0	0	0	0	2	0	2	2	0	2	0	2	0	0	1	2	2	2	0	0	2	2	2	0	0	0	0	2	0	2	0	2	2	2	0	0
4210324|F|0-54:A>G-54:A>G	chr1B	670749171	54:A>G	0.991453	0.366379	0	2	0	0	2	0	0	0	2	2	2	2	0	2	0	0	2	0	2	0	2	2	1	0	0	0	0	2	0	0	0	2	2	2	2	0	2	0	2	0	0	0	2	2
8509983|F|0-8:A>G-8:A>G	chr1B	670771913	8:A>G	1	0.235043	0	2	0	0	2	0	0	0	2	2	2	2	0	0	0	0	2	0	0	0	0	2	0	0	0	0	0	0	0	0	0	2	2	2	0	0	0	0	2	0	0	0	2	2
3612361|F|0-37:A>C-37:A>C	chr1B	671694201	37:A>C	0.974359	0.464912	0	0	2	2	0	2	0	2	0	2	1	2	0	2	2	2	0	0	2	0	0	2	0	0	0	0	0	1	0	2	2	0	2	0	2	2	2	2	0	0	0	0	0	0
15997103|F|0-66:A>C-66:A>C	chr1B	671703430	66:A>C	1	0.470085	2	2	0	2	2	0	2	0	2	2	2	2	0	0	0	0	2	0	0	0	0	2	2	2	2	2	0	2	0	2	1	2	2	2	2	0	0	0	2	0	0	2	2	2
10519894|F|0-34:A>G-34:A>G	chr1B	671781256	34:A>G	1	0.418803	0	1	2	0	0	2	0	2	0	0	0	0	1	0	2	2	1	2	0	2	0	0	0	0	0	0	0	0	2	0	0	0	0	0	0	2	0	2	0	2	2	0	0	0
3042892|F|0-58:G>T-58:G>T	chr1B	671789865	58:G>T	1	0.405983	0	0	2	0	0	2	0	2	0	0	0	0	2	0	2	2	0	2	0	2	0	0	0	0	0	0	0	0	2	0	0	0	0	0	0	2	0	2	0	2	2	0	0	0
3042791|F|0-12:C>A-12:C>A	chr1B	671844718	12:C>A	0.974359	0.385965	0	0	2	0	0	2	0	2	0	0	0	0	2	0	2	0	0	2	0	2	0	0	0	0	0	0	0	0	2	0	0	0	0	0	0	2	0	2	0	2	2	0	0	0
10513819|F|0-5:G>A-5:G>A	chr1B	671854026	5:G>A	0.991453	0.375	0	0	2	0	0	2	0	2	0	0	0	0	2	0	2	2	0	2	0	2	0	0	0	0	0	0	0	0	2	0	0	0	0	0	0	2	0	2	0	2	2	0	0	0
10507966|F|0-67:G>C-67:G>C	chr1B	672208322	67:G>C	0.974359	0.105263	2	2	2	1	2	2	2	2	2	2	2	2	2	0	2	2	2	2	0	2	2	2	2	2	2	2	0	0	2	2	2	2	2	2	2	2	2	2	2	2	2	2	2	2
3047000|F|0-60:G>T-60:G>T	chr1B	672957896	60:G>T	0.991453	0.396552	2	0	2	2	0	2	2	2	0	0	0	0	2	2	2	2	0	2	2	2	0	0	2	2	2	2	2	2	2	2	2	0	0	0	0	2	0	2	0	2	2	2	0	0
10522472|F|0-64:G>C-64:G>C	chr1B	673287772	64:G>C	0.974359	0.407895	0	0	0	0	0	2	0	2	0	0	0	0	2	2	2	2	0	2	2	2	0	0	0	0	0	0	2	0	2	0	0	0	0	0	0	2	0	2	0	2	2	0	0	0
3040749|F|0-29:T>C-29:T>C	chr1B	673384124	29:T>C	1	0.431624	1	0	2	0	0	2	0	2	0	0	1	0	2	2	2	2	0	2	2	2	0	0	0	0	0	0	2	0	1	0	0	0	0	0	0	2	0	2	0	2	2	0	0	0
10514529|F|0-10:C>T-10:C>T	chr1B	673750763	10:C>T	0.974359	0.412281	0	0	2	0	0	2	0	2	0	0	0	0	2	2	2	2	0	2	2	2	0	0	0	0	0	0	2	0	2	0	0	0	0	0	0	2	0	2	0	2	2	0	0	0
4368126|F|0-36:A>G-36:A>G	chr1B	674450534	36:A>G	0.991453	0.125	0	1	0	0	0	0	0	0	0	0	0	0	0	0	0	0	0	0	0	0	2	0	0	0	0	0	0	0	0	0	0	0	0	0	0	0	2	0	0	0	0	0	0	0
3041973|F|0-56:T>G-56:T>G	chr1B	674451387	56:T>G	1	0.132479	2	2	2	2	2	2	2	2	2	2	2	2	2	2	2	2	2	2	2	2	0	2	2	2	2	2	2	2	2	2	2	2	2	2	2	2	0	2	2	2	2	2	2	2
3044373|F|0-36:G>C-36:G>C	chr1B	674805335	36:G>C	0.931624	0.37156	2	2	0	0	2	0	2	0	2	2	2	2	0	0	0	0	2	0	0	0	0	2	0	0	0	0	0	0	0	0	0	2	2	2	0	0	0	0	2	0	0	0	2	2
3043046|F|0-65:C>G-65:C>G	chr1B	674899029	65:C>G	0.991453	0.400862	2	2	0	0	2	0	0	0	2	2	2	2	0	0	0	0	2	0	0	0	0	2	0	0	0	0	0	0	0	0	0	2	2	2	2	0	0	0	2	0	0	1	2	2
8511648|F|0-34:T>C-34:T>C	chr1B	674899812	34:T>C	1	0.0982906	2	2	2	2	2	2	2	2	2	2	2	2	2	2	2	2	2	2	2	2	2	2	2	2	2	2	2	2	2	2	2	2	2	2	2	2	2	2	2	2	2	2	2	2
54357389|F|0-42:C>G-42:C>G	chr1B	675879461	42:C>G	0.871795	0.269608	2	2	0	0	2	0	0	0	2	2	2	2	0	0	0	0	2	2	0	0	0	2	0	0	0	0	0	0	2	0	0	2	2	2	0	0	0	0	2	0	0	0	2	2
4211264|F|0-7:T>C-7:T>C	chr1B	676384195	7:T>C	0.965812	0.243363	0	0	0	2	0	0	2	0	0	0	0	0	0	0	0	0	0	0	0	2	0	0	2	2	2	2	0	2	0	2	2	0	0	0	2	0	2	0	0	0	0	2	0	0
3044194|F|0-30:C>G-30:C>G	chr1B	676666544	30:C>G	0.91453	0.364486	0	0	2	0	0	2	0	2	0	0	0	0	2	2	2	2	0	2	1	0	2	0	0	0	0	0	0	0	0	0	0	0	0	0	0	2	0	2	0	2	2	0	0	0
4367417|F|0-37:G>A-37:G>A	chr1B	676695128	37:G>A	1	0.188034	2	0	0	0	2	2	2	1	0	0	0	0	0	0	0	0	0	0	0	0	0	0	0	0	0	0	0	1	0	0	0	2	0	2	0	2	0	0	0	0	0	0	0	0
54359715|F|0-14:A>G-14:A>G	chr1B	677227477	14:A>G	0.965812	0.225664	0	0	0	2	0	0	2	0	0	0	0	0	0	0	0	0	0	0	0	2	0	0	2	2	2	2	0	2	0	2	2	0	0	0	2	0	2	0	0	0	0	2	0	0
8510093|F|0-23:A>G-23:A>G	chr1B	677250305	23:A>G	1	0.213675	0	0	2	0	0	0	0	0	0	0	1	0	2	0	2	2	0	2	0	0	2	0	0	0	0	0	0	0	0	0	0	0	0	0	0	0	0	0	0	0	2	0	0	0
4368474|F|0-15:T>G-15:T>G	chr1B	677658151	15:T>G	1	0.491453	0	0	0	2	0	2	2	2	0	0	0	0	0	2	0	0	0	0	2	2	0	0	2	2	2	2	2	2	0	0	0	0	0	0	2	2	2	2	0	2	0	2	0	0
3047058|F|0-37:C>T-37:C>T	chr1B	677828804	37:C>T	1	0.487179	0	0	0	2	1	2	2	2	0	0	0	0	0	2	0	0	0	0	2	2	0	0	2	2	2	2	2	2	0	0	0	0	0	0	2	2	1	2	0	2	0	2	0	0
8535241|F|0-29:A>T-29:A>T	chr1B	678639527	29:A>T	1	0.478632	2	0	0	2	1	2	0	2	0	0	0	0	0	2	0	0	0	0	2	2	0	0	2	2	2	2	2	2	0	0	0	0	0	0	2	2	2	2	0	2	0	2	0	0
4215445|F|0-23:G>A-23:G>A	chr1B	678695712	23:G>A	1	0.487179	0	1	2	0	2	0	2	0	2	2	2	2	2	0	2	2	2	2	0	0	2	2	0	0	0	0	0	0	2	2	2	2	2	2	0	0	0	0	2	0	2	0	2	2
4212491|F|0-57:G>A-57:G>A	chr1B	678789757	57:G>A	0.948718	0.0720721	0	0	0	0	0	0	0	0	0	0	0	0	0	0	0	0	0	0	0	0	0	0	0	0	0	0	0	0	0	0	0	0	0	0	2	2	0	2	0	0	0	0	0	0
4368236|F|0-61:T>C-61:T>C	chr1B	678945985	61:T>C	0.982906	0.308696	2	0	2	2	0	2	0	2	0	0	0	0	1	2	2	0	0	2	2	2	2	0	2	2	2	2	2	2	0	0	0	0	0	0	2	2	2	2	0	2	2	2	0	0
36892198|F|0-18:G>A-18:G>A	chr1B	678966140	18:G>A	0.965812	0.331858	2	0	2	2	0	2	0	2	0	0	0	0	0	2	2	0	0	2	2	2	2	0	2	2	2	2	2	2	0	0	0	0	0	0	2	2	2	2	0	2	2	2	0	0
3041802|F|0-20:C>T-20:C>T	chr1B	678966478	20:C>T	1	0.324786	0	1	0	0	2	0	2	0	2	2	2	2	2	0	0	2	2	0	0	0	0	2	0	0	0	0	0	0	2	2	2	2	2	2	0	0	0	0	2	0	0	0	2	2
16356282|F|0-18:G>A-18:G>A	chr1B	678966481	18:G>A	0.991453	0.323276	0	2	0	0	2	0	2	0	2	2	2	2	1	0	0	2	2	0	0	0	0	2	0	0	0	0	0	0	2	2	2	2	2	2	0	0	0	0	2	0	0	0	2	2
4348171|F|0-18:A>G-18:A>G	chr1B	678966481	18:A>G	0.923077	0.347222	2	0	2	2	0	2	0	2	0	0	0	0	0	2	0	0	0	2	2	2	2	0	2	2	2	2	2	2	0	0	0	0	0	0	2	2	2	2	0	2	2	2	0	0
3042241|F|0-9:C>G-9:C>G	chr1B	679509710	9:C>G	1	0.431624	0	2	0	2	2	0	2	0	2	2	2	2	2	0	0	2	2	0	0	0	0	2	1	2	2	2	2	0	2	2	2	2	2	2	0	0	0	0	2	0	0	2	2	2
3623838|F|0-9:T>G-9:T>G	chr1B	679867507	9:T>G	1	0.423077	2	0	2	0	0	2	0	2	0	0	0	0	0	2	2	0	0	2	2	2	2	0	1	0	0	2	0	2	0	0	0	0	0	0	2	2	2	2	0	2	2	0	0	0
3612749|F|0-60:C>T-60:C>T	chr1B	679884433	60:C>T	1	0.418803	2	0	2	0	1	2	0	2	0	0	0	0	1	2	2	0	0	2	2	2	2	0	1	0	0	1	0	2	0	0	1	0	0	0	2	2	1	2	1	2	2	0	0	0
10523667|F|0-5:C>T-5:C>T	chr1B	679884744	5:C>T	0.974359	0.438596	0	2	0	2	2	0	2	0	1	2	2	2	2	0	0	2	2	0	0	0	0	2	2	2	2	1	2	0	2	2	2	2	2	2	0	0	0	0	2	0	0	2	2	2
3047055|F|0-7:C>G-7:C>G	chr1B	679884747	7:C>G	0.940171	0.45	0	2	0	2	2	0	2	0	2	2	2	2	2	0	0	2	2	0	0	0	0	2	1	2	2	0	2	0	2	2	2	2	2	2	0	0	0	0	2	0	0	2	2	2
4370996|F|0-16:C>T-16:C>T	chr1B	679885322	16:C>T	0.991453	0.409483	2	0	2	0	0	2	0	2	0	0	0	0	0	2	2	0	0	2	2	2	2	0	1	0	0	2	0	2	0	0	0	0	0	0	2	2	2	2	0	2	2	2	0	0
11911347|F|0-20:G>A-20:G>A	chr1B	679897208	20:G>A	0.888889	0.442308	0	2	0	2	2	0	2	0	2	2	2	2	2	0	0	2	2	0	0	0	2	2	1	2	2	0	2	0	2	2	2	2	2	2	0	0	0	0	2	0	1	2	2	2
4367371|F|0-44:A>T-44:A>T	chr1B	680151472	44:A>T	0.991453	0.487069	0	0	2	0	0	0	0	0	0	0	0	0	0	2	2	0	0	2	2	2	2	0	2	0	0	2	0	2	0	0	0	0	0	0	2	2	2	2	0	2	2	0	0	0
10523766|F|0-66:A>G-66:A>G	chr1B	681298099	66:A>G	0.897436	0.457143	2	1	2	2	2	2	0	2	2	0	0	0	0	0	0	0	0	0	1	2	0	0	0	2	2	2	0	0	0	2	2	0	0	0	0	0	0	0	2	2	0	2	2	0
4215880|F|0-9:G>C-9:G>C	chr1B	681422206	9:G>C	0.991453	0.349138	0	1	2	2	1	0	0	0	0	0	0	0	0	2	0	0	0	2	2	0	2	0	1	2	2	0	2	0	0	0	0	0	0	0	0	0	0	0	0	2	0	2	0	0
10521510|F|0-50:C>T-50:C>T	chr1B	683018515	50:C>T	0.991453	0.228448	0	0	2	0	0	0	0	0	0	0	0	0	0	2	0	0	0	2	2	0	2	0	0	0	0	0	0	0	0	0	0	0	0	0	0	0	0	0	0	2	0	0	0	0
4566341|F|0-64:A>G-64:A>G	chr1B	683447813	64:A>G	0.948718	0.342342	2	1	2	0	2	0	2	0	2	2	2	2	2	2	0	2	2	2	2	0	2	2	0	0	0	0	0	0	2	2	2	2	2	2	2	2	0	2	2	2	0	0	2	2
10517341|F|0-35:C>A-35:C>A	chr1B	683611851	35:C>A	0.982906	0.0869565	0	0	0	0	0	0	0	0	0	0	0	0	0	0	0	0	0	0	0	0	0	0	0	0	0	0	0	0	0	0	0	0	0	0	2	2	0	1	0	0	0	0	0	0
10508104|F|0-29:G>C-29:G>C	chr1B	683732063	29:G>C	0.923077	0.314815	0	0	2	0	0	0	0	0	0	0	0	0	2	2	0	0	0	2	2	0	2	0	0	0	0	0	0	0	0	0	0	0	0	0	2	2	0	2	0	2	0	0	0	0
4563834|F|0-23:A>G-23:A>G	chr1B	683871446	23:A>G	0.931624	0.0779816	0	0	0	0	0	2	0	2	0	0	0	0	0	0	0	0	0	0	0	0	0	0	0	0	0	0	0	0	0	0	0	0	0	1	0	0	0	0	0	0	0	0	0	0
4563834|F|0-53:G>C-53:G>C	chr1B	683871446	53:G>C	0.905983	0.0518868	0	0	0	0	0	0	0	0	0	0	0	0	0	0	0	0	0	0	0	0	0	0	1	2	2	0	2	0	0	0	0	0	0	0	0	0	0	0	0	0	0	0	0	0
4368826|F|0-21:T>C-21:T>C	chr1B	684071900	21:T>C	1	0.478632	0	0	2	0	1	2	0	2	0	0	0	0	2	2	0	0	0	2	2	0	2	0	1	2	2	0	2	0	0	0	0	0	0	0	2	2	0	2	1	2	0	0	0	0
3041930|F|0-31:C>G-31:C>G	chr1B	685005808	31:C>G	0.965812	0.19469	0	2	0	0	0	2	0	2	0	0	0	0	0	0	0	0	0	0	0	0	0	0	0	2	2	2	2	0	0	0	0	0	0	0	0	0	0	0	0	0	0	0	0	0
10521776|F|0-47:C>T-47:C>T	chr1B	685280960	47:C>T	1	0.0982906	0	0	0	0	0	0	0	0	0	0	0	0	0	0	0	0	0	0	0	0	0	0	1	2	2	0	2	0	0	0	0	0	0	0	0	0	0	0	1	0	0	0	0	0
4204367|F|0-39:A>G-39:A>G	chr1B	685789966	39:A>G	0.91453	0.214953	0	0	0	0	0	2	0	2	0	0	0	0	0	0	0	0	0	0	0	0	0	0	2	2	2	2	2	2	0	0	0	0	0	0	0	0	0	0	0	0	0	0	0	0
10515086|F|0-30:T>G-30:T>G	chr1B	685894168	30:T>G	0.931624	0.133028	0	2	2	2	2	2	2	2	2	2	2	2	2	2	2	2	2	2	2	2	2	2	0	2	2	0	2	0	2	2	2	2	2	2	2	2	2	2	2	2	2	2	2	2
4369068|F|0-50:C>T-50:C>T	chr1B	685894863	50:C>T	0.948718	0.126126	2	0	0	0	0	0	0	0	0	0	0	0	0	0	0	0	0	0	0	0	0	0	0	0	0	2	0	2	0	0	0	0	0	0	0	0	0	0	0	0	0	0	0	0
8510733|F|0-66:A>G-66:A>G	chr1B	686246764	66:A>G	0.905983	0.132075	0	1	0	0	0	2	0	2	0	0	0	0	0	0	0	0	0	0	0	0	0	0	0	0	0	0	0	0	0	0	0	0	0	0	0	0	0	0	0	0	0	0	0	0
4343566|F|0-6:G>T-6:G>T	chr1B	686380052	6:G>T	0.948718	0.216216	0	0	0	0	0	2	0	2	0	0	0	0	0	0	2	0	0	0	0	2	0	0	0	0	0	0	0	0	0	0	0	0	0	0	0	0	2	0	0	0	2	0	0	0
4351467|F|0-56:G>C-56:G>C	chr1B	686380055	56:G>C	1	0.235043	0	2	0	0	0	2	0	2	0	0	0	0	0	0	2	0	0	0	0	0	0	0	0	0	0	0	0	0	0	0	0	0	0	0	0	0	2	0	0	0	2	0	0	0
3045856|F|0-56:G>A-56:G>A	chr1B	686461222	56:G>A	1	0.226496	0	2	0	0	0	2	0	2	0	0	0	0	0	0	2	0	0	0	0	0	0	0	0	0	0	0	0	0	0	0	0	0	0	0	0	0	2	0	0	0	2	0	0	0
4367751|F|0-41:T>G-41:T>G	chr1B	686461225	41:T>G	1	0.222222	0	2	0	0	0	2	0	2	0	0	0	0	0	0	2	0	0	0	0	0	0	0	0	0	0	0	0	0	0	0	0	0	0	0	0	0	2	0	0	0	2	0	0	0
4369812|F|0-64:G>A-64:G>A	chr1B	686517260	64:G>A	0.871795	0.191176	0	2	0	0	0	0	0	0	0	0	0	0	0	0	0	0	0	0	0	2	0	0	0	0	0	0	0	0	0	0	0	0	0	0	0	0	2	0	0	0	2	0	0	0
4213484|F|0-11:A>C-11:A>C	chr1B	686982645	11:A>C	1	0.376068	0	2	0	0	0	0	0	0	0	0	0	0	2	2	2	0	0	0	2	2	0	2	1	2	2	0	2	0	0	0	1	0	0	0	0	0	0	0	0	2	2	0	0	0
14479218|F|0-14:T>G-14:T>G	chr1B	687584785	14:T>G	0.948718	0.427928	1	2	0	0	1	0	1	0	0	0	1	1	1	2	2	1	0	0	1	2	0	2	1	1	1	1	1	1	0	0	0	1	0	1	0	0	0	0	0	2	2	0	0	1
4208910|F|0-17:G>T-17:G>T	chr1B	688863102	17:G>T	0.940171	0.2	2	2	2	2	2	2	2	2	2	2	2	2	0	0	2	2	2	2	0	2	2	0	2	2	2	2	2	2	2	2	2	2	2	2	2	2	2	2	2	0	2	2	2	2
4209236|F|0-41:A>G-41:A>G	chr1B	688920389	41:A>G	0.923077	0.180556	2	2	2	2	2	2	2	2	2	2	2	2	1	0	2	2	2	2	0	2	2	0	2	2	2	2	2	2	2	2	2	2	2	2	2	2	2	2	2	2	2	2	2	2
54358176|F|0-40:C>T-40:C>T	chr1B	689002816	40:C>T	0.888889	0.144231	0	1	0	0	0	0	0	0	0	0	0	0	0	0	1	0	0	0	0	2	0	0	0	0	0	0	0	0	0	0	0	0	0	0	0	0	0	0	0	0	2	0	0	0
4348715|F|0-34:G>C-34:G>C	chr1B	689975450	34:G>C	0.982906	0.182609	0	2	0	0	0	0	0	0	0	0	0	0	0	0	2	0	0	0	0	2	0	0	0	0	0	0	0	0	0	0	0	0	0	0	0	0	0	0	0	0	2	0	0	0
3619358|F|0-39:A>T-39:A>T	chr1B	690436368	39:A>T	0.940171	0.222727	0	1	0	0	0	0	0	0	0	0	0	0	0	0	2	0	0	0	0	2	0	0	0	0	0	0	0	0	0	0	0	0	0	0	0	0	2	0	0	0	2	0	0	0
3044585|F|0-43:A>G-43:A>G	chr1B	691739422	43:A>G	0.871795	0.406863	0	2	0	0	0	0	0	0	0	1	1	0	1	2	2	0	0	0	2	2	0	0	0	0	0	0	0	0	0	0	0	0	0	0	0	0	0	0	0	2	2	0	0	0
3624634|F|0-44:A>G-44:A>G	chr1B	692922415	44:A>G	1	0.418803	2	2	0	0	0	0	0	0	0	0	0	0	0	0	2	0	0	0	1	2	0	0	1	0	0	2	2	2	0	0	0	0	0	0	2	2	2	2	0	0	2	0	0	0
8535183|F|0-56:A>C-56:A>C	chr1B	692922837	56:A>C	0.948718	0.441441	0	0	2	2	2	2	2	2	2	2	2	2	2	2	0	2	2	2	2	0	2	2	0	0	0	0	0	0	2	2	2	2	2	2	0	0	0	0	2	2	0	2	2	2
4348703|F|0-38:A>C-38:A>C	chr1B	696048559	38:A>C	1	0.0811966	2	2	2	2	2	0	2	0	2	2	2	2	2	2	2	2	2	2	2	2	2	2	2	2	2	2	2	2	2	2	2	2	2	0	2	2	2	2	2	2	2	2	2	2
4212938|F|0-15:G>C-15:G>C	chr1B	696086935	15:G>C	1	0.149573	2	2	2	2	2	2	2	2	2	2	2	2	0	0	2	2	2	2	0	2	2	2	2	2	2	2	2	2	2	2	2	2	2	2	2	2	2	2	2	0	2	2	2	2
4370261|F|0-31:A>G-31:A>G	chr1B	696182339	31:A>G	1	0.141026	0	0	0	0	0	2	0	2	0	0	0	0	0	0	0	0	0	0	0	0	0	0	1	2	2	2	2	2	0	0	1	0	0	0	0	0	0	0	0	0	0	0	0	0
4567686|F|0-57:G>A-57:G>A	chr1B	696245137	57:G>A	0.965812	0.106195	0	0	0	0	0	2	0	2	0	0	0	0	0	0	0	0	0	0	0	0	0	0	2	2	2	2	2	2	0	0	0	0	0	0	0	0	0	0	0	0	0	0	0	0
14477140|F|0-62:G>A-62:G>A	chr1B	696245140	62:G>A	0.974359	0.0964912	2	2	2	2	1	0	2	0	2	2	2	2	2	2	2	2	2	2	2	2	2	2	2	2	2	2	2	2	2	2	2	2	2	2	2	2	2	2	2	2	2	2	2	2
4564560|F|0-31:C>A-31:C>A	chr1B	696246039	31:C>A	0.965812	0.106195	0	0	0	0	0	2	0	2	0	0	0	0	0	0	0	0	0	0	0	0	0	0	2	2	2	2	2	2	0	0	0	0	0	0	0	0	0	0	0	0	0	0	0	0
4370940|F|0-20:C>G-20:C>G	chr1B	696822769	20:C>G	1	0.0726496	0	2	0	0	0	0	0	0	0	0	0	0	0	0	0	0	0	0	0	0	0	0	1	2	2	0	0	0	0	0	0	0	0	0	0	0	0	0	0	0	0	0	0	0
3043081|F|0-48:T>C-48:T>C	chr1B	697664489	48:T>C	1	0.0854701	0	2	0	0	0	0	0	0	0	0	0	0	0	0	0	0	0	0	0	0	0	0	1	2	2	0	0	0	0	0	0	0	0	0	0	0	0	0	0	0	0	0	0	0
4369516|F|0-21:A>G-21:A>G	chr1B	697878639	21:A>G	0.991453	0.0991379	0	2	0	0	0	0	0	0	0	0	0	0	0	0	0	0	0	0	0	0	0	0	1	2	2	0	0	0	0	0	0	0	0	0	0	0	0	0	0	0	0	0	0	0
3041913|F|0-35:C>T-35:C>T	chr1B	699573338	35:C>T	1	0.0811966	0	1	0	0	0	0	0	0	0	0	0	0	0	0	0	0	0	0	0	0	0	0	1	2	2	0	0	0	0	0	0	0	0	0	2	0	0	0	0	0	0	0	0	0
4208387|F|0-33:C>G-33:C>G	chr1B	700196324	33:C>G	0.991453	0.172414	2	2	2	2	2	2	2	2	2	2	2	2	0	0	2	2	2	2	0	2	2	2	2	2	2	2	2	2	2	2	2	2	2	2	2	2	2	2	2	0	2	2	2	2
3045961|F|0-40:T>C-40:T>C	chr1B	700205254	40:T>C	1	0.269231	0	2	0	0	0	0	0	0	0	0	0	0	2	2	0	0	0	0	2	0	0	0	1	2	2	0	0	0	0	0	0	0	0	2	2	0	0	0	0	2	0	0	0	0
4209475|F|0-68:T>C-68:T>C	chr1B	700584033	68:T>C	0.982906	0.221739	0	2	0	2	0	0	0	2	0	1	0	0	0	0	0	1	0	0	0	2	0	0	0	2	2	0	0	0	0	0	0	0	0	2	2	0	2	0	0	0	0	0	0	0
4368199|F|0-7:G>A-7:G>A	chr1B	700650619	7:G>A	0.991453	0.323276	2	2	0	2	0	0	0	2	0	1	0	0	0	0	0	0	0	0	1	2	0	0	1	2	2	0	0	0	0	0	0	0	0	2	2	2	2	2	0	0	0	0	0	0
4360371|F|0-62:C>T-62:C>T	chr1B	701004669	62:C>T	0.940171	0.427273	2	2	0	2	0	0	0	2	0	0	0	0	2	2	0	0	0	0	2	0	0	0	0	2	2	0	0	0	0	0	0	0	0	2	2	2	0	2	0	2	0	0	0	0
8512124|F|0-10:G>C-10:G>C	chr1R	546457	10:G>C	0.965812	0.327434	2	2	2	0	2	2	2	0	2	2	2	0	2	2	0	0	2	2	2	2	2	0	0	0	0	0	0	0	2	2	2	2	2	2	2	0	2	0	2	2	0	2	0	0
10522933|F|0-16:T>A-16:T>A	chr1R	1040947	16:T>A	0.863248	0.326733	2	0	2	2	1	0	0	1	0	0	0	1	0	0	2	1	0	0	0	2	0	2	0	0	0	0	0	0	0	0	0	0	0	0	0	2	0	2	0	0	1	0	1	2
3041753|F|0-9:G>A-9:G>A	chr1R	2585677	9:G>A	0.965812	0.287611	2	1	0	0	0	0	0	0	0	2	2	2	2	2	0	2	2	0	2	0	2	1	0	0	0	0	0	0	0	0	0	0	0	0	0	2	0	2	2	0	0	0	1	0
4563878|F|0-25:G>T-25:G>T	chr1R	2887340	25:G>T	0.940171	0.05	0	0	0	0	0	0	0	0	0	0	0	0	0	0	0	0	0	0	0	2	0	0	0	0	0	0	0	0	0	0	0	0	0	0	0	0	0	0	0	0	0	0	0	0
4367690|F|0-30:C>T-30:C>T	chr1R	2899644	30:C>T	1	0.192308	1	0	0	2	0	0	0	2	0	0	0	0	0	0	0	0	0	0	0	2	0	2	0	0	0	0	0	0	0	0	0	0	0	0	0	0	0	0	0	0	0	0	1	2
3042880|F|0-29:C>G-29:C>G	chr1R	4264699	29:C>G	0.871795	0.0637255	2	2	2	0	0	2	0	0	0	0	0	0	0	0	0	0	0	0	0	2	0	0	0	0	0	0	0	0	0	0	0	0	0	0	0	0	0	0	0	0	0	2	0	0
4371047|F|0-62:C>G-62:C>G	chr1R	4567072	62:C>G	0.982906	0.0652174	0	0	0	0	1	0	0	0	0	0	0	2	0	0	0	2	0	0	0	0	0	0	0	0	1	0	0	0	0	0	1	0	0	0	0	0	0	0	0	0	0	0	0	0
3617326|F|0-47:T>C-47:T>C	chr1R	5090250	47:T>C	0.940171	0.268182	0	0	0	0	0	0	0	0	2	0	0	2	0	0	0	2	2	0	2	0	2	0	1	0	0	0	0	0	0	0	0	0	0	0	0	0	0	0	2	2	0	2	0	0
3040752|F|0-28:A>G-28:A>G	chr1R	5526679	28:A>G	0.957265	0.209821	1	0	0	2	1	2	0	1	0	0	0	0	0	0	0	0	1	0	0	0	0	0	0	0	0	0	0	0	2	2	2	0	0	0	0	0	0	0	1	0	0	0	2	0
4566874|F|0-59:C>A-59:C>A	chr1R	5794204	59:C>A	0.948718	0.0765766	0	0	0	0	0	0	0	0	0	0	0	0	0	0	0	0	0	0	0	0	0	0	0	0	0	0	0	0	0	0	0	0	0	0	0	0	0	0	0	0	0	0	0	0
4564432|F|0-9:T>C-9:T>C	chr1R	6765668	9:T>C	0.854701	0.055	0	0	0	0	0	0	0	0	0	0	0	2	0	0	0	2	0	0	0	0	0	0	0	0	0	0	0	0	0	0	0	0	0	0	0	0	0	0	0	0	0	0	0	0
3040623|F|0-27:T>G-27:T>G	chr1R	6836758	27:T>G	0.863248	0.242574	2	2	2	0	2	2	2	0	2	2	2	2	2	2	2	2	2	2	2	2	2	2	2	2	2	2	2	2	2	2	2	2	2	2	2	2	2	2	2	2	2	2	0	0
16353123|F|0-37:G>A-37:G>A	chr1R	8159496	37:G>A	0.854701	0.075	2	2	2	2	2	2	2	2	2	2	2	2	2	2	2	2	2	2	2	2	2	2	2	2	2	2	2	2	2	2	2	2	2	2	2	2	2	2	2	2	2	2	2	2
54346418|F|0-17:C>T-17:C>T	chr1R	8281011	17:C>T	0.888889	0.206731	0	0	0	2	0	0	0	2	0	0	0	0	0	0	2	0	0	0	0	0	0	0	0	0	0	0	0	0	0	0	0	0	0	0	0	0	0	0	2	0	2	0	2	2
11910288|F|0-19:T>A-19:T>A	chr1R	9797882	19:T>A	0.957265	0.424107	2	2	2	0	2	0	2	1	2	2	2	2	2	2	0	2	0	2	0	2	0	0	2	2	2	2	2	2	2	2	2	2	2	2	2	2	2	2	0	0	0	0	0	0
4212742|F|0-7:C>T-7:C>T	chr1R	10561930	7:C>T	0.940171	0.122727	0	0	0	0	0	0	0	0	0	0	0	0	0	0	0	0	2	0	0	0	2	0	0	0	0	0	0	0	0	0	0	0	0	0	0	0	0	0	0	2	0	0	0	0
3042558|F|0-14:A>G-14:A>G	chr1R	13313071	14:A>G	0.923077	0.37963	0	0	0	2	0	2	0	2	0	0	0	0	1	0	0	2	2	0	2	2	2	2	0	0	0	0	0	0	0	0	0	0	0	0	0	0	0	0	2	2	0	2	2	2
3043850|F|0-25:A>G-25:A>G	chr1R	13700006	25:A>G	0.974359	0.162281	0	0	0	2	0	0	0	2	0	0	0	2	0	0	0	2	0	0	0	2	0	0	0	0	0	0	0	0	0	0	0	0	0	0	0	0	0	0	2	0	0	0	1	2
3040571|F|0-33:G>A-33:G>A	chr1R	13707258	33:G>A	0.948718	0.135135	0	0	0	0	0	2	0	0	0	0	0	2	0	0	0	2	0	0	0	0	0	0	0	0	0	0	0	0	0	0	0	0	0	0	0	0	0	0	0	0	0	2	0	0
54360643|F|0-8:C>G-8:C>G	chr1R	13963043	8:C>G	0.923077	0.268519	2	2	2	0	2	0	2	0	2	2	2	0	2	2	0	0	2	2	2	0	2	2	2	2	2	2	2	2	2	2	2	2	2	2	2	2	2	2	0	2	0	0	1	0
10521385|F|0-32:C>A-32:C>A	chr1R	16491158	32:C>A	0.880342	0.281553	2	2	2	2	2	0	2	2	2	2	2	2	2	2	0	2	2	2	0	2	2	0	2	2	2	2	2	2	2	2	2	2	2	2	2	2	2	2	2	0	0	0	1	2
4219424|F|0-8:A>G-8:A>G	chr1R	16632437	8:A>G	0.991453	0.159483	2	2	2	2	2	0	2	2	2	2	2	2	2	2	0	2	2	2	2	2	2	2	2	2	2	2	2	2	2	2	2	2	2	2	2	2	2	2	2	0	0	0	2	2
10523642|F|0-27:A>C-27:A>C	chr1R	16646570	27:A>C	0.880342	0.131068	0	0	0	0	0	0	0	0	0	0	0	0	0	0	0	0	0	0	1	0	0	2	0	0	0	0	0	0	0	0	0	0	0	0	0	0	0	0	2	0	0	0	1	0
16355587|F|0-20:T>C-20:T>C	chr1R	17152907	20:T>C	0.948718	0.0675676	2	2	2	2	2	2	2	2	2	2	2	2	2	2	2	2	2	2	2	2	2	2	2	2	2	2	2	2	2	2	2	2	2	2	2	2	2	2	2	0	2	2	2	2
4218746|F|0-15:C>T-15:C>T	chr1R	17692793	15:C>T	1	0.239316	0	0	0	0	0	0	2	0	1	0	0	2	0	0	2	0	0	0	1	0	2	0	0	0	0	0	1	0	0	0	0	0	2	0	0	0	0	0	0	0	0	0	0	0
3043638|F|0-12:C>G-12:C>G	chr1R	19159289	12:C>G	0.974359	0.0570175	0	1	0	0	0	0	0	0	0	0	0	0	0	0	2	0	0	0	0	0	0	0	0	0	0	0	0	0	0	0	0	0	0	0	0	0	0	0	0	0	2	0	0	0
3608939|F|0-6:C>T-6:C>T	chr1R	20376712	6:C>T	0.854701	0.36	2	2	2	0	2	2	2	0	2	2	2	0	2	2	0	0	2	2	0	0	2	0	2	2	2	2	2	2	2	2	2	2	2	2	2	2	2	2	0	2	0	2	0	0
54355006|F|0-68:C>T-68:C>T	chr1R	20904548	68:C>T	0.948718	0.112613	0	0	0	0	0	0	0	0	0	0	0	0	0	0	0	0	0	0	2	0	0	2	0	0	0	0	0	0	0	0	0	0	0	0	0	1	0	0	2	0	0	0	2	0
4341038|F|0-47:G>A-47:G>A	chr1R	24124525	47:G>A	0.965812	0.261062	0	0	0	2	0	2	0	1	0	0	0	0	0	0	2	0	0	0	0	2	0	0	0	0	0	0	0	0	0	0	0	0	0	0	0	0	0	0	0	2	2	2	1	2
22074493|F|0-29:C>T-29:C>T	chr1R	24755542	29:C>T	0.948718	0.0585586	0	1	0	0	0	0	0	0	0	0	0	2	0	0	0	2	0	0	0	0	0	0	0	0	0	0	0	0	0	0	0	0	0	0	0	0	0	0	0	0	0	0	0	0
3607626|F|0-23:T>A-23:T>A	chr1R	24798965	23:T>A	0.957265	0.0580357	0	1	0	0	0	0	0	0	0	0	0	2	0	0	0	2	0	0	0	0	0	0	0	0	0	0	0	0	0	0	0	0	0	0	0	0	0	0	0	0	0	0	0	0
3617447|F|0-48:T>G-48:T>G	chr1R	24921111	48:T>G	0.991453	0.103448	0	0	0	0	0	0	0	0	0	0	0	0	0	0	0	0	0	0	2	0	0	2	0	0	0	0	0	0	0	0	0	0	0	0	0	0	0	0	2	0	0	0	1	0
3048225|F|0-62:G>A-62:G>A	chr1R	27305039	62:G>A	0.880342	0.208738	0	0	0	2	0	2	0	2	0	0	0	0	0	0	0	0	0	0	1	2	0	0	0	0	0	0	0	0	0	0	0	0	0	0	0	0	0	0	0	0	0	2	2	2
3044036|F|0-20:G>A-20:G>A	chr1R	28161020	20:G>A	0.940171	0.159091	0	0	0	0	0	0	0	0	0	0	0	0	0	0	0	0	0	0	0	0	0	2	0	0	0	0	0	0	0	0	0	0	0	0	0	0	0	0	2	2	0	2	0	0
3604397|F|0-14:G>A-14:G>A	chr1R	30227968	14:G>A	0.965812	0.146018	0	0	0	0	0	0	0	0	0	0	0	0	0	0	0	0	0	0	0	0	0	2	0	0	0	0	0	0	0	0	0	0	0	0	0	0	0	0	0	2	0	2	0	0
8511813|F|0-7:G>T-7:G>T	chr1R	31589463	7:G>T	0.897436	0.114286	0	0	0	2	0	0	0	2	0	0	0	0	0	0	0	0	0	0	0	2	0	0	0	0	0	0	0	0	0	0	0	0	0	0	0	0	0	0	0	0	0	0	2	2
3617596|F|0-22:G>C-22:G>C	chr1R	33122482	22:G>C	0.854701	0.295	0	1	0	0	0	2	0	0	0	0	0	0	0	0	0	0	0	0	0	2	0	2	2	2	2	2	2	2	0	0	0	0	0	0	0	0	0	0	2	2	0	2	2	0
4368387|F|0-38:T>C-38:T>C	chr1R	33953843	38:T>C	0.991453	0.163793	0	0	0	2	0	0	0	2	0	0	0	0	1	0	0	0	0	0	0	2	0	0	0	0	0	0	0	0	0	0	0	0	0	1	0	0	0	0	2	0	0	0	2	2
4352789|F|0-61:G>T-61:G>T	chr1R	34270843	61:G>T	0.880342	0.160194	0	0	0	0	0	0	0	0	0	0	0	0	1	0	0	0	0	0	0	0	0	2	0	0	0	0	0	0	0	0	0	0	0	0	0	0	0	0	0	2	0	2	0	0
4207164|F|0-11:C>G-11:C>G	chr1R	34553372	11:C>G	0.880342	0.262136	2	2	2	2	2	2	2	2	2	2	2	0	2	2	2	2	2	2	2	2	2	0	0	0	0	0	0	0	2	2	2	2	2	2	2	2	2	2	2	0	2	0	2	2
4211671|F|0-41:C>T-41:C>T	chr1R	34650660	41:C>T	0.991453	0.0991379	0	0	0	2	0	0	0	2	0	0	0	0	0	0	0	0	0	0	0	1	0	0	0	0	0	0	0	0	0	0	0	0	0	0	0	0	0	0	0	0	0	0	1	2
3047059|F|0-8:A>G-8:A>G	chr1R	34814181	8:A>G	0.854701	0.195	2	2	2	0	2	2	2	0	2	2	2	2	2	2	2	2	2	2	2	0	2	2	0	0	0	0	0	0	2	2	2	2	2	2	2	2	2	2	2	2	2	2	1	0
16312635|F|0-56:G>C-56:G>C	chr1R	34938845	56:G>C	1	0.264957	0	0	0	2	0	0	0	2	0	0	0	0	0	0	0	0	0	0	0	2	0	2	0	0	0	0	0	0	1	0	0	0	0	0	0	0	0	0	0	2	0	2	1	2
4352237|F|0-63:G>T-63:G>T	chr1R	35169857	63:G>T	0.871795	0.181373	0	1	0	0	0	2	0	0	0	0	0	0	0	0	0	0	0	0	0	0	0	2	0	0	0	0	0	0	0	0	0	0	0	0	0	0	0	0	0	2	0	2	0	0
4352915|F|0-8:A>C-8:A>C	chr1R	36292299	8:A>C	0.923077	0.0833333	0	0	0	0	0	0	0	0	0	0	0	0	0	0	0	0	0	0	0	0	0	0	0	0	0	0	0	0	0	0	0	0	0	0	0	0	0	0	0	0	0	0	0	0
4370985|F|0-34:T>C-34:T>C	chr1R	38187814	34:T>C	0.897436	0.161905	0	0	0	0	0	0	0	0	0	0	0	0	0	0	0	0	0	0	0	0	0	2	0	0	0	0	0	0	0	0	0	0	0	0	0	0	0	0	0	2	0	2	0	0
4370985|F|0-68:C>G-68:C>G	chr1R	38187814	68:C>G	0.871795	0.122549	0	0	0	2	0	0	0	2	0	0	0	0	0	0	0	0	0	0	0	2	0	0	0	0	0	0	0	0	0	0	0	0	0	0	0	0	0	0	0	0	0	0	1	2
11912645|F|0-11:C>G-11:C>G	chr1R	38605462	11:C>G	0.854701	0.055	2	2	2	2	2	2	2	2	2	2	2	2	2	2	2	2	2	2	2	2	2	2	2	2	2	2	2	2	0	2	2	2	2	2	2	2	2	2	0	2	2	2	0	2
4204753|F|0-5:G>A-5:G>A	chr1R	38607265	5:G>A	0.897436	0.133333	0	0	0	0	0	2	0	0	0	0	0	0	0	0	0	0	0	0	0	2	0	0	2	2	2	2	2	2	2	0	1	0	0	0	0	0	0	0	2	0	0	0	2	0
10519512|F|0-19:G>C-19:G>C	chr1R	38990187	19:G>C	0.991453	0.0948276	0	0	0	2	0	0	0	2	0	0	0	0	0	0	0	0	0	0	0	2	0	0	0	0	0	0	0	0	0	0	0	0	0	0	0	0	0	0	0	0	0	0	1	2
4209578|F|0-20:T>C-20:T>C	chr1R	39983855	20:T>C	1	0.106838	0	0	0	2	0	0	0	2	0	0	0	0	0	0	0	0	0	0	0	2	0	0	0	0	0	0	0	0	0	0	0	0	0	0	0	0	0	0	0	0	0	0	1	2
11911436|F|0-14:C>T-14:C>T	chr1R	39983858	14:C>T	0.854701	0.225	0	0	0	0	0	2	0	0	0	0	0	2	2	0	0	2	0	0	0	0	0	0	2	2	2	2	2	2	2	0	0	0	0	0	0	0	0	0	2	0	0	0	2	2
4213087|F|0-33:C>G-33:C>G	chr1R	41605956	33:C>G	0.948718	0.301802	0	0	0	2	0	0	0	2	0	0	0	0	0	0	0	0	0	0	0	2	0	0	2	2	2	2	2	2	0	0	0	0	2	0	2	0	0	0	0	0	0	0	1	2
4551080|F|0-32:G>C-32:G>C	chr1R	41990574	32:G>C	0.991453	0.185345	2	2	2	2	2	0	2	2	2	2	2	0	0	2	2	0	2	2	2	2	2	2	0	0	0	0	0	0	0	2	2	2	0	2	0	2	2	2	0	2	2	2	1	2
4368527|F|0-17:G>A-17:G>A	chr1R	41990574	17:G>A	1	0.277778	2	2	0	0	0	0	0	0	0	0	0	0	1	2	0	0	2	0	2	0	0	2	0	0	0	0	0	0	0	1	2	0	0	0	0	0	0	0	2	2	0	0	0	0
3605905|F|0-11:A>T-11:A>T	chr1R	42543074	11:A>T	0.863248	0.0891089	0	0	0	0	0	0	0	0	0	0	0	0	0	0	0	0	0	0	0	0	0	0	0	0	0	0	0	0	0	0	0	0	0	0	0	0	0	0	0	0	0	0	0	0
4552911|F|0-56:A>G-56:A>G	chr1R	43396289	56:A>G	0.948718	0.216216	0	0	0	0	0	0	0	0	0	0	0	2	2	0	0	2	0	0	0	0	0	0	2	2	2	2	2	2	0	0	0	0	2	0	2	0	0	0	0	0	0	0	0	0
4361816|F|0-54:T>C-54:T>C	chr1R	43613345	54:T>C	0.991453	0.172414	0	1	0	0	0	2	0	0	0	1	0	2	2	0	0	1	0	0	0	0	0	0	2	2	2	2	2	2	0	0	0	0	2	0	2	0	0	0	0	0	0	0	0	0
54354401|F|0-40:T>C-40:T>C	chr1R	46447113	40:T>C	0.854701	0.175	2	2	2	2	2	2	2	2	2	2	2	0	0	2	2	0	2	2	2	2	2	2	0	0	0	0	0	0	2	2	2	2	2	2	2	2	2	2	2	2	2	2	2	2
4208880|F|0-17:C>A-17:C>A	chr1R	46450737	17:C>A	1	0.166667	2	2	2	2	2	2	0	2	2	2	2	2	2	2	2	2	2	2	2	2	2	2	2	2	2	2	2	2	2	2	2	2	2	2	2	2	2	0	2	2	2	2	2	2
4368223|F|0-28:T>G-28:T>G	chr1R	49038170	28:T>G	0.940171	0.445455	2	2	0	2	2	2	0	2	2	0	0	0	2	2	0	0	2	0	2	2	0	2	0	0	0	0	0	0	0	2	2	0	0	0	0	2	0	2	2	2	0	2	0	0
4344038|F|0-44:A>G-44:A>G	chr1R	49038170	44:A>G	0.871795	0.122549	0	0	0	0	0	0	0	0	0	0	0	2	2	0	0	2	0	0	0	0	0	0	0	0	0	0	0	0	0	0	0	0	0	0	0	0	0	0	0	0	0	0	0	0
4361309|F|0-13:T>C-13:T>C	chr1R	49246513	13:T>C	1	0.431624	0	0	2	0	0	0	2	0	0	2	2	2	0	0	2	2	0	2	0	0	2	0	2	2	2	2	2	2	2	0	0	2	2	2	2	0	2	0	0	0	2	0	2	2
10507353|F|0-18:G>C-18:G>C	chr1R	49293210	18:G>C	0.923077	0.0740741	0	0	0	0	0	0	0	0	0	0	0	0	0	0	0	0	0	0	2	0	0	0	0	0	0	0	0	0	2	0	0	0	0	0	0	0	0	0	2	0	0	0	1	0
3044649|F|0-45:G>T-45:G>T	chr1R	49293504	45:G>T	0.940171	0.245455	0	0	0	2	0	0	0	2	0	0	0	0	0	0	0	0	0	0	0	2	0	0	2	2	1	2	2	2	0	0	0	0	0	0	0	0	0	0	0	0	0	0	2	2
3624469|F|0-62:T>C-62:T>C	chr1R	49293674	62:T>C	0.897436	0.0761905	2	2	2	2	2	2	2	2	2	2	2	2	2	2	2	2	2	2	0	2	2	2	2	2	2	2	2	2	0	2	2	2	2	2	2	2	2	2	0	2	2	2	1	2
4209414|F|0-29:C>G-29:C>G	chr1R	50199933	29:C>G	1	0.286325	2	2	2	1	2	2	0	1	2	2	2	2	2	2	2	2	2	2	2	1	2	2	2	2	2	2	2	2	0	2	2	2	2	2	2	2	2	0	2	2	2	2	1	1
8539229|F|0-27:A>T-27:A>T	chr1R	50461592	27:A>T	0.91453	0.140187	0	0	0	2	0	1	0	2	0	0	0	0	0	0	0	0	0	0	0	2	0	0	2	0	0	0	0	0	0	0	0	0	1	0	0	0	0	0	0	0	0	0	1	2
8539229|F|0-35:C>T-35:C>T	chr1R	50461592	35:C>T	0.91453	0.172897	0	0	0	2	0	0	0	2	0	0	0	0	0	0	0	0	0	0	0	2	0	0	0	0	0	0	0	0	0	0	0	0	0	0	0	0	0	0	0	0	0	0	1	2
10523606|F|0-22:G>C-22:G>C	chr1R	50824603	22:G>C	0.863248	0.143564	0	0	0	0	0	0	0	0	0	0	0	0	0	0	0	0	0	0	2	0	0	0	2	2	2	2	2	2	2	0	0	0	0	0	0	0	1	0	2	0	0	0	2	0
10523606|F|0-31:C>G-31:C>G	chr1R	50824603	31:C>G	0.871795	0.156863	0	0	0	2	0	0	0	2	0	0	0	1	1	0	0	1	0	0	0	2	0	0	0	0	0	0	0	0	2	0	0	0	0	0	0	0	0	0	0	0	0	0	2	2
3045683|F|0-61:A>C-61:A>C	chr1R	51206900	61:A>C	0.897436	0.328571	0	0	0	2	0	2	0	2	0	0	0	2	2	0	0	2	0	0	2	2	0	0	2	2	2	2	2	2	2	0	0	0	0	0	0	0	0	0	2	0	0	0	2	2
11910336|F|0-45:C>G-45:C>G	chr1R	51325530	45:C>G	0.923077	0.375	0	1	0	2	0	2	0	2	0	0	0	2	2	0	0	2	0	0	2	2	0	0	2	2	2	2	2	2	2	0	0	0	2	0	2	0	0	0	2	0	0	0	2	2
3044818|F|0-38:A>G-38:A>G	chr1R	52258670	38:A>G	1	0.307692	0	0	0	2	0	2	0	2	0	1	0	0	0	0	0	0	0	0	2	2	0	0	2	2	2	2	2	2	2	0	0	0	2	0	2	0	0	0	2	0	0	0	2	2
4368713|F|0-7:G>A-7:G>A	chr1R	52966114	7:G>A	0.965812	0.19469	0	0	0	2	0	0	0	2	0	0	0	0	0	0	0	0	0	0	1	2	0	0	0	0	0	0	0	0	2	0	0	0	0	0	0	0	0	0	2	0	0	0	2	2
8511956|F|0-55:A>G-55:A>G	chr1R	52966117	55:A>G	0.880342	0.330097	0	0	0	2	0	2	0	2	0	0	0	0	0	0	0	0	0	0	2	2	0	0	0	0	0	0	0	0	2	0	0	0	0	0	0	0	0	0	2	0	0	0	2	2
4350724|F|0-14:A>C-14:A>C	chr1R	54443184	14:A>C	0.871795	0.0784314	0	0	0	0	0	0	0	0	0	0	0	0	0	0	0	0	0	0	0	0	0	0	0	0	0	0	0	0	2	0	0	0	0	0	0	0	0	0	2	0	0	0	1	0
10520240|F|0-7:G>T-7:G>T	chr1R	54861567	7:G>T	0.871795	0.25	0	0	0	0	0	2	0	0	0	0	0	2	2	0	0	2	0	0	2	0	0	0	2	2	2	2	2	2	2	0	0	0	0	0	0	0	0	0	0	0	0	0	2	0
4563649|F|0-36:A>T-36:A>T	chr1R	55204325	36:A>T	0.965812	0.123894	0	0	0	0	0	2	0	0	0	0	0	0	0	0	0	0	0	0	0	0	0	0	2	2	2	2	2	2	0	0	0	0	2	0	2	0	0	0	0	0	0	0	0	0
3046865|F|0-28:A>G-28:A>G	chr1R	55341752	28:A>G	0.91453	0.149533	0	0	0	2	0	0	0	2	0	0	0	0	0	0	0	0	0	0	0	2	0	0	0	0	0	0	0	0	0	0	0	0	0	0	0	0	0	0	0	0	0	0	2	2
10514989|F|0-7:T>C-7:T>C	chr1R	56523275	7:T>C	0.982906	0.434783	2	2	2	0	2	0	2	0	2	2	2	0	0	2	2	0	2	2	0	0	2	2	0	0	0	0	0	0	0	2	2	2	0	2	0	2	2	2	0	2	2	2	0	0
3045777|F|0-20:A>T-20:A>T	chr1R	56624017	20:A>T	0.957265	0.0848214	0	0	0	0	0	0	0	0	0	0	0	0	0	0	0	0	0	0	0	0	0	0	0	0	0	0	0	0	0	0	0	0	0	0	0	0	0	0	0	0	0	0	0	0
3045777|F|0-23:T>C-23:T>C	chr1R	56624017	23:T>C	0.931624	0.0504587	0	0	0	0	0	0	0	0	0	0	0	0	0	0	0	0	0	0	0	0	0	0	2	2	2	2	2	1	0	0	0	0	0	0	0	0	0	0	0	0	0	0	0	0
4564169|F|0-52:A>T-52:A>T	chr1R	57295748	52:A>T	1	0.401709	0	0	0	2	0	2	0	2	0	0	0	2	2	0	0	2	0	0	2	2	0	0	2	2	2	2	2	2	2	0	0	0	2	0	2	0	0	0	2	0	0	0	2	2
3619223|F|0-46:A>C-46:A>C	chr1R	57295751	46:A>C	0.940171	0.368182	0	0	0	2	0	2	0	2	0	0	0	2	2	0	0	2	0	0	2	2	0	0	2	2	2	2	2	2	2	0	0	0	0	0	0	0	0	0	2	0	0	0	2	2
4351804|F|0-46:A>C-46:A>C	chr1R	57295751	46:A>C	0.931624	0.37156	0	0	0	2	0	2	0	2	0	0	0	2	2	0	0	2	0	0	2	2	0	0	2	2	2	2	2	2	2	0	0	0	0	0	0	0	0	0	2	0	0	0	2	2
3616949|F|0-23:C>G-23:C>G	chr1R	58402008	23:C>G	0.965812	0.0707965	2	2	2	2	2	2	2	2	2	2	2	2	2	2	2	2	2	2	0	2	2	2	2	2	2	2	2	2	0	2	2	2	2	2	2	2	2	2	0	2	2	2	1	2
4370333|F|0-45:T>C-45:T>C	chr1R	58990363	45:T>C	0.897436	0.285714	0	0	0	2	0	0	0	2	0	0	0	2	2	0	0	2	0	0	0	2	0	0	0	0	0	0	0	0	0	0	0	0	2	0	2	0	0	0	0	0	0	0	1	2
4367130|F|0-28:C>G-28:C>G	chr1R	60015852	28:C>G	0.991453	0.181034	2	2	2	0	2	2	2	0	2	2	2	2	2	2	2	2	2	2	2	0	2	2	0	0	0	0	0	0	2	2	2	2	2	2	2	2	2	2	2	2	2	2	1	0
3042931|F|0-42:C>T-42:C>T	chr1R	60990600	42:C>T	0.888889	0.192308	0	0	0	0	0	0	0	0	0	0	0	2	2	0	0	1	0	0	0	0	0	0	2	2	2	2	2	2	0	0	0	0	0	0	0	0	0	0	0	0	0	0	0	0
3619272|F|0-36:C>T-36:C>T	chr1R	61300876	36:C>T	0.923077	0.236111	0	1	0	2	0	2	0	2	0	0	0	2	2	0	0	0	0	0	2	2	0	0	0	0	0	0	0	0	2	0	0	0	0	0	0	0	0	0	2	0	0	0	2	2
4355244|F|0-51:A>G-51:A>G	chr1R	61812249	51:A>G	0.982906	0.230435	0	0	0	2	0	0	0	2	0	0	0	0	0	0	0	0	0	0	0	2	0	0	0	0	0	0	0	0	0	0	0	0	2	0	2	0	0	0	0	0	0	0	1	1
4201655|F|0-7:G>T-7:G>T	chr1R	62911101	7:G>T	0.863248	0.143564	0	0	0	0	0	0	0	0	0	0	0	0	0	0	0	0	0	0	2	0	0	0	2	2	2	2	2	2	2	0	0	0	0	0	0	0	0	0	2	0	0	0	2	0
40904361|F|0-7:G>A-7:G>A	chr1R	63530087	7:G>A	0.931624	0.16055	0	1	0	0	0	2	0	0	0	0	0	1	1	0	0	1	0	0	2	0	0	0	0	0	0	0	0	0	2	0	0	0	2	0	2	0	0	0	2	0	0	0	1	0
40904361|F|0-19:G>T-19:G>T	chr1R	63530087	19:G>T	0.888889	0.0865385	0	0	0	0	0	0	0	0	0	0	0	0	0	0	0	0	0	0	2	0	0	0	0	0	0	0	0	0	2	0	0	0	0	0	0	0	0	0	2	0	0	0	1	0
4209976|F|0-30:A>G-30:A>G	chr1R	64047237	30:A>G	0.931624	0.279817	2	2	2	0	2	2	2	0	2	2	2	0	0	2	2	0	2	2	2	0	2	2	0	0	0	0	0	0	2	2	2	2	2	2	2	2	2	2	2	2	2	2	2	0
3617710|F|0-34:G>T-34:G>T	chr1R	64342632	34:G>T	0.965812	0.340708	2	2	2	0	2	0	2	0	2	2	2	2	2	2	2	2	2	2	0	0	2	2	0	0	0	0	0	0	0	2	2	2	2	2	2	2	2	2	0	2	2	2	0	0
22071908|F|0-11:C>T-11:C>T	chr1R	64853455	11:C>T	1	0.0854701	0	0	0	0	0	2	0	0	0	0	0	2	2	0	0	2	0	0	0	0	0	0	0	0	0	0	0	0	0	0	0	0	2	0	2	0	0	0	0	0	0	0	0	0
4211792|F|0-21:C>G-21:C>G	chr1R	65016897	21:C>G	0.940171	0.104545	0	0	0	2	0	0	0	2	0	0	0	0	0	0	0	0	0	0	0	2	0	0	0	0	0	0	0	0	0	0	0	0	0	0	0	0	0	0	0	0	0	0	1	2
4211219|F|0-5:T>C-5:T>C	chr1R	66901003	5:T>C	0.854701	0.21	2	2	2	2	2	0	2	2	2	2	2	0	2	2	2	0	2	2	0	2	2	2	0	0	0	0	0	0	0	2	2	2	2	2	0	2	2	2	0	2	2	2	2	2
3608161|F|0-25:T>C-25:T>C	chr1R	67446086	25:T>C	0.880342	0.276699	2	2	2	0	2	2	2	0	2	2	2	2	0	2	2	2	2	2	0	0	2	2	0	0	0	0	0	0	0	2	2	2	2	2	2	2	2	2	0	2	2	2	0	0
3618746|F|0-31:A>G-31:A>G	chr1R	70762980	31:A>G	0.982906	0.073913	2	2	2	2	2	2	2	2	2	2	2	2	2	2	2	2	2	2	0	2	2	2	2	2	2	2	2	2	0	2	2	2	2	2	2	2	2	2	0	2	2	2	1	2
4211435|F|0-67:C>T-67:C>T	chr1R	70768871	67:C>T	1	0.213675	2	2	2	0	2	2	2	0	2	2	2	2	2	2	2	2	2	2	2	0	2	2	2	2	2	2	2	2	2	2	2	2	0	2	0	2	2	2	2	2	2	2	1	0
54359868|F|0-67:T>C-67:T>C	chr1R	75467223	67:T>C	0.897436	0.157143	0	0	0	2	0	0	0	0	0	0	0	2	2	0	0	2	0	0	0	2	0	0	0	0	0	0	0	0	0	0	0	0	2	0	2	0	0	0	0	0	0	0	0	0
10521446|F|0-39:G>A-39:G>A	chr1R	75668640	39:G>A	0.931624	0.178899	0	0	0	2	0	0	0	2	0	0	0	0	0	0	0	0	0	0	2	2	0	0	0	0	0	0	0	0	0	0	0	0	0	0	0	0	0	0	2	0	0	0	2	2
3607717|F|0-14:C>A-14:C>A	chr1R	78761367	14:C>A	1	0.235043	2	2	2	0	2	0	2	0	2	2	2	2	2	2	2	2	2	2	0	0	2	2	2	2	2	2	2	2	0	2	2	2	0	2	0	2	2	2	0	2	2	2	0	0
22074239|F|0-18:T>C-18:T>C	chr1R	79582477	18:T>C	0.991453	0.383621	0	1	0	2	0	1	0	2	0	0	0	2	2	0	0	2	0	0	2	2	0	0	2	2	2	2	2	2	2	0	0	0	2	0	2	0	0	0	0	0	0	0	2	2
3041431|F|0-23:G>A-23:G>A	chr1R	82356853	23:G>A	0.854701	0.15	0	0	0	0	0	0	0	0	0	0	0	0	0	0	0	0	0	0	0	0	0	0	2	2	2	2	2	2	0	0	0	0	0	0	0	0	0	0	0	0	0	0	0	0
22074293|F|0-33:G>C-33:G>C	chr1R	82476292	33:G>C	0.957265	0.142857	0	0	0	0	0	0	0	0	0	0	0	0	0	0	0	0	0	0	0	0	0	0	2	2	2	2	2	2	0	0	0	0	0	0	0	0	0	0	0	0	0	0	0	0
4219698|F|0-33:A>G-33:A>G	chr1R	82769103	33:A>G	1	0.132479	0	0	0	2	0	0	0	2	0	0	0	0	0	0	0	0	0	0	0	2	0	0	0	0	0	0	0	0	0	0	0	0	2	0	2	0	0	0	0	0	0	0	1	2
4357803|F|0-57:A>G-57:A>G	chr1R	82803553	57:A>G	0.957265	0.102679	0	0	0	0	0	0	0	0	0	0	0	0	0	0	0	0	0	0	0	0	0	0	2	2	2	2	2	2	0	0	0	0	2	0	2	0	0	0	0	0	0	0	0	0
10510196|F|0-5:T>C-5:T>C	chr1R	82804172	5:T>C	0.880342	0.305825	2	1	2	2	2	0	2	2	2	2	2	0	0	2	2	0	2	2	0	0	2	2	0	0	0	0	0	0	0	2	2	2	2	2	2	2	2	2	0	2	2	2	0	0
54355600|F|0-6:G>C-6:G>C	chr1R	85359360	6:G>C	0.905983	0.330189	2	2	2	0	2	0	2	0	2	2	2	0	0	2	2	0	2	2	0	0	2	2	0	0	0	0	0	0	0	2	2	2	0	2	0	2	2	2	1	2	2	2	0	0
3610408|F|0-11:A>G-11:A>G	chr1R	88018210	11:A>G	0.940171	0.263636	0	0	0	2	0	2	0	2	0	0	0	2	2	0	0	2	0	0	0	2	0	0	2	2	2	2	2	2	0	0	0	0	2	0	2	0	0	0	0	0	0	0	2	2
3613833|F|0-41:T>G-41:T>G	chr1R	88877295	41:T>G	0.957265	0.334821	2	2	2	0	2	0	2	0	2	2	2	0	0	2	2	0	2	2	0	0	2	2	0	0	0	0	0	0	0	2	2	2	0	2	0	2	2	2	0	2	2	2	0	0
3618105|F|0-37:T>G-37:T>G	chr1R	90592799	37:T>G	1	0.393162	2	2	2	0	2	0	1	0	2	2	2	0	0	2	2	0	2	2	0	0	2	2	0	0	0	0	0	1	0	2	2	2	0	2	0	2	2	2	0	2	2	2	0	0
4370771|F|0-31:C>A-31:C>A	chr1R	90593045	31:C>A	1	0.0641026	0	0	0	0	0	0	0	0	0	0	0	0	0	0	0	0	0	0	1	0	0	0	0	0	0	0	0	0	2	0	0	0	0	0	0	0	0	0	2	0	0	0	1	0
3624687|F|0-21:A>G-21:A>G	chr1R	92700864	21:A>G	0.888889	0.105769	0	0	0	0	0	0	0	0	0	0	0	0	0	0	0	0	0	0	0	0	0	0	0	0	0	0	0	0	0	0	0	0	0	0	0	0	0	0	0	0	0	0	0	0
4207602|F|0-15:G>A-15:G>A	chr1R	92751238	15:G>A	0.931624	0.261468	2	2	2	0	2	0	2	0	2	2	2	0	0	2	2	0	2	2	0	0	2	2	0	0	0	0	0	0	2	2	2	2	0	2	0	2	2	2	2	2	2	2	0	0
4211885|F|0-20:C>T-20:C>T	chr1R	93659645	20:C>T	0.965812	0.287611	0	0	0	2	0	2	0	2	0	0	0	2	2	0	0	2	0	0	2	2	0	0	2	2	2	2	2	1	2	0	0	0	0	0	0	0	0	0	2	0	0	0	2	2
4367587|F|0-57:G>C-57:G>C	chr1R	95769899	57:G>C	0.982906	0.165217	0	0	0	0	0	2	0	0	0	0	0	0	0	0	0	0	0	0	2	0	0	0	0	0	0	0	0	0	2	0	0	0	0	0	0	0	0	0	2	0	0	0	1	0
3044346|F|0-25:A>G-25:A>G	chr1R	97212624	25:A>G	1	0.0982906	0	1	0	0	0	2	0	0	0	0	1	2	2	0	0	2	0	0	0	0	0	0	0	0	0	0	0	0	0	0	0	0	2	0	2	0	0	0	0	0	0	0	0	0
4362882|F|0-67:G>C-67:G>C	chr1R	97654560	67:G>C	0.91453	0.149533	0	0	0	0	0	0	0	0	0	0	0	0	0	0	0	0	0	0	1	0	0	0	0	0	0	0	0	0	2	0	0	0	0	0	0	0	0	0	2	0	0	0	1	0
4206420|F|0-7:G>A-7:G>A	chr1R	98615867	7:G>A	0.991453	0.116379	0	2	0	0	0	0	0	0	2	0	0	0	0	0	0	0	0	0	2	0	0	0	0	0	0	0	0	0	0	0	0	0	0	0	0	0	0	0	2	0	1	0	2	0
3042273|F|0-53:T>A-53:T>A	chr1R	99955017	53:T>A	0.974359	0.27193	0	1	0	2	0	0	0	2	0	0	0	2	2	0	0	2	0	0	0	2	0	0	2	2	2	2	2	2	0	0	0	0	0	0	0	0	0	0	0	0	0	0	1	2
54360725|F|0-43:C>T-43:C>T	chr1R	100040515	43:C>T	0.91453	0.140187	0	0	0	2	0	0	0	2	0	0	0	0	0	0	0	0	0	0	0	2	0	0	2	2	2	2	2	2	0	0	0	0	0	0	0	0	0	0	0	0	0	0	1	2
4350353|F|0-11:T>C-11:T>C	chr1R	100086070	11:T>C	0.965812	0.309735	0	0	0	2	0	2	0	2	0	0	0	2	2	0	0	2	0	0	2	2	0	0	0	0	0	0	0	0	2	0	0	0	0	0	0	0	0	0	2	0	0	0	2	2
54354416|F|0-15:C>G-15:C>G	chr1R	100730104	15:C>G	0.888889	0.240385	0	0	0	0	0	2	0	0	0	0	0	0	0	0	0	0	0	0	2	0	0	0	2	2	2	2	2	2	2	0	0	0	0	0	0	0	0	0	2	0	0	0	0	0
4349138|F|0-28:T>G-28:T>G	chr1R	100735039	28:T>G	0.991453	0.125	0	0	0	0	0	0	0	0	0	0	0	2	2	0	0	2	0	0	0	0	0	0	0	0	0	0	0	0	0	0	0	0	2	0	2	0	0	0	0	0	0	0	0	0
4359004|F|0-26:C>A-26:C>A	chr1R	100994065	26:C>A	0.982906	0.413043	2	2	2	0	1	0	2	0	2	2	2	0	0	2	2	0	2	2	0	0	2	2	0	0	0	0	0	0	0	2	2	2	0	2	0	2	2	2	0	2	2	2	0	0
4341482|F|0-21:T>A-21:T>A	chr1R	103469116	21:T>A	0.923077	0.25463	0	0	0	2	0	0	0	2	0	0	0	2	2	0	0	2	0	0	0	1	0	0	0	0	0	0	0	0	0	0	0	0	2	0	2	0	0	0	0	0	0	0	1	2
54347532|F|0-6:G>C-6:G>C	chr1R	105804117	6:G>C	0.923077	0.199074	2	2	2	0	2	2	2	0	2	2	2	2	1	2	2	2	2	2	0	0	2	2	2	2	2	2	2	2	0	2	2	2	2	2	2	2	2	2	0	2	2	2	0	0
10521865|F|0-22:G>A-22:G>A	chr1R	107072206	22:G>A	0.863248	0.168317	2	2	2	2	2	0	2	2	2	2	2	0	0	2	2	0	2	2	2	2	2	2	0	0	0	0	0	0	2	2	2	2	0	2	0	2	2	2	2	2	2	2	2	2
38188247|F|0-41:T>C-41:T>C	chr1R	109080283	41:T>C	1	0.106838	0	0	0	2	0	0	0	2	0	0	0	0	0	0	0	0	0	0	0	2	0	0	0	0	0	0	0	0	0	0	0	0	0	0	0	0	0	0	0	0	0	0	1	2
54360269|F|0-14:A>G-14:A>G	chr1R	109131388	14:A>G	0.91453	0.116822	0	0	0	0	0	0	0	0	0	0	0	2	2	0	0	2	0	0	2	0	0	0	0	0	0	0	0	0	2	0	0	0	0	0	0	0	0	0	2	0	0	0	1	0
8510739|F|0-50:A>C-50:A>C	chr1R	109283338	50:A>C	0.905983	0.311321	2	2	2	0	2	2	1	0	2	2	2	0	0	2	2	1	2	2	0	0	2	2	2	2	2	2	2	2	0	2	2	2	2	2	2	2	2	2	0	2	2	2	0	0
8511319|F|0-23:A>C-23:A>C	chr1R	109692144	23:A>C	1	0.294872	0	1	0	2	0	2	0	2	0	0	0	2	2	0	0	2	0	0	2	2	0	0	2	2	2	2	2	1	2	0	0	0	0	0	0	0	0	0	2	0	0	0	2	2
3047842|F|0-46:G>C-46:G>C	chr1R	110904308	46:G>C	0.940171	0.122727	0	0	0	0	0	2	0	0	0	0	0	0	0	0	0	0	0	0	2	0	0	0	0	0	0	0	0	0	2	0	0	0	0	0	0	0	0	0	2	0	0	0	1	0
3047842|F|0-47:G>A-47:G>A	chr1R	110904308	47:G>A	0.905983	0.0896226	0	0	0	0	0	0	0	0	0	0	0	0	0	0	0	0	0	0	0	0	0	0	0	0	0	0	0	0	0	0	0	0	0	0	0	0	0	0	0	0	0	0	0	0
22073087|F|0-66:C>T-66:C>T	chr1R	115445738	66:C>T	0.863248	0.222772	2	2	2	0	2	2	2	0	2	2	2	2	2	2	2	2	2	2	0	0	2	2	2	2	2	2	2	2	0	2	2	2	2	2	2	2	2	2	0	2	2	2	0	0
100047704|F|0-29:A>G-29:A>G	chr1R	115561571	29:A>G	1	0.0641026	0	0	0	0	0	0	0	0	0	0	0	0	0	0	0	0	0	0	0	0	0	0	0	0	0	0	0	0	0	0	0	0	0	0	0	0	0	1	0	0	0	0	0	0
3040856|F|0-24:C>A-24:C>A	chr1R	115572920	24:C>A	0.905983	0.325472	0	0	0	2	0	2	0	2	0	0	0	2	2	0	0	2	0	0	2	2	0	0	2	2	2	2	2	2	2	0	0	0	0	0	0	0	0	0	2	0	0	0	2	2
4369427|F|0-43:T>C-43:T>C	chr1R	115731768	43:T>C	0.957265	0.330357	0	0	0	2	0	0	0	2	0	1	0	2	2	1	0	2	0	0	0	2	0	0	2	2	2	2	2	2	0	0	0	0	2	0	2	0	0	0	0	0	0	0	1	2
4567029|F|0-62:C>A-62:C>A	chr1R	117468707	62:C>A	0.965812	0.079646	0	0	0	0	0	0	0	0	0	0	0	0	0	0	0	0	0	0	0	0	0	0	0	0	0	0	0	0	0	0	0	0	0	0	0	0	0	0	0	0	0	0	0	0
3606999|F|0-6:G>A-6:G>A	chr1R	118620300	6:G>A	0.957265	0.142857	0	0	0	0	0	2	0	0	0	0	0	0	0	0	0	0	0	0	2	0	0	0	0	0	0	0	0	0	2	0	0	0	2	0	2	0	0	0	2	0	0	0	1	0
10520679|F|0-44:A>C-44:A>C	chr1R	119156676	44:A>C	0.863248	0.267327	0	0	0	1	0	1	0	1	0	0	0	2	2	0	0	2	0	0	2	2	0	0	0	0	0	0	0	0	2	0	0	0	2	0	2	0	1	0	2	0	0	0	2	2
4370016|F|0-44:G>C-44:G>C	chr1R	119941481	44:G>C	0.982906	0.313043	0	0	0	2	0	2	0	2	0	0	0	2	2	0	0	2	0	0	1	2	0	0	0	0	0	0	0	0	2	0	0	0	0	0	0	0	0	0	2	0	0	0	2	2
4364067|F|0-18:T>C-18:T>C	chr1R	119950515	18:T>C	0.880342	0.339806	0	0	0	2	0	2	0	2	0	0	0	0	0	0	0	0	0	0	2	2	0	0	2	2	2	2	2	2	2	0	1	0	2	0	2	0	0	0	2	0	0	0	2	2
4206050|F|0-40:C>G-40:C>G	chr1R	120799854	40:C>G	1	0.136752	2	2	2	2	2	0	2	2	2	2	2	0	0	2	2	0	2	2	2	2	2	2	2	2	2	2	2	2	2	2	2	2	2	2	2	2	2	2	2	2	2	2	2	2
3616968|F|0-65:T>G-65:T>G	chr1R	120799857	65:T>G	0.948718	0.234234	2	2	2	0	2	2	2	0	2	2	2	2	2	2	2	2	2	2	0	0	2	2	2	2	2	2	2	2	0	2	2	2	0	2	0	2	2	2	0	2	2	2	0	0
3603628|F|0-30:A>G-30:A>G	chr1R	124220918	30:A>G	0.991453	0.275862	2	2	2	0	2	0	2	0	2	2	2	0	0	2	2	0	2	2	0	0	2	2	2	2	2	1	2	2	0	2	2	2	0	2	0	2	2	2	0	2	2	2	0	0
10514771|F|0-18:G>A-18:G>A	chr1R	124917612	18:G>A	0.897436	0.12381	0	0	0	0	0	0	0	0	0	0	0	2	2	0	0	2	0	0	2	0	0	0	0	0	0	0	0	0	2	0	0	0	0	0	0	0	0	0	2	0	0	0	1	0
10514771|F|0-25:C>T-25:C>T	chr1R	124917612	25:C>T	0.863248	0.0841584	0	0	0	0	0	0	0	0	0	0	0	0	0	0	0	0	0	0	0	0	0	0	2	2	2	2	2	0	0	0	0	0	2	0	2	0	0	0	0	0	0	0	0	0
22073831|F|0-28:A>C-28:A>C	chr1R	125624059	28:A>C	0.991453	0.0732759	2	2	2	2	2	2	2	2	2	2	2	2	2	2	2	2	2	2	2	2	2	2	0	0	0	0	0	0	2	2	2	2	1	2	1	2	2	2	2	2	2	2	2	2
3609327|F|0-33:G>T-33:G>T	chr1R	126402775	33:G>T	1	0.405983	2	2	2	0	2	0	2	0	2	2	2	0	0	2	2	0	2	2	0	0	2	2	0	0	0	0	0	0	0	2	2	2	0	2	0	2	2	2	0	2	2	2	0	0
16312491|F|0-15:A>G-15:A>G	chr1R	127348465	15:A>G	0.974359	0.201754	2	0	2	0	0	0	2	0	2	2	2	2	2	2	2	2	2	2	2	2	2	2	1	2	2	2	0	0	2	0	0	2	1	2	2	2	2	2	2	2	2	2	2	2
4369982|F|0-64:G>C-64:G>C	chr1R	128642734	64:G>C	1	0.24359	0	0	0	2	0	2	0	2	0	0	0	2	2	0	0	2	0	0	0	2	0	0	0	0	0	0	0	0	0	0	0	0	0	0	0	0	0	0	0	0	0	0	1	2
10522494|F|0-61:G>A-61:G>A	chr1R	128646113	61:G>A	0.965812	0.349558	0	0	0	2	0	2	0	2	0	0	0	2	2	0	0	2	0	0	0	2	0	0	2	2	2	2	2	2	0	0	0	0	2	0	2	0	0	0	0	0	0	0	2	2
3042356|F|0-64:T>A-64:T>A	chr1R	129112982	64:T>A	0.880342	0.101942	0	0	0	0	0	0	0	0	0	0	0	0	0	0	0	0	0	0	2	0	0	0	0	0	0	0	0	0	2	0	0	0	0	0	0	0	0	0	2	0	0	0	1	0
4207339|F|0-58:G>T-58:G>T	chr1R	130483459	58:G>T	0.871795	0.22549	0	0	0	2	0	2	0	2	0	0	0	0	0	0	0	0	0	0	0	2	0	0	0	0	0	0	0	0	0	0	0	0	0	0	0	0	0	0	0	0	0	0	1	2
10507734|F|0-37:C>T-37:C>T	chr1R	130788998	37:C>T	1	0.111111	0	0	0	0	0	0	0	0	0	0	0	0	0	0	0	0	0	0	2	0	0	0	0	0	0	0	0	0	2	0	0	0	2	0	2	0	0	0	2	0	0	0	1	0
8531376|F|0-19:T>C-19:T>C	chr1R	130790160	19:T>C	1	0.0897436	0	0	0	0	0	0	0	0	0	0	0	0	0	0	0	0	0	0	0	0	0	0	0	0	0	0	1	0	0	0	0	0	0	0	0	0	0	0	0	0	0	0	0	0
3622500|F|0-50:C>T-50:C>T	chr1R	130790597	50:C>T	1	0.384615	2	1	2	0	2	2	2	0	2	2	2	0	0	2	2	0	2	2	0	0	2	2	0	0	0	0	0	0	0	2	2	2	0	2	0	2	2	2	0	2	2	2	0	0
3042302|F|0-60:C>G-60:C>G	chr1R	132826530	60:C>G	0.991453	0.189655	2	2	2	0	2	0	2	0	2	2	2	2	2	2	2	2	2	2	2	0	2	2	2	2	2	2	2	2	2	2	2	2	2	2	2	2	2	2	2	2	2	2	1	0
11911058|F|0-30:A>C-30:A>C	chr1R	132826533	30:A>C	0.965812	0.0840708	2	2	2	2	2	2	2	2	2	2	2	2	2	2	2	2	2	2	0	1	2	2	2	2	2	2	2	2	0	2	2	2	2	2	2	2	2	2	0	2	2	2	1	2
3046481|F|0-5:T>C-5:T>C	chr1R	133009984	5:T>C	0.854701	0.08	0	0	0	0	0	2	0	0	0	0	0	0	0	0	0	0	0	0	0	0	0	0	0	0	0	0	0	0	0	0	0	0	2	0	2	0	0	0	0	0	0	0	0	0
3617558|F|0-54:G>A-54:G>A	chr1R	133768511	54:G>A	0.888889	0.192308	2	2	2	2	2	2	2	2	2	2	2	2	2	2	2	2	2	2	0	2	2	2	2	2	2	2	2	2	0	2	2	2	2	2	0	2	2	2	0	2	2	2	0	2
38188455|F|0-23:A>T-23:A>T	chr1R	134067991	23:A>T	0.871795	0.196078	0	0	0	0	0	2	0	0	0	0	0	0	0	0	0	0	0	0	0	0	0	0	0	0	0	0	0	0	2	0	0	0	2	0	0	0	0	0	2	0	0	0	0	0
3616756|F|0-32:T>G-32:T>G	chr1R	135177129	32:T>G	0.982906	0.330435	0	0	0	2	0	0	0	2	0	0	0	2	2	0	0	2	0	0	2	2	0	0	0	0	0	0	0	0	2	0	0	0	2	0	2	0	0	0	2	0	0	0	2	2
4368020|F|0-50:G>A-50:G>A	chr1R	136413439	50:G>A	0.957265	0.15625	0	0	0	0	0	0	0	0	0	0	0	2	2	0	0	2	0	0	0	0	0	0	2	2	2	2	2	2	0	0	0	0	0	0	0	0	0	0	0	0	0	0	0	0
3042725|F|0-49:G>A-49:G>A	chr1R	136833313	49:G>A	0.863248	0.158416	0	0	0	0	0	0	0	0	0	0	0	0	0	0	1	0	0	0	0	0	0	0	2	2	2	2	2	2	0	0	0	0	0	0	0	0	0	0	0	0	0	0	0	0
3618946|F|0-41:G>T-41:G>T	chr1R	139463612	41:G>T	0.905983	0.221698	2	2	2	2	2	2	2	2	2	2	2	2	2	2	2	2	2	2	0	2	2	2	0	0	0	0	0	0	0	2	2	2	2	2	2	2	2	2	0	2	2	2	1	2
3042563|F|0-38:A>G-38:A>G	chr1R	140611121	38:A>G	0.854701	0.27	0	0	0	1	0	2	0	2	0	0	0	0	1	0	0	0	0	0	2	2	0	0	0	0	0	0	0	0	2	0	0	1	2	0	2	0	0	0	2	0	0	0	2	1
4216926|F|0-65:C>G-65:C>G	chr1R	140893970	65:C>G	0.982906	0.156522	0	1	0	2	0	0	0	2	0	0	0	0	0	0	0	0	0	0	0	2	0	0	2	2	2	2	2	2	0	0	0	0	0	0	0	0	0	0	0	0	0	0	1	2
3045180|F|0-62:T>G-62:T>G	chr1R	140894099	62:T>G	0.982906	0.152174	2	2	2	0	2	2	2	0	2	2	2	2	2	2	2	2	2	2	2	1	2	2	0	0	0	0	0	0	2	2	2	2	2	2	2	2	2	2	2	2	2	2	1	0
4341049|F|0-53:C>G-53:C>G	chr1R	140894102	53:C>G	1	0.145299	0	0	0	2	0	0	0	1	0	0	0	0	0	0	0	0	0	0	0	2	0	0	2	2	2	2	2	2	0	0	0	0	0	0	0	0	0	0	0	0	0	0	1	2
3610479|F|0-30:C>G-30:C>G	chr1R	141371598	30:C>G	0.923077	0.347222	0	0	0	2	0	0	1	1	0	0	0	0	2	0	0	0	0	0	2	2	0	0	2	2	2	2	2	2	2	0	0	0	0	0	0	0	0	0	2	0	0	0	2	2
4567911|F|0-41:C>G-41:C>G	chr1R	141387076	41:C>G	0.923077	0.0925926	0	0	0	0	0	0	0	0	0	0	0	0	0	0	0	0	0	0	2	0	0	0	0	0	0	0	0	0	2	0	0	0	0	0	0	0	0	0	2	0	0	0	1	0
3040938|F|0-15:G>A-15:G>A	chr1R	142571726	15:G>A	1	0.179487	0	0	0	2	0	0	0	2	0	0	0	0	0	0	0	0	0	0	0	2	0	0	0	0	0	0	0	0	0	0	0	0	0	0	0	0	0	0	0	0	0	0	1	2
11910420|F|0-11:T>C-11:T>C	chr1R	144917639	11:T>C	0.923077	0.148148	2	2	2	2	2	0	2	2	2	2	2	2	2	2	2	2	2	2	0	2	2	2	0	0	0	0	0	0	0	2	2	2	2	2	2	2	2	2	0	2	2	2	1	2
3045391|F|0-19:T>C-19:T>C	chr1R	152154774	19:T>C	1	0.162393	2	2	2	0	2	0	2	0	2	2	2	2	2	2	2	2	2	2	2	0	2	2	2	2	2	2	2	2	2	2	2	2	0	2	0	2	2	2	2	2	2	2	1	0
8510842|F|0-23:C>A-23:C>A	chr1R	152155802	23:C>A	1	0.15812	0	0	0	2	0	2	0	2	0	0	0	0	0	0	0	0	0	0	0	2	0	0	0	0	0	0	0	0	0	0	0	0	2	0	2	0	0	0	0	0	0	0	1	2
3041006|F|0-66:G>A-66:G>A	chr1R	153432651	66:G>A	0.982906	0.165217	0	0	0	2	0	2	0	2	0	0	0	0	0	0	0	0	0	0	0	2	0	0	0	0	0	0	0	0	0	0	0	0	2	0	2	0	0	0	0	0	0	0	1	2
3042175|F|0-14:C>A-14:C>A	chr1R	153433548	14:C>A	0.974359	0.100877	0	1	0	2	0	0	0	1	0	0	0	0	0	0	0	0	0	0	0	2	0	0	0	0	0	0	0	0	0	0	0	0	0	0	0	0	0	0	0	0	0	0	1	2
3041486|F|0-67:C>T-67:C>T	chr1R	154169588	67:C>T	0.991453	0.413793	0	0	0	2	0	2	0	2	0	0	0	2	2	0	0	2	0	0	2	2	0	0	2	2	2	2	2	2	2	0	0	0	2	0	2	0	0	0	2	0	0	0	2	2
14477067|F|0-19:C>T-19:C>T	chr1R	155846506	19:C>T	0.991453	0.0560345	0	0	0	0	0	0	0	0	0	0	0	0	0	0	0	0	0	0	0	0	0	0	2	2	2	2	2	2	0	0	0	0	0	0	0	0	0	0	0	0	0	0	0	0
3041746|F|0-8:T>C-8:T>C	chr1R	160024540	8:T>C	0.991453	0.228448	0	0	0	0	0	0	0	0	0	0	0	2	2	0	0	2	0	0	2	0	0	0	0	0	0	0	0	0	2	0	0	0	2	0	2	0	0	0	2	0	0	0	1	0
3613694|F|0-12:C>T-12:C>T	chr1R	161233480	12:C>T	1	0.401709	2	2	2	0	2	0	2	0	2	2	2	0	0	2	2	0	2	2	0	0	2	2	0	0	0	0	0	0	0	2	2	2	0	2	0	2	2	2	0	2	2	2	0	0
4358293|F|0-44:C>T-44:C>T	chr1R	164649517	44:C>T	0.854701	0.135	0	0	0	0	0	0	0	0	0	0	0	2	2	0	0	2	0	0	0	0	0	0	0	0	0	0	0	0	0	0	0	0	0	0	0	0	0	0	0	0	0	0	0	0
3609906|F|0-25:T>C-25:T>C	chr1R	165767739	25:T>C	1	0.405983	0	0	0	2	0	2	0	2	0	0	0	2	2	0	0	2	0	0	2	2	0	0	2	2	2	2	2	2	2	0	0	0	2	0	2	0	0	0	2	0	0	0	2	2
3604484|F|0-59:A>C-59:A>C	chr1R	169126162	59:A>C	0.931624	0.206422	2	2	2	0	2	2	2	0	2	2	2	2	2	2	2	2	2	2	0	0	2	2	2	2	2	2	2	2	0	2	2	2	2	2	2	2	2	2	0	2	2	2	0	0
11911463|F|0-13:G>A-13:G>A	chr1R	169126162	13:G>A	0.91453	0.205607	2	1	2	0	2	0	2	0	2	2	2	2	2	2	1	2	2	2	2	0	2	2	0	0	0	0	0	0	2	2	2	2	2	2	2	2	2	2	0	2	1	2	0	0
8509970|F|0-31:C>T-31:C>T	chr1R	285378026	31:C>T	1	0.183761	0	1	0	2	0	0	0	2	0	0	0	0	0	0	0	0	0	0	0	2	0	0	0	0	0	0	0	0	0	0	0	0	0	0	0	0	0	0	0	0	0	0	1	2
3603517|F|0-63:G>A-63:G>A	chr1R	289656518	63:G>A	0.974359	0.236842	2	2	2	0	2	2	2	0	2	2	2	2	2	2	2	1	2	2	2	0	2	2	2	2	2	2	2	2	0	2	2	2	2	2	2	2	2	2	0	2	2	2	0	0
3041592|F|0-44:T>A-44:T>A	chr1R	306851559	44:T>A	0.991453	0.146552	0	0	0	0	0	2	0	0	0	0	0	0	0	0	0	0	0	0	2	0	0	0	2	2	2	2	2	2	2	0	0	0	0	0	0	0	0	0	2	0	0	0	1	0
3042888|F|0-33:A>T-33:A>T	chr1R	308350642	33:A>T	0.948718	0.153153	0	0	0	0	0	2	0	0	0	0	0	0	0	0	0	0	0	0	2	0	0	0	2	2	2	2	2	2	2	0	0	0	0	0	0	0	0	0	2	0	0	0	1	0
15997681|F|0-7:T>C-7:T>C	chr1R	314728738	7:T>C	1	0.324786	0	0	0	2	0	2	0	2	0	0	0	0	0	0	0	0	0	0	2	2	0	0	2	2	2	2	2	2	2	0	0	0	0	0	0	0	0	0	2	0	0	0	2	2
3610105|F|0-6:G>C-6:G>C	chr1R	316522444	6:G>C	1	0.145299	2	2	2	2	2	0	2	2	2	2	2	2	2	2	2	2	2	2	0	2	2	2	0	0	0	0	0	0	0	2	2	2	2	2	2	2	2	2	0	2	2	2	1	2
54346490|F|0-63:T>C-63:T>C	chr1R	318130877	63:T>C	0.974359	0.22807	0	0	0	2	1	0	0	2	0	0	0	0	0	0	0	1	0	0	2	2	0	0	2	2	2	2	2	2	2	0	0	0	0	0	0	0	0	0	2	0	0	0	2	0
8511511|F|0-65:C>G-65:C>G	chr1R	318465735	65:C>G	1	0.230769	0	0	0	2	0	0	0	2	0	0	0	0	0	0	0	0	0	0	2	2	0	0	2	2	2	2	2	2	2	0	0	0	0	0	0	0	0	0	2	0	0	0	2	2
3046922|F|0-13:G>C-13:G>C	chr1R	320936366	13:G>C	1	0.316239	0	0	0	1	0	2	0	2	0	0	0	0	0	0	0	0	0	0	2	2	0	0	2	2	2	2	2	2	2	0	0	0	0	0	0	0	0	0	2	0	0	0	2	2
3617437|F|0-38:A>C-38:A>C	chr1R	320936696	38:A>C	1	0.324786	2	2	2	0	2	0	2	0	2	2	2	2	1	2	2	2	2	2	0	0	2	2	0	0	0	0	0	0	0	2	2	2	2	2	2	2	2	2	0	2	2	2	0	0
3606994|F|0-21:G>A-21:G>A	chr1R	322533456	21:G>A	0.991453	0.232759	2	2	2	0	2	2	2	0	2	2	2	2	2	2	2	2	2	2	0	0	2	2	0	0	0	0	0	0	0	2	2	2	2	2	1	2	2	2	0	2	2	2	0	0
3041012|F|0-55:G>C-55:G>C	chr1R	323818586	55:G>C	0.931624	0.247706	0	1	0	2	0	0	0	2	0	0	0	0	0	0	0	0	0	0	2	2	0	0	2	2	2	2	2	2	2	0	0	0	0	0	0	0	0	0	2	0	0	0	2	2
4367116|F|0-52:T>C-52:T>C	chr1R	324897434	52:T>C	0.948718	0.288288	0	0	0	2	0	2	0	2	0	0	0	0	0	0	0	0	0	0	2	2	0	0	2	2	2	2	2	2	2	0	0	0	0	0	0	0	0	0	2	0	0	0	2	2
4365770|F|0-49:G>A-49:G>A	chr1R	332608649	49:G>A	1	0.226496	0	0	0	2	0	0	0	2	0	0	0	0	0	0	0	0	0	0	2	2	0	0	2	2	2	2	2	2	2	0	0	0	0	0	0	0	0	0	2	0	0	0	2	2
3045704|F|0-29:C>T-29:C>T	chr1R	334472903	29:C>T	0.982906	0.234783	0	1	0	2	0	0	0	2	0	0	0	0	1	0	0	0	0	0	2	2	0	0	2	2	2	2	2	2	2	0	0	0	0	0	0	0	0	0	2	0	0	0	2	2
100048081|F|0-59:G>A-59:G>A	chr1R	338208344	59:G>A	0.957265	0.0982143	0	0	0	0	0	2	0	0	0	0	0	0	0	0	0	0	0	0	0	0	0	0	0	0	0	0	0	0	0	0	0	0	0	0	0	0	0	0	0	0	0	0	0	0
4363193|F|0-11:A>C-11:A>C	chr1R	365186944	11:A>C	1	0.106838	0	1	0	2	0	0	0	2	0	0	0	0	0	0	0	0	0	0	0	2	0	0	0	0	0	0	0	0	0	0	0	0	0	0	0	0	0	0	0	0	0	0	1	2
4565410|F|0-60:T>C-60:T>C	chr1R	365732552	60:T>C	0.948718	0.121622	0	1	0	2	0	0	0	2	1	0	0	0	0	0	0	0	0	0	0	2	0	0	0	0	0	0	0	0	0	0	0	0	0	0	0	0	0	0	0	0	0	0	1	2
3617161|F|0-28:T>C-28:T>C	chr1R	370209147	28:T>C	0.982906	0.286957	2	2	2	2	2	2	2	2	2	2	2	0	0	2	2	0	2	2	0	2	2	2	0	0	0	0	0	0	0	2	2	2	0	2	0	2	2	2	0	2	2	2	1	2
3046373|F|0-34:C>G-34:C>G	chr1R	370420810	34:C>G	0.931624	0.188073	2	2	2	2	2	2	2	2	2	2	2	2	2	2	2	2	2	2	2	2	2	2	0	0	0	0	0	0	2	2	1	2	0	2	0	2	2	2	2	2	2	2	2	2
4363915|F|0-5:G>C-5:G>C	chr1R	370463779	5:G>C	1	0.410256	0	2	2	0	0	2	0	0	0	2	0	2	0	0	2	0	0	2	0	2	0	2	2	2	2	2	2	2	0	2	2	0	0	0	0	0	0	0	0	0	2	0	0	0
4211472|F|0-43:T>C-43:T>C	chr1R	372917893	43:T>C	1	0.128205	1	2	2	2	2	2	2	2	2	2	1	2	2	2	2	2	2	2	2	2	2	2	2	2	2	2	2	2	2	2	2	2	0	2	0	2	2	2	2	2	2	2	2	2
4206613|F|0-10:G>T-10:G>T	chr1R	373941564	10:G>T	1	0.175214	2	2	2	2	2	2	2	2	2	2	2	1	2	2	2	2	2	2	2	2	2	2	0	0	0	0	0	0	2	2	2	2	0	2	0	2	2	2	2	2	2	2	2	2
10514968|F|0-65:A>G-65:A>G	chr1R	374496277	65:A>G	0.991453	0.267241	0	0	0	2	0	0	0	2	0	0	0	0	0	0	0	0	0	0	0	2	0	0	2	2	2	2	2	2	0	0	0	0	2	0	2	0	0	0	0	0	0	0	1	2
4564966|F|0-37:C>G-37:C>G	chr1R	375401322	37:C>G	0.957265	0.15625	0	0	0	2	0	0	0	2	0	0	0	0	0	0	0	0	0	0	0	2	0	0	2	2	2	2	2	2	0	0	0	0	0	0	0	0	0	0	0	0	0	0	1	2
4217576|F|0-46:T>C-46:T>C	chr1R	375847352	46:T>C	0.854701	0.14	2	2	2	2	2	2	2	2	2	2	2	2	2	2	2	2	2	2	2	2	2	2	2	2	2	2	2	2	2	2	2	2	0	2	0	2	2	2	2	2	2	2	2	2
3617659|F|0-59:A>C-59:A>C	chr1R	376448620	59:A>C	0.991453	0.211207	2	2	2	2	2	2	2	2	2	2	1	0	0	2	2	0	2	2	0	2	2	2	0	0	0	0	0	0	0	2	2	2	0	2	0	2	2	2	0	2	2	2	1	2
3617303|F|0-12:G>C-12:G>C	chr1R	377038296	12:G>C	1	0.119658	2	2	2	2	2	2	2	2	2	2	1	2	2	2	2	2	2	2	0	2	2	2	2	2	2	2	2	2	0	2	2	2	0	2	0	2	2	2	0	2	2	2	1	2
4213867|F|0-41:A>G-41:A>G	chr1R	377042177	41:A>G	0.991453	0.0905172	0	0	0	0	0	0	0	0	0	0	0	2	1	0	0	2	0	0	0	0	0	0	2	2	2	2	2	2	0	0	0	0	0	0	0	0	0	0	0	0	0	0	0	0
38183291|F|0-17:G>A-17:G>A	chr1R	377733164	17:G>A	0.940171	0.0954545	0	0	0	0	0	2	0	0	0	0	0	0	0	0	0	0	0	0	0	0	0	0	0	0	0	0	0	0	0	0	0	0	0	0	0	0	0	0	0	0	0	0	0	0
4356448|F|0-40:C>T-40:C>T	chr1R	380709502	40:C>T	0.880342	0.179612	0	0	0	2	0	0	0	2	0	0	0	2	2	0	0	2	0	0	0	2	0	0	2	2	2	2	2	2	0	0	0	0	0	0	0	0	0	0	0	0	0	0	1	2
3042267|F|0-8:A>C-8:A>C	chr1R	381273567	8:A>C	1	0.0811966	0	0	0	0	0	1	0	0	0	0	0	0	0	0	0	0	0	0	2	0	0	0	0	0	0	0	0	0	2	0	0	0	0	0	0	0	0	0	2	0	0	0	1	0
4369585|F|0-12:A>G-12:A>G	chr1R	382305796	12:A>G	1	0.106838	0	1	0	2	0	0	0	2	0	0	0	0	0	0	0	0	0	1	0	2	0	0	0	0	0	0	0	0	0	0	0	0	0	0	0	0	0	0	0	0	0	0	1	2
4566662|F|0-15:T>G-15:T>G	chr1R	382545523	15:T>G	0.957265	0.191964	0	0	0	0	0	2	0	0	1	0	0	0	0	0	0	0	0	0	0	0	0	0	2	2	2	2	2	2	0	0	0	0	2	0	2	0	0	0	0	0	0	0	0	0
4351926|F|0-16:C>A-16:C>A	chr1R	382546445	16:C>A	0.871795	0.289216	2	2	2	0	2	2	2	0	2	2	2	0	1	2	2	0	2	2	0	0	2	2	0	0	0	0	0	0	0	2	2	2	0	2	0	2	2	2	1	2	2	2	0	0
8511111|F|0-18:T>C-18:T>C	chr1R	383378090	18:T>C	0.931624	0.316514	0	0	0	0	0	2	0	0	0	0	0	2	2	0	0	2	0	0	2	0	0	0	2	2	2	2	2	2	2	0	0	0	2	0	2	0	0	0	2	0	0	0	1	0
3041982|F|0-68:G>A-68:G>A	chr1R	383380179	68:G>A	0.905983	0.235849	0	0	0	0	0	0	0	0	0	0	0	2	2	0	0	2	0	0	2	0	0	0	2	2	2	2	2	2	2	0	0	0	2	0	2	0	0	0	2	0	0	0	1	0
3041514|F|0-51:C>T-51:C>T	chr1R	383615419	51:C>T	0.91453	0.0981308	0	0	0	0	0	0	0	0	0	0	0	0	0	0	0	0	0	0	0	0	0	0	2	2	2	2	2	2	0	0	0	0	2	0	2	0	0	0	0	0	0	0	0	0
3041514|F|0-61:A>C-61:A>C	chr1R	383615419	61:A>C	0.923077	0.0972222	0	0	0	0	0	2	0	0	0	0	0	0	0	0	0	0	0	0	0	0	0	0	0	0	0	0	0	0	0	0	0	0	0	0	0	0	0	0	0	0	0	0	0	0
54354552|F|0-37:A>G-37:A>G	chr1R	384704743	37:A>G	0.897436	0.119048	0	0	0	0	0	2	0	0	0	0	0	0	0	0	0	0	0	0	0	0	0	0	0	0	0	0	0	0	0	0	0	0	0	0	0	0	0	0	0	0	0	0	0	0
3624423|F|0-29:T>C-29:T>C	chr1R	384716239	29:T>C	1	0.188034	2	1	2	0	2	2	2	0	2	2	2	2	2	2	2	2	2	2	0	0	2	2	2	2	2	2	2	2	0	2	2	2	2	2	2	2	2	2	0	2	2	2	0	0
3044175|F|0-59:T>C-59:T>C	chr1R	384718699	59:T>C	0.931624	0.105505	0	0	0	2	0	0	0	2	0	0	0	0	0	0	0	0	0	0	0	2	0	0	0	0	0	0	0	0	0	0	0	0	0	0	0	0	0	0	0	0	0	0	1	2
4369527|F|0-46:G>A-46:G>A	chr1R	384733549	46:G>A	1	0.418803	0	2	2	0	0	2	0	0	0	2	0	2	0	0	2	0	0	2	0	2	0	2	2	2	2	2	2	2	0	2	2	0	0	0	0	0	0	0	2	0	2	0	0	0
3044354|F|0-64:T>C-64:T>C	chr1R	385333907	64:T>C	0.948718	0.234234	0	0	0	2	0	2	0	2	0	0	0	0	0	0	0	0	0	0	0	2	0	0	0	0	0	0	0	0	0	0	0	0	2	0	2	0	0	0	0	0	0	0	1	2
100050515|F|0-23:C>T-23:C>T	chr1R	385772079	23:C>T	0.931624	0.087156	2	2	2	2	2	2	2	2	2	2	2	2	2	2	2	2	2	2	2	2	2	2	2	2	2	2	2	2	2	2	2	2	2	2	2	2	2	2	2	2	2	2	2	2
100115542|F|0-13:C>T-13:C>T	chr1R	385772460	13:C>T	0.982906	0.0565217	0	0	0	0	0	0	0	0	0	0	0	0	0	0	0	0	0	0	0	0	0	0	2	1	2	2	2	2	0	0	0	0	0	0	0	0	0	0	0	0	0	0	0	0
4558084|F|0-37:A>G-37:A>G	chr1R	386822337	37:A>G	0.991453	0.258621	0	0	0	0	0	0	0	0	0	0	0	0	1	0	0	0	0	0	2	0	0	0	2	2	2	2	2	2	2	0	0	0	2	0	2	0	0	0	2	0	0	0	1	0
3614462|F|0-44:T>C-44:T>C	chr1R	387050640	44:T>C	0.897436	0.195238	0	0	0	0	0	0	0	0	0	0	0	2	2	0	0	2	0	0	2	0	0	0	2	2	2	2	2	2	2	0	0	0	0	0	0	0	0	0	2	0	0	0	1	0
15997205|F|0-10:G>A-10:G>A	chr1R	387057579	10:G>A	0.948718	0.126126	0	0	0	0	0	0	0	0	0	0	0	0	0	0	0	0	0	0	0	0	0	0	0	0	0	0	0	0	0	0	0	0	2	0	2	0	0	0	0	0	0	0	0	0
10518554|F|0-5:T>C-5:T>C	chr1R	388372235	5:T>C	0.880342	0.218447	0	0	0	0	0	0	0	0	0	0	0	0	0	0	0	0	0	0	2	0	0	0	0	0	0	0	0	0	2	0	0	0	2	0	2	0	0	0	2	0	0	0	1	0
3042070|F|0-27:G>A-27:G>A	chr1R	390057965	27:G>A	0.991453	0.409483	0	0	0	2	0	2	0	2	1	0	0	2	2	0	0	2	0	0	2	2	0	0	2	2	2	2	2	2	1	0	0	0	2	0	2	0	0	0	2	0	0	0	2	2
3622165|F|0-25:T>C-25:T>C	chr1R	390895437	25:T>C	0.91453	0.154206	2	2	2	2	2	2	2	2	2	2	2	0	0	2	2	0	2	2	0	2	2	2	2	2	2	2	2	2	0	2	2	2	0	2	0	2	2	2	1	2	2	2	1	2
8511029|F|0-25:C>T-25:C>T	chr1R	391039885	25:C>T	1	0.102564	0	1	0	2	0	0	0	2	0	0	0	0	0	0	0	0	0	0	0	2	0	0	0	0	0	0	0	0	0	0	0	0	0	0	0	0	0	0	0	0	0	0	1	2
4358226|F|0-15:C>G-15:C>G	chr1R	391502773	15:C>G	0.880342	0.300971	0	0	0	2	0	2	0	2	0	0	0	2	2	0	0	2	0	0	0	2	0	0	2	2	2	2	2	2	0	0	0	0	0	0	0	0	0	0	0	0	0	0	1	2
3047754|F|0-61:A>G-61:A>G	chr1R	391533003	61:A>G	0.991453	0.142241	2	2	2	0	2	2	2	0	2	2	2	0	0	2	2	0	2	2	2	0	2	2	2	2	2	2	2	2	2	2	2	2	2	2	2	2	2	2	2	2	2	2	1	0
3046910|F|0-29:C>A-29:C>A	chr1R	392139587	29:C>A	1	0.136752	0	0	0	2	0	0	0	2	0	0	0	2	2	0	0	2	0	0	0	2	0	0	0	0	0	0	0	0	0	0	0	0	0	0	0	0	0	0	0	0	0	0	1	2
54359037|F|0-10:T>C-10:T>C	chr1R	392971854	10:T>C	0.871795	0.343137	2	2	2	0	2	0	2	0	2	2	2	0	0	2	2	2	2	2	2	0	2	2	0	0	0	0	0	0	2	2	2	2	0	2	0	2	2	2	2	2	2	2	1	0
4206265|F|0-15:A>T-15:A>T	chr1R	393877981	15:A>T	0.965812	0.283186	0	0	0	2	0	2	0	2	0	0	0	2	2	0	0	0	0	0	0	2	0	0	2	2	2	2	2	2	0	0	0	0	0	0	0	0	0	0	0	0	0	0	1	2
3044562|F|0-46:A>G-46:A>G	chr1R	405121399	46:A>G	0.982906	0.0956522	0	0	0	0	0	0	0	0	0	0	0	0	0	0	0	0	0	0	0	0	0	0	2	2	2	2	2	2	0	0	0	0	2	1	2	0	0	0	0	0	0	0	0	0
4211323|F|0-43:A>C-43:A>C	chr1R	406074038	43:A>C	0.880342	0.0873786	0	0	0	0	0	0	0	0	0	0	0	0	0	0	0	0	0	0	2	0	0	0	0	0	0	0	0	0	2	0	0	0	0	0	0	0	0	0	2	0	0	0	1	0
8511379|F|0-59:C>A-59:C>A	chr1R	406805400	59:C>A	1	0.0769231	0	0	0	0	0	0	0	0	0	0	0	0	0	0	0	0	0	0	2	0	0	0	0	0	0	0	0	0	2	0	0	0	0	0	0	0	0	0	2	0	0	0	1	0
15997658|F|0-67:A>G-67:A>G	chr1R	408500089	67:A>G	0.871795	0.191176	0	1	0	2	0	0	0	2	0	0	0	1	2	0	0	2	0	0	0	2	0	0	0	0	0	0	0	0	0	0	0	0	0	0	1	0	0	0	0	0	0	0	1	2
10517626|F|0-25:C>G-25:C>G	chr1R	408847343	25:C>G	0.888889	0.206731	0	0	0	0	0	0	0	0	0	0	0	0	0	0	0	0	0	0	2	0	0	0	0	0	0	0	0	0	2	0	0	0	2	0	2	0	0	0	2	0	0	0	2	0
10513915|F|0-10:A>C-10:A>C	chr1R	408965404	10:A>C	0.888889	0.120192	0	0	0	2	0	0	0	2	0	0	0	0	0	0	0	0	0	0	0	2	0	0	0	0	0	0	0	0	0	0	0	0	0	0	0	0	0	0	0	0	0	0	1	2
3609533|F|0-7:A>G-7:A>G	chr1R	409029349	7:A>G	0.923077	0.152778	0	0	0	0	0	0	0	0	0	0	0	2	2	0	0	2	0	0	0	0	0	0	0	0	0	0	0	0	0	0	0	0	2	0	2	0	0	0	0	0	0	0	0	0
3621347|F|0-5:A>G-5:A>G	chr1R	409029890	5:A>G	0.871795	0.0882353	2	2	2	2	2	2	2	2	2	2	2	2	2	2	2	2	2	2	0	2	2	2	2	2	2	2	2	2	0	2	2	2	2	2	2	2	2	2	0	2	2	2	1	2
10520382|F|0-58:G>C-58:G>C	chr1R	409065253	58:G>C	0.897436	0.0857143	0	0	0	0	0	0	0	0	0	0	0	0	0	0	0	0	0	0	2	0	0	0	0	0	0	0	0	0	2	0	0	0	0	0	0	0	0	0	2	0	0	0	2	0
3048081|F|0-25:G>C-25:G>C	chr1R	409100441	25:G>C	0.905983	0.132075	0	0	0	0	0	0	0	0	0	0	0	2	2	0	0	2	0	0	2	0	0	0	0	0	0	0	0	0	2	0	0	0	0	0	0	0	0	0	2	0	0	0	2	2
3042143|F|0-32:A>G-32:A>G	chr1R	409723561	32:A>G	1	0.123932	0	0	0	0	0	0	0	0	0	0	0	1	0	0	0	0	0	0	2	0	0	0	0	0	0	0	0	0	2	0	0	0	2	0	2	0	0	0	2	0	0	0	1	0
3043187|F|0-68:T>C-68:T>C	chr1R	410433015	68:T>C	0.974359	0.162281	0	0	0	0	0	0	0	0	0	0	0	2	2	0	0	2	0	0	0	1	0	0	0	0	0	0	0	0	0	0	0	0	2	0	2	0	0	0	0	0	0	0	0	0
3609794|F|0-43:C>T-43:C>T	chr1R	410776401	43:C>T	0.991453	0.349138	2	2	2	0	2	2	2	0	2	2	1	0	0	2	2	0	2	2	0	0	2	2	2	2	2	2	2	2	0	2	2	2	0	2	0	2	2	2	0	2	2	2	0	0
10517675|F|0-11:C>G-11:C>G	chr1R	412539346	11:C>G	0.854701	0.19	0	0	0	0	0	0	0	0	0	0	0	0	0	0	0	0	0	0	2	0	0	0	0	0	0	0	0	0	2	0	0	0	0	0	0	0	0	0	2	0	0	0	1	0
4370891|F|0-19:T>C-19:T>C	chr1R	413097607	19:T>C	0.974359	0.118421	0	0	0	2	0	0	0	2	0	0	0	0	0	0	0	0	0	0	0	2	0	0	0	0	0	0	0	0	0	0	0	0	0	0	0	1	0	0	0	0	0	0	1	2
10518298|F|0-9:C>T-9:C>T	chr1R	413736046	9:C>T	0.931624	0.0917431	0	0	0	0	0	0	0	0	0	0	0	0	0	0	0	0	0	0	2	0	0	0	0	0	0	0	0	0	2	0	0	0	0	0	0	0	0	0	2	0	0	0	1	0
4367133|F|0-31:A>T-31:A>T	chr1R	413736049	31:A>T	0.854701	0.22	0	0	0	0	0	0	0	0	0	0	0	2	0	0	0	0	0	0	2	0	0	0	0	0	0	0	0	0	2	0	0	0	0	0	2	0	0	0	0	0	0	0	1	0
4369173|F|0-9:C>G-9:C>G	chr1R	413760604	9:C>G	0.91453	0.121495	0	0	0	0	0	0	0	0	0	0	0	2	2	0	0	2	0	0	0	0	0	0	2	2	2	2	2	2	0	0	0	0	2	0	2	0	0	0	0	0	0	0	0	0
4365814|F|0-53:A>G-53:A>G	chr1R	415367225	53:A>G	0.888889	0.322115	0	0	0	2	0	0	0	2	0	0	0	0	0	0	0	0	0	0	2	2	0	0	0	0	0	0	0	0	2	0	0	0	2	0	2	0	0	0	2	0	0	0	2	2
3041026|F|0-62:A>G-62:A>G	chr1R	419012627	62:A>G	0.948718	0.0810811	0	0	0	0	0	2	0	0	0	0	0	0	2	0	0	0	0	0	0	0	0	0	0	0	0	0	0	0	0	0	0	0	2	0	2	0	0	0	0	0	1	0	0	0
10520373|F|0-23:C>A-23:C>A	chr1R	421904951	23:C>A	1	0.260684	0	0	0	2	0	0	0	2	0	0	0	2	2	0	0	2	0	0	0	2	0	0	0	0	1	0	0	0	0	0	0	0	2	0	2	0	0	0	0	0	0	0	1	2
10511726|F|0-24:A>C-24:A>C	chr1R	421995698	24:A>C	0.991453	0.310345	2	2	2	0	2	2	2	0	2	2	2	0	0	2	2	0	2	2	2	0	2	2	0	0	0	0	0	0	2	2	2	2	0	2	0	2	2	2	2	2	2	2	1	0
4370374|F|0-18:G>T-18:G>T	chr1R	422552563	18:G>T	1	0.145299	0	0	0	0	0	2	0	0	0	0	0	2	2	0	0	1	0	0	0	0	0	0	2	2	2	2	2	2	0	0	0	0	2	0	2	0	0	0	0	0	0	0	0	0
4353949|F|0-67:G>A-67:G>A	chr1R	422552566	67:G>A	0.923077	0.240741	0	0	0	2	0	0	0	2	0	0	0	0	0	0	0	0	0	0	0	2	0	0	2	2	2	2	2	2	0	0	0	0	0	0	0	0	0	0	0	0	0	0	1	2
100029281|F|0-51:A>T-51:A>T	chr1R	422553000	51:A>T	0.931624	0.16055	0	0	0	0	0	2	0	0	0	0	0	0	0	0	0	0	0	0	0	0	0	0	2	2	2	2	2	2	0	0	0	0	0	0	0	0	0	0	0	0	0	0	0	0
4212993|F|0-68:G>T-68:G>T	chr1R	423780955	68:G>T	0.854701	0.235	2	2	2	0	2	2	2	0	2	2	2	2	2	2	2	2	2	2	2	0	2	2	0	0	0	0	0	0	2	2	2	2	0	2	0	2	2	2	2	2	2	2	0	0
4565783|F|0-31:G>A-31:G>A	chr1R	424465031	31:G>A	1	0.123932	0	0	0	2	0	2	0	2	0	0	0	0	0	0	0	0	0	0	0	2	0	0	0	0	0	0	0	0	0	0	0	0	0	0	0	0	0	0	0	0	0	0	1	2
4367913|F|0-30:C>T-30:C>T	chr1R	426928668	30:C>T	0.948718	0.243243	0	0	0	2	0	2	0	2	0	0	0	0	0	0	0	0	0	0	0	2	0	0	0	0	0	0	0	0	0	0	0	0	2	0	2	0	0	0	0	0	0	0	1	2
3609694|F|0-68:C>T-68:C>T	chr1R	426930041	68:C>T	0.931624	0.389908	2	1	2	0	2	0	2	0	2	2	2	2	2	2	2	2	2	2	0	0	2	2	0	0	0	0	0	0	0	2	2	2	0	2	0	2	2	2	0	2	2	2	0	0
10518282|F|0-26:C>T-26:C>T	chr1R	427192230	26:C>T	0.974359	0.162281	0	0	0	0	0	0	0	0	0	0	0	0	0	0	0	0	0	0	2	0	0	0	0	0	0	0	0	0	2	0	0	0	0	0	0	0	0	0	2	0	0	0	1	0
4367161|F|0-65:G>C-65:G>C	chr1R	427196431	65:G>C	0.91453	0.186916	0	1	0	2	0	0	0	2	0	0	0	2	2	0	0	2	0	0	0	2	0	0	0	0	0	0	0	0	0	0	0	0	2	0	2	0	0	0	0	0	0	0	0	2
10518029|F|0-26:A>G-26:A>G	chr1R	427369054	26:A>G	0.965812	0.176991	0	0	0	2	0	0	0	2	0	0	0	2	2	0	0	2	0	0	0	2	0	0	2	2	2	2	2	2	0	0	0	0	0	0	0	0	0	0	0	0	0	0	1	2
8511433|F|0-34:T>C-34:T>C	chr1R	427886670	34:T>C	0.863248	0.212871	0	0	0	2	0	0	0	2	0	0	0	2	2	0	0	2	0	0	0	2	0	0	0	2	2	2	0	0	0	0	0	0	2	0	2	0	0	0	0	0	0	0	2	2
4565237|F|0-11:G>C-11:G>C	chr1R	427889573	11:G>C	0.948718	0.211712	0	0	0	2	0	0	0	2	0	0	0	2	2	0	0	2	0	0	0	2	0	0	2	2	2	2	2	2	0	0	0	0	0	0	0	0	0	0	0	0	0	0	1	2
14477157|F|0-65:G>A-65:G>A	chr1R	427890179	65:G>A	0.880342	0.121359	0	0	0	2	0	0	0	0	0	0	0	0	0	0	0	0	0	0	0	0	0	0	2	2	2	2	2	2	0	0	0	0	2	0	2	1	0	0	0	0	0	0	0	0
4367234|F|0-36:T>G-36:T>G	chr1R	428515596	36:T>G	1	0.393162	0	2	2	0	0	2	0	0	0	2	0	2	0	0	2	0	0	0	0	2	0	2	2	2	2	2	2	2	0	2	2	0	0	0	0	0	0	0	2	0	2	0	0	0
14478551|F|0-7:C>G-7:C>G	chr1R	428622135	7:C>G	1	0.0811966	0	0	0	0	0	0	0	0	0	0	0	0	0	0	0	0	0	0	0	0	0	0	0	0	0	0	0	0	0	0	0	0	0	0	0	0	0	0	0	0	0	0	0	0
10514761|F|0-8:A>G-8:A>G	chr1R	428624000	8:A>G	0.982906	0.273913	2	2	2	0	2	2	2	0	2	2	2	0	0	2	2	0	2	2	2	0	2	2	1	2	2	2	2	2	2	2	2	2	0	2	0	2	2	2	2	2	2	2	1	1
10517995|F|0-37:A>G-37:A>G	chr1R	428624003	37:A>G	1	0.264957	0	0	0	2	0	0	0	2	0	0	0	2	2	0	0	2	0	0	0	2	0	0	0	0	0	0	0	0	0	0	0	0	2	1	2	0	0	0	0	0	0	0	1	2
4202043|F|0-18:A>G-18:A>G	chr1R	430837533	18:A>G	1	0.119658	2	2	2	0	2	2	2	0	2	2	2	2	2	2	2	2	2	2	2	0	2	2	2	2	2	2	2	2	2	2	2	2	2	2	2	2	2	2	2	2	2	2	1	0
3041383|F|0-40:A>G-40:A>G	chr1R	431554907	40:A>G	0.940171	0.131818	0	0	0	2	0	0	0	2	0	0	0	0	0	0	0	0	0	0	0	2	0	0	0	0	0	0	0	0	0	0	1	0	0	0	0	0	0	0	0	0	0	0	1	2
4211701|F|0-18:C>T-18:C>T	chr1R	432608507	18:C>T	1	0.119658	0	0	0	2	0	0	0	2	0	0	0	0	0	0	0	0	0	0	0	2	0	0	0	0	0	0	0	0	0	0	0	0	0	0	0	0	0	0	0	0	0	0	1	2
4213052|F|0-25:G>T-25:G>T	chr1R	437105136	25:G>T	0.948718	0.189189	0	0	0	0	0	1	0	0	0	0	0	0	0	0	0	0	0	0	2	0	0	0	0	0	0	0	0	0	2	0	0	0	0	0	0	0	0	0	2	0	0	0	1	0
4213052|F|0-15:A>C-15:A>C	chr1R	437105136	15:A>C	0.863248	0.0891089	0	0	0	0	0	0	0	0	0	0	0	0	0	0	0	0	0	0	2	0	0	0	0	0	0	0	0	0	2	0	0	0	0	0	0	0	0	0	2	0	0	0	1	0
4213052|F|0-39:A>G-39:A>G	chr1R	437105136	39:A>G	0.880342	0.106796	0	0	0	0	0	0	0	0	0	0	0	0	0	0	0	0	0	0	0	0	0	0	0	0	0	0	0	0	0	0	0	0	0	0	0	0	0	0	0	0	0	0	0	0
4208131|F|0-48:T>G-48:T>G	chr1R	437402947	48:T>G	0.923077	0.0972222	0	0	0	0	0	0	0	0	0	0	0	0	0	0	0	0	0	0	0	0	0	0	0	0	0	0	0	0	0	0	0	0	0	0	0	0	0	0	0	0	0	0	0	0
3607583|F|0-26:A>G-26:A>G	chr1R	438358361	26:A>G	1	0.183761	2	2	2	2	2	0	2	2	2	2	2	2	2	2	2	2	2	2	0	2	2	2	2	2	1	2	2	2	0	2	2	2	2	2	2	2	2	2	0	2	2	2	1	2
4203024|F|0-13:A>G-13:A>G	chr1R	438517921	13:A>G	1	0.230769	2	2	2	2	2	0	2	2	2	2	2	0	0	2	2	0	2	2	2	2	2	2	0	0	0	0	0	0	2	2	2	2	0	2	0	2	2	2	2	2	2	2	2	2
3047764|F|0-31:C>A-31:C>A	chr1R	439419798	31:C>A	0.991453	0.0948276	0	0	0	0	0	2	0	0	0	0	0	2	2	0	0	2	0	0	0	0	0	0	0	0	0	0	0	0	0	0	0	0	2	0	2	0	0	0	0	0	0	0	0	0
3617555|F|0-32:C>G-32:C>G	chr1R	439419801	32:C>G	0.871795	0.0539216	0	0	0	0	0	0	0	0	0	0	0	0	0	0	0	0	0	0	0	0	0	0	0	1	0	0	0	0	0	0	0	0	2	0	2	0	0	0	0	0	0	0	0	0
38189253|F|0-10:C>G-10:C>G	chr1R	439984551	10:C>G	0.974359	0.399123	0	0	0	2	0	2	0	2	0	0	0	2	2	0	0	2	0	0	2	2	0	0	2	2	2	2	2	2	2	0	0	0	2	0	2	0	0	0	2	0	0	0	2	2
8536969|F|0-41:T>G-41:T>G	chr1R	440557172	41:T>G	1	0.119658	2	2	2	2	2	2	2	2	2	2	2	2	2	2	2	2	2	2	0	2	2	2	2	2	2	2	2	2	0	2	2	2	0	2	0	2	2	2	0	2	2	2	1	2
3047272|F|0-56:T>C-56:T>C	chr1R	441255347	56:T>C	0.991453	0.206897	0	0	0	2	0	0	0	2	0	0	0	2	2	0	0	2	0	0	1	2	0	0	0	0	0	0	0	0	2	0	0	0	0	0	0	0	0	0	2	0	0	0	2	2
10506831|F|0-26:C>T-26:C>T	chr1R	441592320	26:C>T	1	0.213675	0	1	0	2	0	0	0	2	0	0	0	2	2	0	0	2	0	0	2	2	0	0	0	0	0	0	0	0	2	0	0	0	0	0	0	0	0	0	2	0	0	0	2	2
4208966|F|0-18:A>G-18:A>G	chr1R	442830792	18:A>G	0.974359	0.307018	0	0	0	2	0	2	0	2	0	0	0	2	2	0	0	2	0	0	2	2	0	0	0	0	0	0	0	0	2	0	0	0	0	0	0	0	0	0	2	0	0	0	2	2
3045346|F|0-29:G>A-29:G>A	chr1R	443099663	29:G>A	1	0.17094	0	0	0	0	0	0	0	0	0	0	0	0	0	0	0	0	0	0	0	0	0	0	2	2	2	2	2	2	0	0	0	0	2	0	2	0	0	0	0	0	0	0	0	0
8537837|F|0-5:T>A-5:T>A	chr1R	443153218	5:T>A	0.991453	0.228448	2	2	2	0	2	0	2	0	2	2	2	0	0	2	2	0	2	2	0	0	2	2	2	2	2	2	2	2	0	2	2	2	2	2	2	2	2	2	0	2	2	2	0	0
3042814|F|0-59:G>C-59:G>C	chr1R	444071994	59:G>C	1	0.316239	0	0	0	0	0	2	0	0	0	0	0	2	2	0	0	2	2	0	2	1	0	0	2	2	2	2	2	2	2	0	0	0	2	0	2	0	0	0	2	0	0	0	1	0
3047795|F|0-28:A>C-28:A>C	chr1R	444071997	28:A>C	1	0.316239	2	2	2	2	2	0	2	2	2	2	2	0	0	2	2	0	0	2	0	2	2	2	0	0	0	0	0	0	0	2	2	2	0	2	0	2	2	2	0	2	2	2	1	2
3045052|F|0-17:A>G-17:A>G	chr1R	446124917	17:A>G	0.957265	0.410714	0	0	0	2	0	2	0	2	0	0	0	0	0	0	0	0	0	0	2	2	0	0	2	2	2	2	2	2	2	0	0	0	2	0	2	0	0	0	2	0	0	0	2	2
3047881|F|0-11:A>T-11:A>T	chr1R	446210124	11:A>T	0.974359	0.280702	0	0	0	2	0	0	0	2	0	0	0	0	0	0	0	0	0	0	0	2	0	0	2	2	2	2	2	2	0	0	0	0	2	0	2	0	0	0	0	0	0	0	1	2
3041825|F|0-25:C>G-25:C>G	chr1R	446214108	25:C>G	1	0.0726496	0	0	0	0	0	0	0	0	0	0	0	0	0	0	0	0	0	0	1	0	0	0	0	0	0	0	0	0	2	0	0	0	0	0	0	0	0	0	2	0	0	0	1	0
8510640|F|0-24:A>C-24:A>C	chr1R	447696599	24:A>C	0.923077	0.106481	0	0	0	2	0	0	0	2	0	0	0	0	0	0	0	0	0	0	0	2	0	0	0	0	0	0	0	0	0	0	0	0	0	0	0	0	0	0	0	0	0	0	1	2
4215847|F|0-32:C>T-32:C>T	chr1R	448857982	32:C>T	0.974359	0.140351	2	2	2	2	2	2	2	2	2	2	2	0	0	2	2	0	0	2	2	2	2	2	0	0	0	0	0	0	2	2	2	2	0	2	0	2	2	2	2	2	2	2	2	2
3041874|F|0-23:T>C-23:T>C	chr1R	449234502	23:T>C	0.923077	0.087963	0	0	0	0	0	0	0	0	0	0	0	2	2	0	0	2	2	0	0	0	0	0	0	0	0	0	0	0	0	0	0	0	2	0	2	0	0	0	0	0	0	0	0	0
3041874|F|0-12:C>T-12:C>T	chr1R	449234502	12:C>T	0.931624	0.0963303	0	0	0	0	0	0	0	0	0	0	0	0	0	0	0	0	0	0	0	0	0	0	0	0	0	0	0	0	0	0	0	0	0	0	0	0	0	0	0	0	0	0	0	0
3041805|F|0-19:T>A-19:T>A	chr1R	450960188	19:T>A	0.940171	0.331818	0	0	0	2	0	0	0	2	0	0	0	2	2	0	0	2	2	0	2	2	0	0	0	0	0	0	0	0	2	0	0	0	0	0	0	0	0	0	2	0	0	0	2	2
3616433|F|0-49:G>A-49:G>A	chr1R	450961111	49:G>A	1	0.371795	0	0	0	2	0	2	0	2	0	0	0	2	2	0	0	2	2	0	2	2	0	0	0	0	0	0	0	0	2	0	0	0	2	0	2	0	0	0	2	0	0	0	2	2
22071821|F|0-5:A>G-5:A>G	chr1R	450996435	5:A>G	1	0.119658	0	0	0	0	0	0	0	0	0	0	0	2	2	0	0	2	2	0	2	0	0	0	0	0	0	0	0	0	2	0	0	0	0	0	0	0	0	0	2	0	0	0	1	0
10524259|F|0-7:G>T-7:G>T	chr1R	455440798	7:G>T	0.880342	0.121359	0	0	0	0	0	0	0	0	0	0	0	0	0	0	0	0	1	0	0	0	0	0	2	2	2	2	2	2	0	0	0	0	2	0	2	0	0	0	0	0	0	0	0	0
3605939|F|0-52:T>C-52:T>C	chr1R	455673386	52:T>C	1	0.123932	2	2	2	2	2	2	2	2	1	2	2	0	0	2	2	0	0	2	0	2	2	2	2	2	2	2	2	2	0	2	2	2	2	2	2	2	2	2	0	2	2	2	1	2
8537398|F|0-38:T>C-38:T>C	chr1R	456135962	38:T>C	1	0.286325	2	2	2	0	2	1	2	0	2	2	2	2	2	2	2	2	2	2	0	1	2	2	1	1	1	1	1	1	0	2	2	2	2	2	2	2	2	2	0	2	2	2	1	0
3046041|F|0-65:C>T-65:C>T	chr1R	459600250	65:C>T	1	0.132479	0	0	0	0	0	0	0	0	0	1	0	0	0	0	0	0	0	0	0	0	0	0	0	0	0	0	0	0	0	0	0	0	2	0	2	0	0	0	0	0	0	0	0	0
3045386|F|0-31:C>G-31:C>G	chr1R	460405732	31:C>G	0.991453	0.219828	0	0	0	0	0	0	0	0	0	0	0	2	2	0	0	2	2	0	0	0	0	0	2	2	2	2	2	2	0	0	0	0	2	0	2	0	0	0	0	0	0	0	0	0
4369666|F|0-15:G>C-15:G>C	chr1R	460406524	15:G>C	0.905983	0.240566	0	0	0	0	0	0	0	0	0	0	0	2	2	0	0	2	1	0	0	0	0	0	2	2	2	2	2	2	0	0	0	0	2	0	2	0	0	0	0	0	0	0	0	0
54358833|F|0-19:A>G-19:A>G	chr1R	460525015	19:A>G	0.871795	0.205882	0	0	0	0	1	0	0	0	0	0	0	0	0	0	0	0	0	0	0	0	0	0	2	2	2	2	2	2	0	0	0	0	2	0	2	0	0	0	0	0	0	0	0	0
3042863|F|0-12:C>G-12:C>G	chr1R	461070347	12:C>G	0.957265	0.223214	0	0	0	2	0	2	0	2	0	0	0	0	0	0	0	0	0	0	2	2	0	0	0	0	0	0	0	0	2	0	0	0	0	0	0	0	0	0	2	0	0	0	2	2
4555252|F|0-16:G>T-16:G>T	chr1R	461178923	16:G>T	1	0.145299	0	0	0	0	0	0	0	0	0	0	0	0	0	0	0	0	0	0	0	0	0	0	2	2	2	2	2	2	0	0	0	0	0	0	0	0	0	0	0	0	0	0	0	0
10517768|F|0-8:A>G-8:A>G	chr1R	461180013	8:A>G	0.880342	0.23301	2	2	2	0	2	0	2	0	2	2	2	2	2	2	2	2	2	2	2	0	2	2	2	2	2	2	2	2	2	2	2	2	2	2	2	2	2	2	2	2	2	2	1	0
10511837|F|0-46:A>G-46:A>G	chr1R	461902008	46:A>G	1	0.0982906	0	0	0	0	0	0	0	0	0	0	0	2	2	0	0	2	2	0	0	0	0	0	2	2	2	2	2	2	0	0	0	0	0	0	0	0	0	0	0	0	0	0	0	0
14474665|F|0-59:T>A-59:T>A	chr1R	461908771	59:T>A	1	0.0854701	0	0	0	0	0	0	0	0	0	0	0	0	0	0	0	0	0	0	0	0	0	0	2	2	2	2	2	2	0	0	0	0	2	0	2	0	0	0	0	0	0	0	0	0
3604083|F|0-67:C>T-67:C>T	chr1R	463105976	67:C>T	0.897436	0.261905	2	2	2	0	2	2	2	0	2	1	2	0	0	2	2	0	0	2	0	0	2	2	2	2	2	2	2	2	0	2	2	2	2	2	2	2	2	2	0	2	2	2	0	0
3045972|F|0-33:G>C-33:G>C	chr1R	463105979	33:G>C	0.854701	0.17	0	0	0	2	0	0	0	2	0	0	0	0	0	0	0	0	0	0	0	2	0	0	0	0	0	0	0	0	0	0	0	0	2	0	2	0	0	0	0	0	0	0	2	2
3041198|F|0-24:A>G-24:A>G	chr1R	463113157	24:A>G	0.897436	0.052381	0	0	0	0	0	0	0	0	0	0	0	2	2	0	0	2	2	0	0	0	0	0	0	0	0	0	0	0	1	0	0	0	0	0	0	0	0	0	0	0	0	0	0	0
3616720|F|0-15:T>C-15:T>C	chr1R	463113316	15:T>C	0.905983	0.240566	0	0	0	2	0	0	0	2	0	0	0	0	0	0	0	0	0	0	2	2	0	0	0	0	0	0	0	0	2	0	0	0	2	0	2	0	0	0	2	0	0	0	2	2
8538067|F|0-16:C>T-16:C>T	chr1R	463408188	16:C>T	1	0.209402	0	0	0	2	0	2	0	2	0	0	0	0	0	0	0	0	0	0	0	2	0	0	0	0	0	0	0	0	0	0	0	0	0	0	0	0	0	0	0	0	0	0	1	2
10507524|F|0-35:G>A-35:G>A	chr1R	463765618	35:G>A	0.897436	0.17619	0	0	0	0	0	2	0	0	0	0	0	0	0	0	0	0	0	0	0	0	0	0	0	0	0	0	0	0	2	0	0	0	0	0	0	0	0	0	2	0	0	0	1	0
4371509|F|0-50:C>T-50:C>T	chr1R	464707998	50:C>T	0.991453	0.353448	2	1	2	0	0	2	0	0	0	2	0	2	0	1	2	0	0	0	0	2	0	2	2	2	2	2	2	2	0	0	0	0	0	0	0	0	1	0	0	0	2	0	0	0
3040635|F|0-57:G>A-57:G>A	chr1R	465313514	57:G>A	1	0.41453	0	0	0	2	0	2	0	2	0	0	0	2	2	0	0	2	2	0	2	2	0	0	2	2	2	2	2	2	2	0	0	0	2	0	2	0	0	0	2	0	0	0	2	2
8535945|F|0-7:G>A-7:G>A	chr1R	465575543	7:G>A	1	0.115385	0	0	0	2	0	2	0	2	0	0	0	0	0	0	0	0	0	0	0	2	0	0	0	0	0	0	0	0	0	0	0	0	0	0	0	0	0	0	0	0	0	0	1	2
10522584|F|0-5:C>T-5:C>T	chr1R	466302249	5:C>T	1	0.141026	2	2	2	0	2	2	2	0	2	2	2	0	0	2	2	0	0	2	2	0	2	2	2	2	2	2	2	2	2	2	2	2	2	2	2	2	2	2	2	2	2	2	1	0
4342483|F|0-14:G>A-14:G>A	chr1R	466698827	14:G>A	0.948718	0.13964	0	0	0	2	0	0	0	2	0	0	0	2	2	0	0	2	2	0	0	2	0	0	0	0	0	0	0	0	0	0	0	0	0	0	0	0	0	0	0	0	0	0	1	0
3045887|F|0-66:G>A-66:G>A	chr1R	466698830	66:G>A	1	0.200855	0	0	0	2	0	0	0	2	0	0	0	2	2	0	0	2	2	0	0	2	0	1	2	2	2	2	2	2	0	0	0	0	0	0	0	0	0	0	0	0	0	0	1	1
4354816|F|0-21:T>C-21:T>C	chr1R	467424114	21:T>C	0.880342	0.179612	2	2	2	0	2	0	2	0	2	2	2	0	0	2	2	0	0	2	2	0	2	2	2	2	2	2	2	2	2	2	2	2	2	2	2	2	2	2	2	2	2	2	1	0
3610391|F|0-35:G>A-35:G>A	chr1R	468311112	35:G>A	0.974359	0.29386	2	2	2	0	2	0	2	0	2	2	2	0	0	2	2	0	0	2	0	0	2	2	0	0	0	0	0	0	0	2	2	2	2	2	2	2	2	2	0	2	2	2	0	0
10518564|F|0-61:G>C-61:G>C	chr1R	471163861	61:G>C	1	0.128205	0	0	0	0	0	0	0	0	0	0	0	2	2	0	0	2	2	0	0	0	0	0	2	2	2	1	2	2	0	0	0	0	2	0	0	0	0	0	0	0	0	0	0	0
10514032|F|0-11:T>G-11:T>G	chr1R	471164101	11:T>G	1	0.132479	2	2	2	2	2	2	2	2	2	2	2	0	0	2	2	0	0	2	2	2	2	2	2	2	2	2	2	2	2	2	2	2	2	2	2	2	2	2	2	2	2	2	2	2
3042543|F|0-9:G>A-9:G>A	chr1R	474098138	9:G>A	0.982906	0.443478	2	0	0	2	2	0	2	2	2	0	0	0	2	2	0	0	2	0	2	0	2	0	0	0	0	0	0	0	2	2	2	2	2	2	0	2	0	2	2	2	0	2	2	2
10522188|F|0-13:A>G-13:A>G	chr1R	474976635	13:A>G	0.905983	0.0943396	0	0	0	0	0	0	0	0	0	0	0	0	0	0	0	0	0	0	2	0	0	0	0	0	0	0	0	0	2	0	0	0	0	0	2	0	0	0	2	0	0	0	1	0
10522188|F|0-51:G>A-51:G>A	chr1R	474976635	51:G>A	0.905983	0.0943396	0	0	0	0	0	0	0	0	0	0	0	0	0	0	0	0	0	0	0	0	0	0	0	0	0	0	0	0	0	0	0	0	0	0	0	0	0	0	0	0	0	0	0	0
3043379|F|0-15:C>T-15:C>T	chr1R	475480045	15:C>T	0.948718	0.175676	0	0	0	0	0	0	0	0	0	0	0	0	0	0	0	0	0	0	2	0	0	0	0	0	0	0	0	0	2	0	0	0	0	0	1	0	0	0	2	0	0	0	1	0
4207739|F|0-13:A>G-13:A>G	chr1R	476105158	13:A>G	0.991453	0.168103	2	2	2	2	2	2	2	2	2	2	2	2	2	2	2	2	2	2	0	2	2	2	2	2	2	2	2	2	0	2	2	2	2	2	0	2	2	2	0	2	2	2	1	2
54358035|F|0-21:A>G-21:A>G	chr1R	478464449	21:A>G	0.965812	0.314159	2	2	2	2	2	2	2	2	2	2	2	0	0	2	2	0	0	2	0	2	2	2	0	0	0	0	0	0	0	2	2	2	0	2	0	2	2	2	0	2	2	2	1	0
8536841|F|0-46:A>C-46:A>C	chr1R	479245932	46:A>C	0.863248	0.193069	0	0	0	0	0	0	0	0	0	0	0	0	2	0	0	2	0	0	2	0	0	0	2	2	2	2	2	2	2	0	0	0	0	0	2	0	0	0	2	0	0	0	1	0
3044621|F|0-35:A>G-35:A>G	chr1R	480171716	35:A>G	1	0.217949	0	0	0	0	0	0	0	0	0	0	0	2	2	0	0	2	2	0	2	0	0	0	2	2	2	2	2	2	2	0	0	0	2	0	2	0	0	0	2	0	0	0	1	0
54355912|F|0-12:C>T-12:C>T	chr1R	480180275	12:C>T	0.965812	0.199115	2	2	2	2	2	2	2	2	2	2	2	0	0	2	2	0	0	2	0	2	2	2	0	0	0	0	0	0	0	2	2	2	0	2	0	2	2	2	2	2	2	2	1	2
4369907|F|0-42:T>C-42:T>C	chr1R	480180278	42:T>C	0.923077	0.152778	0	0	0	0	0	0	0	0	0	0	0	2	0	0	0	2	0	0	2	0	0	0	2	2	2	2	2	2	2	0	0	0	2	0	2	0	0	0	2	0	0	0	1	0
8535437|F|0-21:A>G-21:A>G	chr1R	481971559	21:A>G	0.880342	0.330097	0	0	0	0	0	0	0	0	0	0	0	2	1	0	0	2	2	0	2	0	0	0	2	2	2	2	2	2	2	0	0	0	2	0	2	0	0	0	2	0	0	0	2	2
11910114|F|0-12:G>A-12:G>A	chr1R	486204180	12:G>A	0.965812	0.287611	0	0	0	0	0	0	0	0	0	0	0	2	2	0	0	2	2	0	2	0	0	0	2	2	2	2	2	2	2	0	0	0	0	0	2	1	0	0	2	0	0	0	1	0
10508600|F|0-36:T>C-36:T>C	chr1R	488106280	36:T>C	1	0.303419	0	0	0	0	0	0	0	0	0	0	0	2	2	0	0	2	2	0	2	0	0	0	2	2	2	2	2	2	2	0	0	0	2	0	2	0	0	0	2	0	0	0	1	0
3043425|F|0-5:A>G-5:A>G	chr1R	491636119	5:A>G	1	0.290598	0	0	0	0	0	0	0	0	0	0	0	2	2	0	0	2	2	0	2	0	0	0	2	2	2	2	2	2	2	0	0	0	2	0	0	0	0	0	2	0	0	0	1	0
10513607|F|0-19:G>A-19:G>A	chr1R	494039581	19:G>A	0.991453	0.323276	2	2	2	0	2	0	2	0	2	2	1	2	2	2	2	2	2	2	0	0	2	2	2	2	2	2	2	2	0	2	2	2	0	2	0	2	2	2	0	2	2	2	0	0
4367407|F|0-27:C>A-27:C>A	chr1R	494527655	27:C>A	1	0.0982906	0	0	0	2	0	0	0	2	0	0	0	0	0	0	0	0	0	0	0	2	0	0	0	0	0	0	0	0	0	0	0	0	0	0	0	0	0	0	0	0	0	0	1	2
10524445|F|0-25:A>C-25:A>C	chr1R	494529821	25:A>C	1	0.303419	0	0	0	2	0	2	0	2	0	0	0	0	0	0	0	0	0	0	2	2	0	0	0	0	0	0	0	0	2	0	0	0	2	0	0	0	0	0	2	0	0	0	2	2
4221227|F|0-6:G>T-6:G>T	chr1R	495002081	6:G>T	0.854701	0.075	0	0	0	0	0	2	0	0	0	0	0	2	2	0	0	2	2	0	0	0	0	0	0	0	0	0	0	0	0	0	0	0	0	0	0	0	0	0	0	0	0	0	0	0
8511797|F|0-37:T>C-37:T>C	chr1R	495771431	37:T>C	0.974359	0.105263	2	2	2	2	2	2	2	2	2	2	2	2	2	2	2	2	2	2	0	2	2	2	2	2	2	2	2	2	0	2	2	2	0	2	0	2	2	2	0	2	2	2	1	2
4210783|F|0-37:C>T-37:C>T	chr1R	495771431	37:C>T	0.965812	0.119469	0	0	0	0	0	0	0	0	0	0	1	0	1	0	0	0	0	0	2	0	0	0	0	0	0	1	0	0	2	0	0	0	2	0	2	0	0	0	2	0	0	0	1	0
4201760|F|0-21:T>C-21:T>C	chr1R	496023163	21:T>C	0.854701	0.255	2	2	2	2	2	0	2	2	2	2	2	0	0	2	2	2	0	2	0	0	2	2	0	0	0	0	0	0	0	2	2	2	0	2	0	2	2	2	0	2	2	2	0	2
4205848|F|0-9:A>G-9:A>G	chr1R	496840431	9:A>G	1	0.106838	0	0	0	0	0	2	0	0	0	0	0	0	0	0	0	0	0	0	0	0	0	0	0	0	0	0	0	0	0	0	0	0	0	0	2	0	0	0	0	0	0	0	0	0
4209105|F|0-9:A>G-9:A>G	chr1R	496841472	9:A>G	0.880342	0.169903	2	2	2	2	2	0	2	2	2	2	2	0	0	2	2	0	0	2	2	2	2	2	2	2	2	2	2	2	2	2	2	2	2	2	0	2	2	2	2	2	2	2	2	2
54345411|F|0-68:C>G-68:C>G	chr1R	497046648	68:C>G	0.982906	0.169565	0	0	0	0	0	2	0	0	0	0	0	0	0	0	0	0	0	0	0	0	0	0	2	2	2	2	2	2	0	0	0	0	2	0	0	0	0	0	0	0	0	0	0	0
10521704|F|0-51:C>G-51:C>G	chr1R	497762227	51:C>G	0.982906	0.186957	0	0	0	2	0	0	0	2	0	0	0	0	0	0	0	0	0	0	2	2	0	0	0	0	0	0	0	0	2	0	0	0	0	0	2	0	0	0	2	0	0	0	2	2
3617921|F|0-11:G>A-11:G>A	chr1R	500015831	11:G>A	0.991453	0.392241	2	2	2	0	2	0	2	0	2	2	2	0	0	2	2	0	0	2	0	0	2	2	0	0	0	0	0	0	0	2	2	2	0	2	0	2	2	2	0	2	2	2	0	0
4373920|F|0-16:C>T-16:C>T	chr1R	500015834	16:C>T	1	0.0982906	0	1	0	2	0	0	0	2	0	0	0	0	0	0	0	0	0	0	0	2	0	0	0	0	0	0	0	0	0	0	0	0	0	0	0	0	0	0	0	0	0	0	1	2
3044251|F|0-11:C>A-11:C>A	chr1R	500784935	11:C>A	1	0.15812	0	0	0	0	0	2	0	0	0	0	0	0	0	0	0	0	1	0	2	0	0	0	2	2	2	2	2	2	2	0	0	0	0	0	2	0	0	0	2	0	0	0	1	0
10520193|F|0-49:A>C-49:A>C	chr1R	501115535	49:A>C	0.982906	0.36087	0	0	0	2	0	0	0	2	0	0	0	2	2	0	0	2	2	0	2	2	0	0	2	2	2	2	2	2	2	0	0	0	0	0	2	0	0	0	2	0	0	0	2	2
54357856|F|0-28:G>C-28:G>C	chr1R	501305862	28:G>C	0.880342	0.106796	0	0	0	2	0	0	0	2	0	0	0	0	0	0	0	0	0	0	0	2	0	0	0	0	0	0	0	0	0	0	0	0	0	0	0	0	0	0	0	0	0	0	1	2
3611217|F|0-66:G>C-66:G>C	chr1R	502532041	66:G>C	0.982906	0.195652	2	2	2	0	2	2	2	0	2	2	2	2	2	2	2	2	2	2	0	0	2	2	2	2	2	2	2	2	0	2	2	2	0	2	2	2	2	2	0	2	2	2	0	0
3620367|F|0-52:A>G-52:A>G	chr1R	504591082	52:A>G	0.905983	0.221698	0	0	0	0	0	0	0	0	0	0	0	0	0	0	0	0	0	0	2	0	0	0	2	2	2	2	2	2	2	0	0	0	0	0	2	0	0	0	2	0	0	0	1	0
3608545|F|0-27:G>C-27:G>C	chr1R	505373982	27:G>C	0.880342	0.305825	0	1	0	2	0	2	0	2	0	0	0	0	0	0	0	0	0	0	0	2	0	0	2	2	2	2	2	2	0	0	0	0	0	0	2	0	0	0	0	0	0	0	2	2
4369027|F|0-16:A>G-16:A>G	chr1R	506927243	16:A>G	0.854701	0.105	0	0	0	0	0	2	0	0	0	0	0	0	0	0	0	0	0	0	0	0	0	0	0	0	0	0	0	0	0	0	0	0	0	0	0	0	0	0	0	0	0	0	0	0
4563951|F|0-10:G>A-10:G>A	chr1R	507825258	10:G>A	0.957265	0.107143	0	0	0	2	0	0	0	2	0	0	0	0	0	0	0	0	0	0	0	2	0	0	0	0	0	0	0	0	0	0	0	0	0	0	0	0	0	0	0	0	0	0	1	2
4563951|F|0-55:G>A-55:G>A	chr1R	507825258	55:G>A	0.905983	0.0518868	0	0	0	0	0	0	0	0	0	0	0	0	0	0	0	0	0	0	0	0	0	0	2	2	1	2	2	2	0	0	0	0	0	0	0	0	0	0	0	0	0	0	0	0
54347356|F|0-13:C>T-13:C>T	chr1R	508643757	13:C>T	0.948718	0.342342	0	0	0	2	0	0	0	2	0	0	0	0	0	0	0	0	0	0	2	2	0	0	2	2	2	2	2	2	2	0	1	0	2	0	0	0	0	0	2	0	0	0	2	2
3608297|F|0-24:C>T-24:C>T	chr1R	510303802	24:C>T	1	0.294872	0	1	0	2	0	0	0	2	0	0	0	2	2	0	0	2	2	0	2	2	0	0	2	2	2	2	2	2	2	0	0	0	2	0	2	0	0	0	2	0	0	0	2	2
4214198|F|0-16:G>C-16:G>C	chr1R	510370135	16:G>C	1	0.350427	0	0	0	2	0	2	0	2	0	0	1	0	0	0	0	0	0	0	2	2	0	0	2	2	2	2	2	2	2	0	0	0	2	0	0	0	0	0	2	0	0	0	2	1
14477948|F|0-24:T>C-24:T>C	chr1R	511070817	24:T>C	0.854701	0.19	2	2	2	2	2	0	2	2	2	2	2	2	2	2	2	2	2	2	2	2	2	2	0	0	0	0	0	0	2	2	2	2	2	2	2	2	2	2	2	2	2	2	2	2
10519977|F|0-5:T>C-5:T>C	chr1R	512069433	5:T>C	0.880342	0.218447	2	2	2	2	2	2	2	2	2	2	2	2	0	2	2	2	2	2	0	2	2	2	0	0	0	0	0	0	0	2	2	2	0	2	0	2	2	2	0	2	2	2	0	2
8510758|F|0-28:T>C-28:T>C	chr1R	512150244	28:T>C	1	0.282051	0	0	0	0	0	2	0	0	0	0	0	0	0	0	0	0	0	0	2	0	0	0	2	2	2	2	2	2	2	0	0	0	2	0	2	0	0	0	2	0	0	0	1	0
54346983|F|0-38:A>C-38:A>C	chr1R	512657834	38:A>C	0.888889	0.331731	2	2	2	2	2	2	2	2	2	2	2	0	0	2	2	1	0	2	0	2	2	2	0	0	0	0	0	0	0	2	2	2	0	2	2	2	2	2	0	2	2	2	0	0
4210318|F|0-8:C>G-8:C>G	chr1R	512946553	8:C>G	0.905983	0.132075	2	2	2	2	2	2	2	2	2	2	2	2	2	2	2	2	2	2	0	2	2	2	2	2	2	2	2	2	0	2	2	2	0	2	0	2	2	2	0	2	2	2	1	2
36894765|F|0-57:G>C-57:G>C	chr1R	513914911	57:G>C	0.923077	0.453704	2	1	2	0	2	0	1	0	0	2	2	2	2	1	2	2	2	2	1	0	2	1	0	0	0	0	0	0	2	2	2	1	0	2	0	2	1	0	1	1	2	2	1	1
4211150|F|0-46:A>G-46:A>G	chr1R	516221736	46:A>G	0.871795	0.112745	2	2	2	0	2	2	2	0	2	2	2	2	2	2	2	2	2	2	2	0	2	2	2	2	2	2	2	2	2	2	2	2	2	2	0	2	2	2	2	2	2	2	1	2
4368805|F|0-43:T>A-43:T>A	chr1R	516223990	43:T>A	0.931624	0.114679	0	0	0	2	0	0	0	2	0	0	0	0	0	0	0	0	0	0	0	2	0	0	0	0	0	0	0	0	0	0	0	0	0	0	2	0	0	0	0	0	0	0	1	2
3617942|F|0-36:G>C-36:G>C	chr1R	519338065	36:G>C	0.982906	0.421739	2	1	2	0	2	0	2	0	2	2	2	0	0	2	2	0	0	2	0	0	2	2	0	0	0	0	0	0	0	2	2	2	0	2	0	2	2	2	0	2	2	2	0	0
3044673|F|0-31:T>C-31:T>C	chr1R	519374226	31:T>C	1	0.405983	0	0	0	2	0	0	0	2	0	0	0	2	2	0	0	2	2	0	2	2	0	0	2	2	2	2	2	2	2	0	0	1	2	0	0	0	0	0	2	0	0	0	2	2
3041189|F|0-8:G>C-8:G>C	chr1R	521020906	8:G>C	1	0.217949	0	0	0	2	0	2	0	2	0	0	0	2	2	0	0	2	2	0	0	2	0	0	2	2	2	2	2	2	0	0	0	0	0	0	2	0	0	0	0	0	0	0	1	2
4358648|F|0-59:A>G-59:A>G	chr1R	521884450	59:A>G	1	0.149573	0	0	0	2	1	0	0	2	0	0	0	2	2	0	0	2	2	0	0	2	0	0	0	0	0	0	0	0	0	0	0	0	0	0	0	0	0	0	0	0	0	0	1	2
22073856|F|0-17:T>C-17:T>C	chr1R	522128320	17:T>C	0.991453	0.0517241	0	0	0	0	0	0	0	0	1	0	0	2	2	0	0	2	2	0	0	0	0	0	0	0	0	0	0	0	0	0	0	0	0	0	0	0	0	0	0	0	0	0	0	0
4208427|F|0-54:T>A-54:T>A	chr1R	523141076	54:T>A	0.991453	0.219828	0	0	0	2	0	0	0	2	0	0	0	2	2	0	0	2	2	0	0	2	0	0	0	0	0	0	0	0	0	0	0	0	0	0	0	0	0	0	0	0	0	0	1	2
100041610|F|0-22:A>G-22:A>G	chr1R	524252336	22:A>G	0.888889	0.0769231	2	2	2	2	2	2	2	2	2	2	2	2	2	2	2	2	2	2	2	2	2	2	2	2	2	2	2	2	2	2	2	2	2	2	2	2	2	2	2	2	2	2	2	2
100043038|F|0-62:C>G-62:C>G	chr1R	524854597	62:C>G	0.965812	0.079646	0	0	0	0	0	0	0	0	0	0	0	0	0	0	0	0	0	0	0	0	0	0	0	0	0	0	0	0	0	0	0	0	0	0	0	0	0	0	0	0	0	0	0	0
38174336|F|0-18:G>A-18:G>A	chr1R	524855321	18:G>A	1	0.0555556	0	0	0	0	0	0	0	0	0	0	0	2	2	0	0	2	2	0	0	0	0	0	0	0	0	0	0	0	0	1	0	1	0	0	0	0	0	0	0	0	0	1	0	0
15998462|F|0-38:A>G-38:A>G	chr1R	525553159	38:A>G	1	0.136752	2	2	2	2	2	2	2	2	1	2	2	0	1	2	2	0	0	2	2	2	2	2	2	2	2	2	2	2	2	2	2	2	2	2	2	2	2	2	2	2	2	2	2	2
4342545|F|0-17:A>G-17:A>G	chr1R	526012351	17:A>G	0.931624	0.0779816	0	0	0	0	0	0	0	0	0	0	1	2	2	0	0	2	2	0	0	0	0	0	0	0	0	0	0	0	0	0	0	0	0	0	0	0	0	0	0	0	0	0	0	0
10521900|F|0-15:T>C-15:T>C	chr1R	526437874	15:T>C	0.905983	0.174528	0	0	0	0	0	0	0	0	0	0	0	0	0	0	0	0	0	0	2	0	0	0	2	2	2	2	2	2	2	0	0	0	2	0	0	0	0	0	2	0	0	0	1	0
8510845|F|0-20:G>C-20:G>C	chr1R	526568396	20:G>C	0.897436	0.114286	0	0	0	0	0	0	0	0	0	0	0	0	0	0	0	0	0	0	2	0	0	0	0	0	0	0	0	0	2	0	0	0	2	0	0	0	0	0	2	0	0	0	1	0
8510845|F|0-25:G>C-25:G>C	chr1R	526568396	25:G>C	0.880342	0.0825243	0	0	0	0	0	2	0	0	0	0	0	0	0	0	0	0	0	0	0	0	0	0	0	0	0	0	0	0	0	0	0	0	0	0	0	0	0	0	0	0	0	0	0	0
4567065|F|0-21:C>T-21:C>T	chr1R	528600566	21:C>T	1	0.0940171	0	0	0	2	0	0	0	2	0	0	0	0	0	0	0	0	0	0	0	2	0	0	0	0	0	0	0	0	0	0	0	0	0	0	0	0	0	0	0	0	0	0	1	2
4369977|F|0-29:A>C-29:A>C	chr1R	530873467	29:A>C	0.940171	0.0545455	0	0	0	0	0	0	0	0	0	0	0	0	0	0	0	0	0	0	0	0	0	0	0	0	0	0	0	0	0	0	0	0	0	0	0	0	0	0	0	0	0	0	0	0
3622556|F|0-28:C>T-28:C>T	chr1R	530898943	28:C>T	0.854701	0.375	2	0	2	0	2	2	2	0	2	2	2	2	2	2	2	2	2	2	0	0	2	2	0	0	0	0	0	0	2	2	2	2	0	2	2	2	2	2	0	2	2	2	0	0
4356416|F|0-19:C>G-19:C>G	chr1R	531555162	19:C>G	1	0.0897436	0	0	0	0	0	0	0	0	0	0	0	0	0	0	0	0	0	0	0	0	0	0	0	0	0	0	0	0	0	0	0	0	0	0	0	0	0	0	0	0	0	0	0	0
3044011|F|0-6:T>G-6:T>G	chr1R	533631718	6:T>G	1	0.303419	2	2	1	2	2	0	2	2	2	2	2	2	2	2	2	2	2	2	0	2	2	2	0	0	0	0	0	0	0	2	2	2	0	2	0	2	2	2	0	2	2	2	1	2
4360289|F|0-15:A>G-15:A>G	chr1R	534033372	15:A>G	0.871795	0.112745	2	2	2	0	2	2	2	0	2	2	2	2	2	2	2	2	2	2	2	0	2	2	2	2	2	2	2	2	2	2	2	2	2	2	2	2	2	2	2	2	2	2	1	0
3043961|F|0-22:C>T-22:C>T	chr1R	534717226	22:C>T	0.948718	0.472973	2	0	0	2	2	0	2	2	2	0	0	0	2	2	0	0	2	0	2	0	2	0	1	0	0	0	0	0	2	2	2	2	0	2	0	2	0	2	2	2	0	2	2	2
3605082|F|0-11:A>G-11:A>G	chr1R	535425273	11:A>G	0.974359	0.25	2	1	2	0	2	2	2	0	2	2	2	2	1	2	2	2	2	2	0	0	2	2	2	2	2	2	2	2	0	2	1	2	0	2	0	2	2	2	0	2	2	2	0	0
3609767|F|0-8:A>G-8:A>G	chr1R	536471460	8:A>G	0.948718	0.391892	0	0	0	2	0	2	0	2	0	0	0	2	2	0	0	2	2	0	2	2	0	0	0	0	0	0	0	0	2	0	0	0	2	0	2	0	0	0	2	0	0	0	2	2
3043873|F|0-22:A>G-22:A>G	chr1R	537409541	22:A>G	0.948718	0.175676	0	0	0	0	0	0	0	0	0	0	0	0	2	0	0	0	0	0	2	0	0	0	2	2	2	2	2	2	2	0	0	0	2	0	0	0	0	0	2	0	0	0	1	0
4208512|F|0-11:C>T-11:C>T	chr1R	538626978	11:C>T	0.940171	0.177273	2	2	2	2	2	2	2	2	2	2	2	2	2	2	2	2	2	2	0	2	2	2	0	0	0	0	0	0	0	2	2	2	0	2	0	2	2	2	0	2	2	2	1	2
3620834|F|0-40:T>G-40:T>G	chr1R	539726431	40:T>G	0.957265	0.183036	0	0	0	0	0	2	0	0	0	0	0	0	0	0	0	0	0	0	2	0	0	0	2	2	2	2	2	2	2	0	0	0	2	0	0	0	0	0	2	0	0	0	1	0
54354963|F|0-63:G>T-63:G>T	chr1R	539947228	63:G>T	0.974359	0.109649	0	0	0	0	0	0	0	0	0	0	0	0	1	0	0	0	0	0	2	0	0	0	0	0	0	0	0	0	2	0	0	0	2	0	2	0	0	0	2	0	0	0	1	0
3044903|F|0-47:C>A-47:C>A	chr1R	539954996	47:C>A	0.991453	0.193966	0	0	0	0	0	0	0	0	0	0	0	0	0	0	0	0	0	0	2	0	0	0	0	0	0	0	0	0	2	0	0	0	2	0	2	0	0	0	2	0	0	0	1	0
3044979|F|0-30:G>C-30:G>C	chr1R	540311419	30:G>C	0.982906	0.204348	0	0	0	0	0	0	0	0	0	0	0	2	2	0	0	2	2	0	2	0	0	0	2	2	2	2	2	2	2	0	0	0	2	0	0	0	0	0	2	0	0	0	1	0
4347372|F|0-24:G>T-24:G>T	chr1R	540311422	24:G>T	0.982906	0.2	0	0	0	0	0	0	0	0	0	0	0	2	2	0	0	2	2	0	2	0	0	0	2	2	2	2	2	2	2	0	0	0	2	0	0	0	0	0	2	0	0	0	1	0
8510489|F|0-28:T>A-28:T>A	chr1R	540326203	28:T>A	0.931624	0.165138	0	0	0	0	0	0	0	0	0	0	0	0	0	0	0	0	0	0	2	0	0	0	2	2	2	2	2	2	2	0	0	0	2	0	0	0	0	0	2	0	0	0	1	0
38184330|F|0-12:C>T-12:C>T	chr1R	541185485	12:C>T	0.948718	0.13964	2	2	2	2	2	2	2	2	2	2	2	2	2	2	2	2	2	2	2	2	2	2	0	0	0	0	0	0	2	2	2	2	2	2	2	2	2	2	2	2	2	2	2	2
4561595|F|0-52:T>G-52:T>G	chr1R	542204887	52:T>G	0.888889	0.158654	0	0	0	0	0	2	0	0	0	0	0	0	0	0	0	0	0	0	2	0	0	0	0	0	0	0	0	0	2	0	0	0	2	0	2	0	0	0	2	0	0	0	1	0
54359158|F|0-53:A>G-53:A>G	chr1R	542623446	53:A>G	0.888889	0.125	2	1	2	0	2	2	2	0	2	2	2	2	2	2	2	2	2	2	2	0	2	2	2	2	2	2	2	2	2	2	2	2	2	2	2	2	2	2	2	2	2	2	1	0
3044139|F|0-9:G>A-9:G>A	chr1R	542949522	9:G>A	0.888889	0.475962	2	2	0	2	2	2	2	2	2	0	0	0	2	2	0	0	2	0	2	2	2	0	0	0	0	0	0	0	2	2	2	2	2	2	0	2	0	2	2	2	0	2	2	2
4347315|F|0-43:G>C-43:G>C	chr1R	543266457	43:G>C	1	0.106838	0	0	0	0	0	2	0	0	0	0	0	2	2	0	0	2	2	0	0	0	0	0	2	2	2	2	2	2	0	0	0	0	0	0	0	0	0	0	0	0	0	0	0	0
4369942|F|0-34:C>T-34:C>T	chr1R	543356830	34:C>T	0.854701	0.24	2	2	2	0	2	2	2	0	2	2	2	2	2	2	2	2	2	2	2	0	2	2	2	2	2	2	2	2	2	2	2	2	2	2	2	2	2	2	2	2	2	2	0	0
8513143|F|0-50:T>C-50:T>C	chr1R	543357697	50:T>C	0.863248	0.0940594	0	0	0	0	0	2	0	0	0	0	0	0	0	0	0	0	0	0	0	0	0	0	2	2	2	2	2	2	0	0	0	1	0	0	2	0	0	0	0	0	0	0	0	0
3041785|F|0-43:A>T-43:A>T	chr1R	543365002	43:A>T	0.880342	0.23301	0	0	0	0	0	0	0	0	0	0	0	0	0	0	0	0	0	0	2	0	0	0	0	0	0	0	0	0	2	0	0	0	2	0	2	0	0	0	2	0	0	0	2	0
3044657|F|0-42:A>T-42:A>T	chr1R	544361331	42:A>T	0.974359	0.127193	0	0	0	2	0	0	0	2	0	0	0	0	0	0	0	0	0	0	0	2	0	0	0	0	0	0	0	0	0	0	0	0	0	0	2	0	0	0	0	0	0	0	1	2
3611101|F|0-15:G>A-15:G>A	chr1R	544795053	15:G>A	0.897436	0.338095	2	2	2	2	2	2	2	2	2	2	2	0	0	2	2	0	0	2	0	2	2	2	0	0	0	0	0	0	0	2	2	2	0	2	2	2	2	2	0	2	2	2	0	0
4351447|F|0-16:T>C-16:T>C	chr1R	545425504	16:T>C	0.940171	0.25	2	2	2	0	2	2	2	0	2	2	2	0	0	2	2	0	0	2	0	0	2	2	2	2	2	2	2	2	0	2	2	2	0	2	2	2	2	2	1	2	2	2	0	0
3607277|F|0-58:T>C-58:T>C	chr1R	545425708	58:T>C	0.940171	0.263636	2	2	2	0	2	2	2	0	2	2	1	0	0	2	2	0	0	2	0	0	2	2	2	2	2	2	2	2	0	2	2	2	0	2	2	2	2	2	0	2	2	2	0	0
3617375|F|0-40:A>G-40:A>G	chr1R	545634839	40:A>G	1	0.102564	2	2	2	2	2	2	2	2	2	2	2	2	2	2	2	2	2	2	0	2	2	2	2	2	2	2	2	2	0	2	2	2	0	2	2	2	2	2	0	2	2	2	1	2
10507344|F|0-33:C>T-33:C>T	chr1R	547668040	33:C>T	1	0.213675	0	0	0	2	0	0	0	1	0	0	0	0	0	0	0	0	0	0	2	2	0	0	0	0	0	0	0	0	2	0	0	0	2	0	2	0	0	0	2	0	0	0	2	2
4211565|F|0-9:G>A-9:G>A	chr1R	547755072	9:G>A	1	0.217949	0	0	0	0	0	2	0	0	0	0	0	2	2	0	0	2	2	0	0	0	0	0	2	2	2	2	2	2	0	0	0	0	0	0	0	0	0	0	0	0	0	0	0	0
4374086|F|0-47:G>A-47:G>A	chr1R	548055480	47:G>A	0.871795	0.117647	0	0	0	2	0	0	0	2	0	0	0	0	0	0	0	0	0	0	0	2	0	0	0	0	0	0	0	0	0	0	0	0	0	0	0	0	0	0	0	0	0	0	1	2
3043167|F|0-47:C>T-47:C>T	chr1R	548628259	47:C>T	1	0.337607	0	0	0	2	0	2	0	2	0	0	0	2	2	0	0	2	2	0	2	2	0	0	2	2	2	2	1	2	2	0	1	0	2	0	2	0	0	0	2	0	0	0	2	2
54354874|F|0-40:C>G-40:C>G	chr1R	551132092	40:C>G	0.965812	0.0884956	2	2	2	2	2	2	2	2	2	2	2	2	2	2	2	2	2	2	2	2	2	2	2	2	2	2	2	2	0	2	2	2	0	2	2	2	2	2	0	2	2	2	1	2
3046080|F|0-62:G>C-62:G>C	chr1R	551885797	62:G>C	0.91453	0.397196	2	2	2	0	2	0	2	0	2	2	2	2	2	2	2	2	2	2	0	0	2	2	0	0	0	0	0	0	0	2	2	2	0	2	0	2	2	2	0	2	2	2	0	0
3623653|F|0-11:T>G-11:T>G	chr1R	552013830	11:T>G	0.91453	0.242991	0	0	0	2	0	2	0	2	0	0	0	0	1	0	0	0	0	0	2	2	0	0	0	0	0	0	0	0	2	0	0	0	2	0	0	0	0	0	2	0	0	0	2	2
8512005|F|0-5:G>A-5:G>A	chr1R	552226575	5:G>A	1	0.0555556	0	0	0	0	0	0	0	0	0	0	0	2	2	0	0	2	2	0	0	0	0	0	0	0	0	0	0	0	0	0	0	0	0	0	0	0	0	0	0	0	0	0	0	0
3044723|F|0-28:G>A-28:G>A	chr1R	552228017	28:G>A	0.91453	0.261682	0	0	0	2	0	2	0	2	0	0	1	0	0	0	0	0	0	0	2	2	0	0	2	2	2	2	2	2	2	0	0	0	2	0	0	0	0	0	2	0	0	0	2	2
4209546|F|0-67:A>C-67:A>C	chr1R	553133389	67:A>C	1	0.145299	2	2	2	2	2	2	2	2	2	2	2	2	2	2	2	2	2	2	2	2	2	2	0	0	0	0	0	0	2	2	2	2	2	2	0	2	2	2	2	2	2	2	2	2
3616681|F|0-39:G>C-39:G>C	chr1R	555103685	39:G>C	0.974359	0.350877	2	2	2	0	2	2	2	0	2	2	1	0	0	2	2	0	0	2	0	0	2	2	2	2	2	2	2	2	0	2	2	2	0	2	2	2	2	2	0	2	2	2	0	0
10513705|F|0-11:G>A-11:G>A	chr1R	556634471	11:G>A	0.905983	0.188679	0	0	0	0	0	2	0	0	0	0	0	2	2	0	0	2	2	0	2	0	0	0	0	0	0	0	0	0	2	0	0	0	2	0	0	0	0	0	2	0	0	0	1	0
3046210|F|0-48:C>A-48:C>A	chr1R	556881058	48:C>A	0.923077	0.305556	0	1	0	2	0	0	0	2	0	0	0	0	0	0	0	0	0	0	2	2	0	0	2	2	2	2	2	2	2	0	0	0	2	0	2	0	0	0	2	0	0	0	2	2
10522770|F|0-49:A>C-49:A>C	chr1R	556969504	49:A>C	0.905983	0.301887	0	0	0	0	0	0	0	0	0	0	0	0	0	0	0	0	0	0	2	0	0	0	2	2	2	2	2	2	2	0	0	0	2	0	2	0	0	0	2	0	0	0	2	0
10521110|F|0-23:G>C-23:G>C	chr1R	557138872	23:G>C	0.965812	0.0929203	0	0	0	2	0	0	0	2	0	0	0	0	0	0	0	0	0	0	0	0	0	0	0	0	0	0	0	0	0	0	0	0	0	0	2	0	0	0	0	0	0	0	1	2
10519795|F|0-39:C>G-39:C>G	chr1R	557173191	39:C>G	0.880342	0.291262	0	0	0	2	0	0	0	2	0	0	1	0	0	0	0	0	0	0	2	2	0	0	2	2	2	2	2	2	2	0	0	0	2	0	0	0	0	0	2	0	0	0	2	2
10514777|F|0-65:A>G-65:A>G	chr1R	557336278	65:A>G	0.991453	0.211207	0	0	0	0	0	0	0	0	0	0	0	0	0	0	0	0	0	0	2	0	0	0	0	0	0	0	0	1	2	0	0	0	2	0	0	0	0	0	2	0	0	0	1	0
10519920|F|0-10:T>C-10:T>C	chr1R	557859147	10:T>C	0.897436	0.12381	0	0	0	0	0	0	0	0	0	0	0	0	0	0	0	0	0	0	2	0	0	0	0	0	0	0	0	0	2	0	0	0	2	0	2	0	0	0	2	0	0	0	1	0
3623254|F|0-7:G>C-7:G>C	chr1R	558771232	7:G>C	0.880342	0.23301	2	2	2	2	2	0	2	2	2	2	2	2	2	2	2	2	2	2	0	2	2	2	2	2	2	2	2	2	0	2	2	2	0	2	2	2	2	2	0	2	2	2	0	2
4355304|F|0-66:G>T-66:G>T	chr1R	559716939	66:G>T	0.957265	0.196429	0	0	0	0	0	0	0	0	0	0	0	0	0	0	0	0	0	0	2	0	0	0	0	0	0	0	0	0	2	0	0	0	2	0	0	0	0	0	2	0	0	0	1	0
16357765|F|0-31:G>A-31:G>A	chr1R	559716942	31:G>A	0.905983	0.240566	2	2	2	2	2	0	2	2	2	2	1	2	2	2	2	2	2	2	0	0	2	2	2	2	2	2	2	2	0	2	2	2	0	2	0	2	2	2	0	2	2	2	0	2
22073141|F|0-42:C>G-42:C>G	chr1R	559912091	42:C>G	0.931624	0.288991	2	2	2	2	2	0	2	2	2	2	2	2	2	2	2	2	2	2	0	2	2	2	0	0	0	0	0	0	0	2	2	2	0	2	2	2	2	2	0	2	2	2	1	2
10520877|F|0-21:A>G-21:A>G	chr1R	560611271	21:A>G	0.940171	0.0909091	0	0	0	0	0	0	0	0	0	0	0	0	0	0	0	0	0	0	0	0	0	0	0	0	0	0	0	0	0	0	0	0	0	0	0	0	0	0	0	0	0	0	0	0
3041118|F|0-30:G>A-30:G>A	chr1R	563037690	30:G>A	0.974359	0.118421	0	0	0	0	0	0	0	0	0	0	0	0	1	1	0	0	0	1	2	0	0	0	0	0	0	0	0	0	2	0	0	0	2	0	0	0	0	0	2	0	0	0	1	0
11911547|F|0-44:A>G-44:A>G	chr1R	565128190	44:A>G	0.91453	0.308411	2	2	2	0	2	0	2	0	2	2	2	2	2	2	2	2	2	2	0	0	2	2	0	0	0	0	0	0	0	2	2	2	0	2	2	2	2	2	0	2	2	2	0	0
10518411|F|0-14:C>T-14:C>T	chr1R	565260995	14:C>T	0.871795	0.284314	0	0	0	2	0	0	0	2	0	0	0	0	1	0	0	0	0	0	2	2	0	0	2	2	2	2	2	2	2	0	0	0	2	0	0	0	0	0	2	0	0	0	2	2
10520077|F|0-16:G>C-16:G>C	chr1R	565321008	16:G>C	0.91453	0.313084	0	0	0	2	0	0	0	2	0	0	0	0	0	0	0	0	0	0	2	2	0	0	0	0	0	0	0	0	2	0	0	0	2	0	0	0	0	0	2	0	0	0	2	2
40904806|F|0-15:A>G-15:A>G	chr1R	566397133	15:A>G	0.905983	0.226415	2	2	2	0	2	2	2	0	2	2	2	2	2	2	2	2	2	2	0	0	2	2	2	2	2	2	2	2	0	2	2	2	2	2	2	2	2	2	2	2	2	2	1	0
3604658|F|0-8:C>T-8:C>T	chr1R	566404532	8:C>T	0.888889	0.216346	0	0	0	0	0	0	0	0	0	0	0	0	0	0	0	0	0	0	2	0	0	0	0	0	0	0	0	0	2	0	0	0	2	0	0	0	0	0	2	0	0	0	2	0
4564311|F|0-14:G>T-14:G>T	chr1R	566702144	14:G>T	0.888889	0.211538	0	0	0	0	0	0	0	0	0	0	0	0	0	0	0	0	0	0	2	0	0	0	0	0	0	0	0	0	2	0	0	0	2	0	0	0	0	0	2	0	0	0	2	0
3040987|F|0-23:G>A-23:G>A	chr1R	566802671	23:G>A	1	0.209402	0	0	0	2	0	0	0	2	0	0	0	0	0	0	0	0	0	0	2	2	0	0	0	0	0	0	0	0	2	0	0	0	2	0	0	0	0	0	2	0	0	0	1	2
8511166|F|0-22:C>G-22:C>G	chr1R	568791111	22:C>G	1	0.213675	0	0	0	0	0	0	0	0	0	0	0	0	0	0	0	0	0	0	2	0	0	0	0	0	0	0	0	0	2	0	0	0	2	0	0	0	0	0	2	0	0	0	1	0
3042142|F|0-15:C>G-15:C>G	chr1R	569252622	15:C>G	0.991453	0.116379	0	0	0	0	0	2	0	0	0	0	0	0	0	0	0	0	0	0	2	0	0	0	0	0	0	0	0	0	2	0	0	0	2	0	0	0	0	0	2	0	0	0	1	0
3617217|F|0-22:T>C-22:T>C	chr1R	570836353	22:T>C	0.982906	0.226087	2	2	2	0	2	2	2	0	2	2	2	2	2	2	2	2	1	2	0	0	2	2	2	2	2	2	2	2	0	2	2	2	0	2	2	2	2	2	0	2	2	2	0	0
3047946|F|0-40:C>G-40:C>G	chr1R	571906906	40:C>G	1	0.230769	2	1	2	0	2	0	2	0	2	2	2	2	2	2	2	2	2	2	0	0	2	2	2	2	2	2	2	2	0	2	2	2	0	2	2	2	2	2	0	2	2	2	0	0
3047769|F|0-36:G>A-36:G>A	chr1R	572337322	36:G>A	0.974359	0.320175	2	0	0	2	2	1	0	2	0	0	0	0	0	0	0	0	0	0	0	0	0	0	0	0	0	0	0	0	2	2	2	2	0	2	0	0	0	0	2	2	0	2	2	2
10507467|F|0-44:T>C-44:T>C	chr1R	574947832	44:T>C	0.974359	0.135965	2	2	2	0	2	2	2	0	2	2	2	2	2	2	2	2	2	2	2	0	2	2	0	0	0	0	0	0	2	2	2	2	2	2	0	2	2	2	2	2	2	2	1	0
3044385|F|0-56:G>C-56:G>C	chr1R	575293277	56:G>C	0.982906	0.373913	2	2	2	0	2	2	2	0	2	2	2	2	2	2	2	2	2	2	0	0	2	2	0	0	0	0	0	0	0	2	2	2	0	2	0	2	2	2	0	2	2	2	0	0
4207402|F|0-20:G>T-20:G>T	chr1R	575487532	20:G>T	1	0.128205	0	0	0	2	0	0	0	2	0	0	0	0	0	0	0	0	0	0	0	2	0	0	0	0	0	0	0	0	0	0	0	0	0	0	0	0	0	0	0	0	0	0	1	2
4207092|F|0-48:A>G-48:A>G	chr1R	575702818	48:A>G	0.880342	0.131068	0	0	0	2	0	0	0	2	0	0	0	0	0	0	0	0	0	0	0	2	0	0	0	0	0	0	0	0	0	0	0	0	0	0	0	0	0	0	0	0	0	0	2	1
4210150|F|0-10:C>G-10:C>G	chr1R	576440491	10:C>G	1	0.200855	2	2	2	0	2	2	2	0	2	2	2	2	2	2	2	2	2	2	2	0	2	2	2	2	2	2	2	2	2	2	2	2	2	2	0	2	2	2	2	2	2	2	1	0
4219931|F|0-14:G>C-14:G>C	chr1R	576440518	14:G>C	1	0.102564	0	0	0	0	0	0	0	0	0	0	0	0	0	0	0	0	0	0	0	0	0	0	0	0	0	0	0	0	0	0	0	0	0	0	2	0	0	0	0	0	0	0	0	0
4207000|F|0-38:A>G-38:A>G	chr1R	576441958	38:A>G	1	0.111111	2	2	2	2	2	2	2	2	2	2	2	2	2	2	2	1	2	2	2	2	2	2	2	2	2	2	1	2	2	2	2	1	2	2	0	2	2	2	2	2	2	2	2	2
54354652|F|0-19:G>A-19:G>A	chr1R	576882802	19:G>A	0.854701	0.175	0	0	0	2	0	0	0	2	0	0	0	0	0	0	0	0	0	0	0	2	0	0	2	2	2	2	2	2	0	0	0	0	0	0	0	0	0	0	0	0	0	0	2	0
3047017|F|0-45:G>A-45:G>A	chr1R	578669780	45:G>A	0.905983	0.268868	0	0	0	0	0	2	0	0	0	0	0	0	0	0	0	0	0	0	2	2	0	0	0	0	0	0	0	0	2	0	0	0	2	0	0	0	0	0	2	0	0	0	2	0
3043612|F|0-25:A>C-25:A>C	chr1R	579073301	25:A>C	1	0.192308	0	0	0	0	0	2	0	0	0	0	0	0	0	0	0	0	0	0	2	0	0	0	2	2	2	2	2	2	2	0	0	0	2	0	2	0	0	0	2	0	0	0	1	0
10522669|F|0-32:T>C-32:T>C	chr1R	579079167	32:T>C	0.897436	0.2	0	0	0	0	0	2	0	0	0	0	0	0	0	0	0	0	0	0	2	2	0	0	2	2	2	2	2	2	2	0	0	0	2	0	2	0	0	0	2	0	0	0	2	0
8510735|F|0-38:A>G-38:A>G	chr1R	579384496	38:A>G	1	0.183761	1	0	0	0	0	2	0	0	0	0	0	0	0	0	0	0	0	0	2	0	0	0	2	2	2	2	2	2	2	0	0	0	2	0	0	0	0	0	2	0	0	0	1	0
3611704|F|0-24:T>C-24:T>C	chr1R	580185374	24:T>C	1	0.337607	0	0	0	2	0	2	0	2	0	0	0	0	0	0	0	0	0	0	2	2	0	0	0	0	0	0	0	0	2	0	1	0	2	0	2	0	0	0	2	0	0	0	2	2
4208876|F|0-35:G>C-35:G>C	chr1R	580185531	35:G>C	0.991453	0.224138	0	0	0	0	0	2	0	0	0	0	0	0	0	0	0	0	0	0	2	0	0	0	0	0	0	0	0	0	2	0	0	0	2	0	0	0	0	0	2	0	0	0	0	0
3613957|F|0-50:A>C-50:A>C	chr1R	580840029	50:A>C	0.91453	0.172897	0	0	0	0	0	2	0	0	0	0	0	0	0	0	0	0	0	0	2	0	0	0	0	0	0	0	0	0	2	0	0	0	2	0	2	0	0	0	2	0	0	0	2	0
4553819|F|0-13:C>G-13:C>G	chr1R	580840830	13:C>G	1	0.239316	0	0	0	2	0	2	0	2	0	0	0	0	0	0	0	0	0	0	2	2	0	0	0	0	0	0	0	0	2	0	0	0	2	0	2	0	0	0	2	0	0	0	2	2
3612663|F|0-34:A>G-34:A>G	chr1R	580841909	34:A>G	0.871795	0.112745	0	0	0	2	0	0	0	2	0	0	0	0	0	0	0	0	0	0	0	2	0	0	0	0	0	0	0	0	0	0	0	0	0	0	0	0	0	0	0	0	0	0	2	2
3607239|F|0-25:C>G-25:C>G	chr1R	581073794	25:C>G	0.854701	0.275	0	0	0	2	0	0	0	2	0	0	0	0	0	0	0	0	0	0	2	2	0	0	0	0	0	0	0	2	2	0	0	0	2	0	0	0	0	1	1	0	0	0	2	2
3615806|F|0-30:T>A-30:T>A	chr1R	582543694	30:T>A	0.888889	0.177885	2	2	2	2	2	2	2	2	2	2	2	2	2	2	2	2	2	2	0	2	2	2	0	0	0	0	0	0	0	2	2	2	0	2	2	2	2	2	0	2	2	2	0	2
8511092|F|0-31:A>G-31:A>G	chr1R	582543697	31:A>G	0.897436	0.261905	2	2	2	2	2	2	2	2	2	2	2	2	2	2	2	2	2	2	0	2	2	2	0	0	0	0	0	0	1	2	2	2	0	2	2	2	2	2	0	2	2	2	0	2
8511450|F|0-43:G>C-43:G>C	chr1R	582867102	43:G>C	0.897436	0.209524	0	0	0	0	0	0	0	0	0	0	0	0	0	0	0	0	0	0	2	0	0	0	2	2	2	2	2	2	2	0	0	0	2	0	0	0	0	0	2	0	0	0	1	0
10520147|F|0-25:G>T-25:G>T	chr1R	582867105	25:G>T	0.957265	0.178571	0	0	0	0	0	0	0	0	0	0	0	0	0	0	0	0	0	0	2	0	0	0	2	2	2	2	2	2	2	0	0	0	2	0	0	0	0	0	2	0	0	0	1	0
54357319|F|0-32:G>T-32:G>T	chr1R	583430945	32:G>T	0.91453	0.121495	0	0	0	0	0	0	0	0	0	0	0	0	0	0	0	0	0	0	2	0	0	0	0	0	0	0	0	0	2	0	0	0	2	0	0	0	0	0	2	0	0	0	1	0
4220987|F|0-24:C>T-24:C>T	chr1R	583433357	24:C>T	0.982906	0.273913	0	1	0	2	0	2	0	2	0	0	0	0	0	0	0	0	0	0	2	2	0	0	2	2	2	2	2	2	2	0	0	0	2	0	0	0	0	0	2	0	0	0	2	2
3044731|F|0-26:C>T-26:C>T	chr1R	583785452	26:C>T	0.974359	0.372807	0	1	0	2	0	2	0	2	0	0	0	0	1	0	0	0	0	0	2	2	0	0	2	2	2	2	2	2	2	0	1	0	2	0	0	0	0	0	2	0	0	0	2	2
3047963|F|0-5:A>G-5:A>G	chr1R	584196020	5:A>G	1	0.15812	0	0	0	0	0	2	0	0	0	0	0	0	0	0	0	0	0	0	2	0	0	0	0	0	0	0	0	0	2	0	0	0	2	0	2	0	0	0	2	0	0	0	1	0
10507033|F|0-6:C>T-6:C>T	chr1R	584216097	6:C>T	0.965812	0.119469	0	0	0	0	0	0	0	0	0	0	0	0	1	0	0	0	0	0	2	0	0	0	0	0	0	0	0	0	2	0	0	0	2	0	0	0	0	0	2	0	0	0	1	0
4207840|F|0-20:G>C-20:G>C	chr1R	584216697	20:G>C	0.991453	0.150862	2	2	2	2	2	0	2	2	2	2	1	2	2	2	2	2	2	2	0	2	2	2	2	2	2	2	2	2	0	2	2	2	0	2	0	2	2	2	0	2	2	2	1	2
4200970|F|0-21:C>T-21:C>T	chr1R	584220644	21:C>T	0.880342	0.150485	0	0	0	0	0	2	0	0	0	0	0	0	0	0	0	0	0	0	2	2	0	0	0	0	0	0	0	0	2	0	0	0	2	0	2	0	0	0	2	0	0	0	2	0
4200970|F|0-16:G>A-16:G>A	chr1R	584220644	16:G>A	0.863248	0.123762	0	0	0	2	0	0	0	2	0	0	0	0	0	0	0	0	0	0	0	2	0	0	0	1	0	0	0	0	0	0	0	0	0	0	0	0	0	0	0	0	0	0	2	2
11910451|F|0-53:C>T-53:C>T	chr1R	584220647	53:C>T	0.982906	0.13913	2	2	2	2	2	0	2	2	2	2	2	2	2	2	2	2	2	2	0	2	2	2	2	2	2	2	2	2	0	2	2	2	0	2	0	2	2	2	0	2	2	2	1	2
3041037|F|0-64:A>C-64:A>C	chr1R	584374990	64:A>C	0.957265	0.107143	0	0	0	0	0	0	0	0	0	0	0	0	0	0	0	0	0	0	2	0	0	0	0	0	0	0	0	0	2	0	0	0	2	0	0	0	0	0	2	0	0	0	1	0
8512140|F|0-17:A>G-17:A>G	chr1R	584779365	17:A>G	0.948718	0.112613	2	2	2	2	2	2	2	2	2	2	2	2	2	2	2	2	2	2	0	2	2	2	1	2	2	2	2	2	0	2	2	2	0	2	2	2	2	2	0	2	2	2	1	2
10514369|F|0-15:T>G-15:T>G	chr1R	586222782	15:T>G	0.923077	0.0787037	2	2	2	2	2	2	2	2	2	2	2	2	2	2	2	2	2	2	2	2	2	2	0	0	0	0	0	0	2	2	2	2	2	2	2	2	2	2	2	2	2	2	2	2
4565413|F|0-51:G>A-51:G>A	chr1R	586222782	51:G>A	0.940171	0.1	0	0	0	0	0	0	0	0	0	0	0	0	0	0	0	0	0	0	0	0	0	0	0	0	0	0	0	0	0	0	0	0	0	0	0	0	0	0	0	0	0	0	0	0
3620743|F|0-8:A>G-8:A>G	chr1R	587905287	8:A>G	0.931624	0.119266	0	0	0	0	0	0	0	0	0	0	0	0	0	0	0	0	0	0	2	0	0	0	0	0	0	0	0	0	2	0	0	0	2	0	0	0	0	0	2	0	0	0	1	0
3041191|F|0-44:G>A-44:G>A	chr1R	587906218	44:G>A	0.854701	0.135	0	0	0	0	0	0	0	0	0	0	0	0	0	0	0	0	0	0	2	0	0	0	0	0	0	0	0	0	2	0	0	0	2	0	0	0	0	0	2	0	0	0	1	0
3623080|F|0-65:G>C-65:G>C	chr1R	587906221	65:G>C	0.854701	0.135	0	0	0	0	0	0	0	0	0	0	0	0	0	0	0	0	0	0	0	0	0	0	0	0	0	0	0	0	0	0	0	0	0	0	2	0	0	0	0	0	0	0	0	0
38189147|F|0-37:G>A-37:G>A	chr1R	588130374	37:G>A	0.974359	0.394737	2	2	2	0	2	0	2	0	2	2	2	2	2	2	2	2	2	2	0	0	2	2	0	0	0	0	0	0	0	2	2	2	0	2	2	2	2	2	0	2	2	2	0	0
4219822|F|0-46:A>G-46:A>G	chr1R	588130374	46:A>G	0.991453	0.387931	0	0	0	2	0	2	0	2	0	0	0	0	0	0	0	0	0	0	2	2	0	0	2	2	2	2	2	2	2	0	0	0	2	0	0	0	0	0	2	0	0	0	2	2
4202496|F|0-36:T>G-36:T>G	chr1R	588574280	36:T>G	0.991453	0.284483	2	2	2	0	2	0	2	0	2	2	2	2	2	2	2	2	2	2	2	0	2	2	0	0	0	0	0	0	2	2	2	2	2	2	0	2	2	2	2	2	2	2	1	0
4212726|F|0-47:A>G-47:A>G	chr1R	589802998	47:A>G	0.940171	0.272727	2	2	2	0	2	2	2	0	2	2	2	2	2	2	2	2	2	2	2	0	2	2	0	0	0	0	0	0	2	2	2	2	2	2	0	2	2	2	2	2	2	2	1	0
4221400|F|0-30:G>A-30:G>A	chr1R	589811707	30:G>A	0.982906	0.195652	0	0	0	2	0	0	0	2	0	1	0	0	0	0	0	0	0	0	0	2	0	0	0	0	0	0	0	0	0	0	0	0	0	0	0	0	0	0	0	0	0	0	1	2
3047069|F|0-23:T>G-23:T>G	chr1R	590325530	23:T>G	0.923077	0.236111	0	1	0	2	0	0	0	2	0	0	0	0	0	0	0	0	0	0	0	2	0	0	0	0	0	0	0	2	0	0	0	0	0	0	2	0	0	0	0	0	0	0	1	2
3047317|F|0-37:T>C-37:T>C	chr1R	590572599	37:T>C	0.931624	0.178899	0	0	0	0	1	2	0	0	0	0	0	0	0	0	0	0	0	0	2	0	0	0	0	0	0	0	0	0	2	0	0	0	2	0	2	0	0	0	2	0	0	0	1	0
3614573|F|0-44:G>C-44:G>C	chr1R	592488806	44:G>C	0.905983	0.306604	2	2	2	0	2	2	2	0	2	2	2	2	2	2	2	2	2	2	2	0	2	2	0	0	0	0	0	0	2	2	2	2	2	2	0	2	2	2	2	2	2	2	0	0
4368720|F|0-18:T>A-18:T>A	chr1R	598105104	18:T>A	0.871795	0.0637255	0	0	0	0	0	0	0	0	0	0	0	0	0	0	0	0	0	0	0	0	0	0	2	2	2	2	1	2	0	0	0	0	0	0	0	0	0	0	0	0	0	0	0	0
4202349|F|0-11:A>G-11:A>G	chr1R	601134602	11:A>G	1	0.25641	2	2	2	2	2	2	2	2	2	2	2	2	2	2	2	2	2	2	0	2	2	2	0	0	0	0	0	0	0	2	2	2	0	2	0	2	2	2	0	2	2	2	1	2
3045047|F|0-32:T>C-32:T>C	chr1R	601268613	32:T>C	0.982906	0.1	2	2	2	2	2	2	2	2	2	2	2	2	2	2	2	2	2	2	2	2	2	2	2	2	2	2	2	2	2	2	2	2	2	2	2	2	2	2	2	2	2	2	2	2
4206209|F|0-36:T>G-36:T>G	chr1R	601270879	36:T>G	0.974359	0.118421	0	0	0	2	0	0	0	2	0	0	0	0	0	0	0	0	0	0	0	2	0	0	0	0	0	0	0	0	0	0	0	0	0	0	0	0	0	0	0	0	0	0	1	2
3047875|F|0-35:C>G-35:C>G	chr1R	602386242	35:C>G	1	0.230769	2	2	2	2	2	0	2	2	2	2	2	2	2	2	2	2	2	2	0	2	2	2	2	2	2	2	2	2	0	2	2	2	0	2	2	2	2	2	0	2	2	2	1	2
8511866|F|0-6:A>G-6:A>G	chr1R	602386245	6:A>G	0.905983	0.212264	2	2	2	2	2	2	2	2	2	2	2	2	1	2	2	2	2	2	0	2	2	2	2	2	2	2	2	2	0	2	2	2	0	2	2	2	2	2	0	2	2	2	0	2
3044497|F|0-45:A>G-45:A>G	chr1R	602426478	45:A>G	1	0.188034	2	2	2	2	2	2	2	2	2	2	2	2	2	2	2	2	2	2	0	2	2	2	2	2	2	2	2	2	0	2	2	2	0	2	2	2	2	2	0	2	2	2	1	2
3041751|F|0-25:G>A-25:G>A	chr1R	603168038	25:G>A	0.871795	0.0980392	0	0	0	0	0	0	0	0	0	0	0	0	0	0	0	0	0	0	0	0	0	0	0	0	0	0	0	0	0	0	0	0	0	0	0	0	0	0	0	0	0	0	0	0
3608584|F|0-42:G>T-42:G>T	chr1R	603244509	42:G>T	0.931624	0.087156	0	0	0	0	0	0	0	0	0	0	0	0	0	0	0	0	0	0	0	0	0	0	0	0	0	0	0	0	0	0	0	0	0	0	0	0	0	0	0	0	0	0	0	0
3612293|F|0-66:A>G-66:A>G	chr1R	603988710	66:A>G	1	0.115385	0	0	0	0	0	0	0	0	0	0	0	0	0	0	0	0	0	0	2	0	0	0	0	0	0	0	0	0	2	0	0	0	2	0	0	0	0	0	2	0	0	0	1	0
3045295|F|0-7:T>C-7:T>C	chr1R	604836326	7:T>C	0.982906	0.378261	0	0	0	2	0	2	0	2	0	0	0	0	0	0	0	0	0	0	2	2	0	0	2	2	2	2	2	2	2	0	0	0	2	0	2	0	0	0	2	0	0	0	2	2
3613616|F|0-67:G>C-67:G>C	chr1R	606003971	67:G>C	1	0.277778	2	2	2	2	2	2	2	2	2	2	1	2	2	2	2	2	2	2	0	2	2	2	0	0	0	0	0	0	0	2	2	2	0	2	0	2	2	2	0	2	2	2	1	2
3613616|F|0-26:T>C-26:T>C	chr1R	606003971	26:T>C	1	0.282051	0	0	0	0	0	0	0	0	0	1	0	0	0	0	0	0	0	0	2	0	0	0	2	2	2	2	2	2	2	0	0	0	2	0	2	0	0	0	2	0	0	0	1	0
4209401|F|0-8:G>C-8:G>C	chr1R	607829849	8:G>C	0.982906	0.334783	2	2	2	0	2	0	2	0	2	2	2	2	2	2	2	2	2	2	0	0	2	2	2	2	2	2	2	2	0	2	2	2	0	2	0	2	2	2	0	2	2	2	0	0
4566128|F|0-16:T>C-16:T>C	chr1R	608314603	16:T>C	0.897436	0.12381	0	0	0	0	0	0	0	0	0	0	0	0	0	0	0	0	0	0	2	0	0	0	0	0	0	0	0	0	2	0	0	0	2	0	0	0	0	0	0	0	0	0	1	0
3040827|F|0-26:C>T-26:C>T	chr1R	608973717	26:C>T	0.923077	0.212963	0	1	0	2	0	2	0	2	0	0	0	0	0	0	0	0	0	0	0	2	0	0	2	1	2	2	2	2	0	0	0	0	0	0	0	0	0	0	0	0	0	0	1	2
15998476|F|0-19:G>A-19:G>A	chr1R	609134181	19:G>A	0.888889	0.149038	0	0	0	2	0	2	0	2	0	0	0	0	0	0	0	0	0	0	0	2	0	0	0	0	0	0	0	0	0	0	0	0	0	0	0	0	0	0	0	0	0	0	1	2
10515133|F|0-10:C>A-10:C>A	chr1R	609234238	10:C>A	0.863248	0.188119	0	0	0	0	0	0	0	0	0	0	0	0	0	0	0	0	0	0	2	0	0	0	2	2	2	2	2	2	2	0	0	0	2	0	0	0	0	0	2	0	0	0	2	0
22074510|F|0-10:G>A-10:G>A	chr1R	609698109	10:G>A	1	0.102564	0	0	0	0	0	0	0	0	0	0	0	0	0	0	0	0	0	0	0	0	0	0	0	0	0	0	0	0	0	0	0	0	0	0	2	0	0	0	0	0	0	0	0	0
4342982|F|0-41:G>C-41:G>C	chr1R	610613667	41:G>C	0.888889	0.355769	0	0	0	2	0	0	0	2	0	0	1	0	0	0	0	0	0	0	2	2	0	0	0	0	0	0	0	0	2	0	0	0	2	0	2	0	0	0	2	0	0	0	2	2
3042918|F|0-63:G>A-63:G>A	chr1R	610702016	63:G>A	1	0.115385	0	0	0	0	0	0	0	0	0	0	0	0	0	0	0	0	0	0	2	0	0	0	0	0	0	0	0	0	2	0	0	0	2	0	0	0	0	0	2	0	0	0	1	0
3045251|F|0-37:A>G-37:A>G	chr1R	610812448	37:A>G	0.982906	0.1	0	0	0	0	0	0	0	0	0	0	0	0	0	0	0	0	0	0	0	0	0	0	0	0	0	0	0	0	0	0	0	0	0	0	0	0	0	0	0	0	0	0	0	0
3044315|F|0-62:A>C-62:A>C	chr1R	610812451	62:A>C	0.905983	0.146226	0	0	0	0	0	2	0	0	1	0	0	0	0	0	0	0	0	0	2	0	0	0	0	0	0	0	0	0	1	0	0	0	2	0	0	0	0	0	1	0	0	0	1	0
3044315|F|0-50:C>T-50:C>T	chr1R	610812451	50:C>T	0.897436	0.109524	0	0	0	0	0	0	0	0	0	0	0	0	0	0	0	0	0	0	0	0	0	0	0	0	0	0	0	0	0	0	0	0	0	0	0	0	0	0	0	0	0	0	0	0
3611442|F|0-25:G>T-25:G>T	chr1R	611317543	25:G>T	1	0.405983	2	2	0	2	2	2	0	2	0	0	0	0	0	0	0	0	0	0	0	2	0	0	0	0	0	0	0	0	0	0	0	0	2	0	0	0	0	0	2	2	0	2	0	0
3044871|F|0-19:C>A-19:C>A	chr1R	612140004	19:C>A	0.965812	0.176991	0	0	0	0	0	0	0	0	0	0	0	0	0	0	0	0	0	0	2	0	0	0	2	2	2	2	2	2	2	0	0	0	2	0	2	0	0	0	2	0	0	0	1	0
4343277|F|0-59:T>C-59:T>C	chr1R	612140293	59:T>C	0.974359	0.280702	0	0	0	2	0	0	0	2	0	0	0	0	1	0	0	0	0	0	2	2	0	0	2	2	2	2	2	2	2	0	0	0	2	0	2	0	0	0	2	0	0	0	2	2
4206223|F|0-60:C>T-60:C>T	chr1R	612140293	60:C>T	1	0.175214	1	2	2	2	2	2	2	2	2	2	1	2	2	2	2	2	2	2	2	2	2	2	1	2	2	0	2	2	2	2	2	2	2	0	2	2	2	2	2	2	2	2	2	2
3044762|F|0-14:C>T-14:C>T	chr1R	614193866	14:C>T	0.91453	0.214953	0	0	0	2	0	0	0	2	0	0	1	0	0	0	0	0	0	0	2	2	0	0	0	0	0	0	0	0	2	0	0	0	0	0	0	0	0	0	2	0	0	0	2	2
4213704|F|0-31:G>A-31:G>A	chr1R	614193973	31:G>A	0.91453	0.21028	0	0	0	2	0	0	0	2	0	0	0	0	0	0	0	0	0	0	2	2	0	0	0	0	0	0	0	0	2	0	0	0	2	0	0	0	0	0	2	0	0	0	2	2
3044616|F|0-59:G>A-59:G>A	chr1R	614318839	59:G>A	0.854701	0.275	0	0	0	2	0	2	0	2	0	0	0	0	0	0	0	0	0	0	0	2	0	0	2	2	2	2	2	2	2	0	0	0	0	0	2	0	0	0	0	0	0	0	2	2
4368666|F|0-19:T>C-19:T>C	chr1R	614692279	19:T>C	0.854701	0.2	0	0	0	0	0	2	0	0	0	0	0	0	0	0	0	0	0	0	0	0	0	0	2	2	2	2	2	2	0	0	0	0	2	0	2	0	0	0	2	0	0	0	1	0
16355548|F|0-35:C>T-35:C>T	chr1R	615278822	35:C>T	0.974359	0.175439	2	2	2	0	2	0	2	0	2	2	2	2	2	2	2	2	2	2	2	0	2	2	0	0	0	0	0	0	2	2	2	2	2	2	2	2	2	2	2	2	2	2	1	0
16354081|F|0-26:G>C-26:G>C	chr1R	615279055	26:G>C	0.974359	0.162281	2	2	2	0	2	0	2	0	2	2	2	2	2	2	2	2	2	2	2	0	2	2	0	0	0	0	0	0	2	2	2	2	2	2	2	2	2	2	2	2	2	2	1	0
15998002|F|0-12:T>G-12:T>G	chr1R	615279268	12:T>G	1	0.175214	2	1	2	0	2	0	2	0	2	2	2	2	2	2	2	2	2	2	2	0	2	2	0	0	0	0	0	0	2	2	2	2	2	2	2	2	2	2	2	2	2	2	1	0
4565606|F|0-67:G>A-67:G>A	chr1R	616879144	67:G>A	0.888889	0.105769	0	0	0	2	0	0	0	2	0	0	0	0	0	0	0	0	0	0	0	2	0	0	0	0	0	0	0	0	0	0	0	0	0	0	0	0	0	0	0	0	0	0	1	2
10518154|F|0-17:G>A-17:G>A	chr1R	618130324	17:G>A	0.991453	0.284483	0	1	0	2	0	2	0	2	0	0	0	0	0	0	0	0	0	0	0	2	0	0	2	2	2	2	2	2	2	0	0	0	0	0	2	0	0	0	0	0	0	0	1	2
3044845|F|0-21:C>T-21:C>T	chr1R	619330958	21:C>T	0.991453	0.116379	0	0	0	2	0	0	0	2	0	0	0	0	0	0	0	0	0	0	0	2	0	0	0	0	0	0	0	0	2	0	0	0	0	0	0	0	0	0	0	0	0	0	1	2
4208847|F|0-52:C>G-52:C>G	chr1R	619579067	52:C>G	1	0.209402	0	0	0	0	0	0	0	0	0	0	0	0	0	0	0	0	0	0	2	0	0	0	0	0	0	0	0	0	0	0	0	0	2	0	0	0	0	0	2	0	0	0	1	0
10521629|F|0-20:C>G-20:C>G	chr1R	619755382	20:C>G	0.965812	0.358407	0	0	0	2	0	2	0	2	0	0	0	0	0	0	0	0	0	0	2	2	0	0	2	2	2	2	2	2	2	0	0	0	2	0	0	0	0	0	2	0	0	0	2	2
3046848|F|0-58:A>G-58:A>G	chr1R	621300001	58:A>G	1	0.102564	0	0	0	0	0	2	0	0	0	0	0	0	0	0	0	0	0	0	0	0	0	0	2	2	2	2	2	2	0	0	0	0	0	0	2	0	0	1	0	0	0	0	0	0
3040908|F|0-35:C>G-35:C>G	chr1R	621565529	35:C>G	0.991453	0.116379	0	0	0	0	0	0	0	0	0	0	0	0	0	0	0	0	0	0	0	0	0	0	0	0	0	0	0	0	2	0	0	0	0	0	0	0	0	0	0	0	0	0	0	0
10521342|F|0-58:G>A-58:G>A	chr1R	621568640	58:G>A	0.931624	0.123853	0	0	0	2	0	0	0	2	0	0	0	0	0	0	0	0	0	0	0	2	0	0	0	0	0	0	0	0	0	0	0	0	0	0	2	0	0	0	0	0	0	0	1	2
3613716|F|0-15:T>C-15:T>C	chr1R	621804473	15:T>C	0.888889	0.201923	0	0	0	0	0	2	0	0	0	0	0	0	0	0	0	0	0	0	2	0	0	0	0	0	0	0	0	0	0	0	0	0	2	0	0	0	0	0	2	0	0	0	1	0
10516581|F|0-38:T>G-38:T>G	chr1R	624231396	38:T>G	1	0.17094	2	2	2	2	2	2	2	2	2	2	2	2	2	2	2	2	2	2	0	2	2	2	0	0	0	0	0	0	0	2	2	2	0	2	0	2	2	2	0	2	2	2	1	2
4352482|F|0-16:C>T-16:C>T	chr1R	624248049	16:C>T	0.897436	0.252381	2	2	2	2	2	0	2	2	2	2	2	2	2	2	2	2	2	2	0	2	2	2	2	2	2	2	0	2	2	2	2	1	0	2	2	2	2	1	0	2	2	2	1	2
3042622|F|0-9:C>G-9:C>G	chr1R	624532008	9:C>G	1	0.282051	0	0	0	0	0	0	0	0	0	0	0	0	0	0	0	0	0	0	2	0	0	0	2	2	2	2	2	2	2	0	0	0	2	0	2	0	0	0	2	0	0	0	1	0
4566867|F|0-33:C>G-33:C>G	chr1R	624532011	33:C>G	1	0.273504	0	0	0	0	0	0	0	0	0	0	0	0	0	0	0	0	0	0	2	0	0	0	2	2	2	2	2	2	2	0	0	0	2	0	2	0	0	0	2	0	0	0	1	0
54347419|F|0-27:T>A-27:T>A	chr1R	625907952	27:T>A	0.974359	0.245614	2	1	2	0	2	2	2	0	2	2	2	2	2	2	2	2	2	2	2	0	2	2	0	0	0	0	0	0	2	2	2	2	2	2	2	2	2	2	2	2	2	2	1	0
4359382|F|0-37:C>G-37:C>G	chr1R	625908139	37:C>G	0.897436	0.304762	0	0	0	2	0	2	0	2	0	0	0	0	0	0	0	0	0	0	0	2	0	0	2	2	2	2	2	2	2	0	0	0	0	0	0	0	0	0	0	0	0	0	2	2
3042274|F|0-39:T>C-39:T>C	chr1R	626150623	39:T>C	0.91453	0.261682	0	0	0	0	0	0	0	0	0	0	0	0	0	0	0	0	0	0	2	0	0	0	0	0	0	0	0	0	2	0	0	0	2	0	2	0	0	0	2	0	0	0	2	0
3046092|F|0-19:C>G-19:C>G	chr1R	626873742	19:C>G	1	0.136752	2	2	2	0	2	2	2	0	2	2	2	2	2	2	2	2	2	2	2	0	2	2	0	0	0	0	0	0	2	2	2	2	2	2	0	2	2	2	2	2	2	2	1	0
3040718|F|0-14:T>C-14:T>C	chr1R	626879006	14:T>C	0.991453	0.159483	0	0	0	0	0	0	0	0	0	0	0	0	0	0	0	0	0	0	0	0	0	0	2	2	2	2	2	2	1	0	0	0	0	0	2	0	0	0	0	0	0	0	0	0
4207647|F|0-42:C>T-42:C>T	chr1R	627381382	42:C>T	1	0.333333	2	2	0	2	2	2	0	2	2	2	2	2	2	2	2	0	2	2	2	2	2	2	0	0	0	0	0	0	2	0	0	2	2	2	2	2	2	0	2	0	1	2	2	0
4201549|F|0-5:G>C-5:G>C	chr1R	628095539	5:G>C	0.91453	0.257009	2	0	0	2	2	0	0	2	0	1	0	0	1	0	0	0	0	0	0	0	0	0	0	0	0	0	0	0	0	0	0	0	0	0	0	0	0	0	0	0	0	0	0	0
3042123|F|0-41:G>A-41:G>A	chr1R	628306648	41:G>A	1	0.0982906	0	0	0	0	0	0	0	0	0	0	0	0	0	0	0	0	0	0	0	0	0	0	0	0	0	0	0	0	0	0	0	0	1	0	0	0	0	0	0	0	0	0	0	0
22074342|F|0-43:C>G-43:C>G	chr1R	629078657	43:C>G	0.982906	0.0956522	0	0	0	0	0	0	0	0	0	0	0	0	0	0	0	0	0	0	0	0	0	0	0	0	0	0	0	0	0	0	0	0	1	0	0	0	0	0	0	0	0	0	1	0
4359559|F|0-28:C>G-28:C>G	chr1R	629681493	28:C>G	0.948718	0.297297	0	0	0	0	0	0	0	0	0	0	0	0	0	0	0	0	0	0	2	0	0	0	2	2	2	2	2	2	0	0	0	0	2	0	2	0	0	0	2	0	0	0	1	0
3623800|F|0-27:C>A-27:C>A	chr1R	630119950	27:C>A	0.871795	0.313725	2	2	2	0	2	2	2	0	2	2	2	2	2	2	2	2	2	2	0	0	2	2	0	0	0	0	0	0	2	2	2	2	0	2	0	2	2	2	0	2	2	2	0	0
54360541|F|0-30:G>T-30:G>T	chr1R	630235102	30:G>T	0.871795	0.397059	2	2	2	0	2	0	2	0	2	2	2	2	2	2	2	2	2	2	2	0	2	2	0	0	0	0	0	0	0	2	2	2	0	2	0	2	2	2	0	2	2	2	0	0
3617964|F|0-24:T>C-24:T>C	chr1R	630235105	24:T>C	1	0.418803	2	2	2	0	2	0	2	0	2	2	1	2	2	2	2	2	2	2	0	0	2	2	0	0	0	0	0	0	0	1	2	2	0	2	0	2	2	2	0	2	2	2	0	0
15997917|F|0-12:C>T-12:C>T	chr1R	630248657	12:C>T	0.948718	0.364865	0	0	0	2	0	0	0	2	0	0	0	0	1	0	0	0	0	0	0	2	0	0	2	2	2	2	2	2	2	0	0	0	2	0	2	0	0	0	2	0	0	0	2	2
54357533|F|0-26:C>T-26:C>T	chr1R	633128299	26:C>T	0.982906	0.204348	2	2	2	0	2	2	2	0	2	2	2	2	2	2	2	2	2	2	0	2	2	2	2	2	2	2	2	2	0	2	2	2	0	2	0	2	2	2	0	2	2	2	0	2
4220475|F|0-27:T>C-27:T>C	chr1R	634403539	27:T>C	1	0.311966	0	0	0	0	0	2	0	0	0	0	0	0	0	0	0	0	0	0	2	0	0	0	2	2	2	2	2	2	2	0	0	0	2	0	0	0	0	0	2	0	0	0	1	0
3618293|F|0-13:C>G-13:C>G	chr1R	634710426	13:C>G	1	0.235043	2	2	2	0	2	0	2	0	2	2	2	2	2	2	2	2	2	2	0	0	2	2	2	2	2	2	2	2	2	2	2	2	0	2	0	2	2	2	0	2	2	2	0	0
3617525|F|0-52:G>A-52:G>A	chr1R	636615254	52:G>A	0.905983	0.259434	0	0	0	2	0	2	0	2	0	0	1	0	0	0	0	0	0	0	2	2	0	0	0	0	0	0	0	0	2	0	0	0	2	0	0	0	0	0	2	0	0	0	2	2
4574542|F|0-14:A>C-14:A>C	chr1R	636635206	14:A>C	0.991453	0.275862	0	0	0	2	0	2	0	2	0	0	0	0	0	0	0	0	0	0	2	2	0	0	2	2	2	2	2	2	0	0	0	0	2	0	0	0	0	0	2	0	0	0	2	2
8510780|F|0-20:C>G-20:C>G	chr1R	636937919	20:C>G	0.880342	0.101942	0	0	0	0	0	0	0	0	0	0	0	0	0	0	0	0	0	0	2	0	0	0	0	0	0	0	0	0	0	0	0	0	0	0	0	0	0	0	0	0	0	0	0	0
4212964|F|0-14:T>C-14:T>C	chr1R	636937919	14:T>C	0.948718	0.175676	2	2	2	2	2	2	2	2	2	2	2	2	2	2	2	0	2	2	2	2	2	2	2	2	2	0	2	2	2	2	2	2	2	2	2	2	2	2	2	0	1	2	2	0
4211238|F|0-14:T>C-14:T>C	chr1R	636937919	14:T>C	0.931624	0.155963	2	2	2	2	2	2	2	2	2	2	2	2	2	2	2	0	2	2	2	2	2	2	1	2	2	0	2	2	2	2	2	2	2	2	2	2	2	2	2	0	1	2	2	0
3046706|F|0-27:A>G-27:A>G	chr1R	636938306	27:A>G	1	0.111111	0	0	0	2	0	0	0	2	0	0	0	0	0	0	0	0	0	0	0	2	0	0	0	0	0	0	0	0	0	0	0	0	0	0	2	0	0	0	2	0	0	0	2	2
4212787|F|0-21:C>G-21:C>G	chr1R	636990930	21:C>G	0.991453	0.189655	0	0	0	2	0	2	0	2	0	0	0	0	0	0	0	0	0	0	0	2	0	0	2	2	2	2	2	2	2	0	0	0	0	0	2	0	0	0	2	0	0	0	2	2
10514941|F|0-60:G>C-60:G>C	chr1R	636991336	60:G>C	0.991453	0.159483	0	0	0	2	0	0	0	2	0	0	0	0	0	0	0	0	0	0	0	2	0	0	2	2	2	2	2	2	0	0	0	0	0	0	0	0	0	0	2	0	0	0	2	2
4367785|F|0-16:C>T-16:C>T	chr1R	637201757	16:C>T	0.991453	0.219828	0	1	0	2	0	0	0	2	0	0	0	0	0	0	0	0	0	0	1	2	0	0	2	2	2	2	2	2	2	0	0	0	1	0	0	0	0	0	1	0	0	0	2	2
3617477|F|0-13:T>C-13:T>C	chr1R	637648655	13:T>C	0.982906	0.295652	0	0	0	2	0	2	0	2	0	0	1	0	0	0	1	0	0	0	2	2	0	0	2	2	2	2	2	2	2	0	0	1	2	0	2	0	0	0	2	0	0	0	2	2
3044736|F|0-53:G>C-53:G>C	chr1R	637784371	53:G>C	0.991453	0.206897	0	0	0	2	0	0	0	2	0	0	0	0	0	0	0	0	0	0	0	2	0	0	0	0	0	0	0	0	0	0	0	0	0	0	2	0	0	0	2	0	0	0	2	2
10509863|F|0-40:C>G-40:C>G	chr1R	639068984	40:C>G	0.974359	0.219298	2	2	2	0	2	0	2	0	2	2	2	2	2	2	2	2	2	2	0	0	2	2	2	2	2	2	2	2	0	2	2	2	1	2	2	2	2	2	0	2	2	2	0	0
8515880|F|0-8:C>G-8:C>G	chr1R	642903156	8:C>G	0.897436	0.166667	0	0	0	2	0	2	0	2	0	0	0	0	0	0	0	0	0	0	0	2	0	0	0	0	0	0	0	0	0	0	0	0	0	0	0	0	0	0	2	0	0	0	2	0
3043465|F|0-24:A>G-24:A>G	chr1R	643019586	24:A>G	0.982906	0.230435	0	0	0	1	0	0	0	1	0	0	0	0	0	0	0	0	0	0	2	1	0	0	2	2	2	2	2	2	0	0	0	0	2	0	2	0	0	0	1	0	0	0	1	1
4206368|F|0-39:C>T-39:C>T	chr1R	644702886	39:C>T	0.974359	0.122807	0	0	0	0	0	2	0	0	0	0	0	0	0	0	0	0	0	0	0	0	0	0	0	0	0	0	0	0	2	0	0	0	0	0	0	0	0	0	0	0	0	0	0	0
4221124|F|0-26:A>G-26:A>G	chr1R	644723891	26:A>G	0.974359	0.201754	0	2	2	2	1	2	2	2	2	1	2	2	2	2	2	2	2	2	2	2	2	2	2	2	2	2	2	2	2	0	0	2	2	2	2	2	2	2	2	2	2	2	2	2
3047195|F|0-6:C>T-6:C>T	chr1R	644968190	6:C>T	1	0.393162	0	0	0	2	0	2	0	2	0	0	0	0	0	0	0	0	0	0	2	2	0	0	2	2	2	2	2	2	2	0	0	0	2	0	2	0	0	0	2	0	0	0	2	2
3041513|F|0-36:T>C-36:T>C	chr1R	645031420	36:T>C	0.854701	0.195	0	0	0	0	0	0	0	0	0	0	0	0	0	0	0	0	0	0	0	0	0	0	2	2	2	2	2	2	2	0	0	0	0	0	2	0	0	0	0	0	0	0	0	0
3047292|F|0-8:T>C-8:T>C	chr1R	645037494	8:T>C	1	0.34188	0	0	0	2	0	2	0	2	0	0	0	0	0	0	0	0	0	0	2	2	0	0	2	2	2	2	2	2	2	0	0	0	2	0	2	0	0	0	2	0	0	0	2	2
4550279|F|0-5:T>C-5:T>C	chr1R	646670666	5:T>C	0.940171	0.245455	0	1	0	2	0	2	0	2	0	0	0	0	0	0	0	0	0	0	2	2	0	0	0	0	0	0	0	0	0	0	0	0	2	0	2	0	0	0	2	0	0	0	2	2
8512952|F|0-16:T>C-16:T>C	chr1R	647383829	16:T>C	1	0.401709	2	2	2	0	2	0	2	0	2	2	1	2	2	2	2	2	2	2	0	0	2	2	0	0	0	0	0	0	0	2	1	2	0	2	0	2	2	2	0	2	2	1	0	0
4551744|F|0-11:A>G-11:A>G	chr1R	647383832	11:A>G	1	0.393162	2	2	2	0	2	0	2	0	2	2	2	2	1	2	2	2	2	2	0	0	2	2	0	0	0	0	0	0	0	2	2	2	0	2	0	2	2	2	0	2	2	2	0	0
4370200|F|0-43:T>G-43:T>G	chr1R	648178058	43:T>G	1	0.0982906	0	0	0	2	0	0	0	2	0	0	0	0	0	0	0	0	0	0	0	2	0	0	0	0	0	0	0	0	0	0	0	0	0	0	0	0	0	0	2	0	0	0	2	2
11912377|F|0-16:C>G-16:C>G	chr1R	648953854	16:C>G	0.880342	0.0825243	2	2	2	1	2	2	2	1	2	2	2	2	2	2	2	2	2	2	2	1	2	2	2	2	2	2	2	2	2	2	2	2	2	2	2	2	2	2	0	2	2	2	1	1
14474555|F|0-24:C>G-24:C>G	chr1R	649094210	24:C>G	0.948718	0.265766	2	2	2	1	2	2	2	1	2	2	2	2	2	2	2	2	2	2	0	1	2	2	2	2	2	2	2	2	2	2	2	2	0	2	0	2	2	2	1	2	2	2	1	1
3614430|F|0-5:T>C-5:T>C	chr1R	649285157	5:T>C	1	0.213675	0	0	0	0	0	2	0	0	0	0	0	0	0	0	0	0	0	0	2	0	0	0	0	1	0	0	0	0	0	0	0	0	2	0	0	0	0	0	0	0	0	0	0	0
36894445|F|0-30:T>C-30:T>C	chr1R	650224487	30:T>C	0.948718	0.148649	2	2	2	0	2	2	2	0	2	2	2	2	2	2	2	2	2	2	2	0	2	2	0	0	0	1	0	0	2	2	2	2	2	2	2	2	2	2	0	2	2	2	0	0
3047254|F|0-15:A>G-15:A>G	chr1R	650933928	15:A>G	0.982906	0.221739	0	0	0	0	0	0	0	0	0	0	0	0	0	0	0	0	0	0	2	0	0	0	0	0	0	0	0	0	2	0	0	0	2	1	0	0	0	0	0	0	0	0	0	0
3042387|F|0-32:T>A-32:T>A	chr1R	651187416	32:T>A	0.940171	0.240909	0	0	0	0	0	2	0	0	0	0	0	0	0	0	0	0	0	0	2	0	0	0	0	0	0	0	0	0	2	0	0	0	2	0	2	0	0	0	0	0	0	0	0	0
3048099|F|0-14:T>C-14:T>C	chr1R	651456565	14:T>C	1	0.222222	0	0	0	0	0	2	0	0	0	0	0	0	1	0	0	0	0	0	2	0	0	0	0	0	0	0	0	0	0	0	0	0	2	0	0	0	0	0	0	0	0	0	0	0
36893636|F|0-14:G>C-14:G>C	chr1R	655206871	14:G>C	0.948718	0.252252	0	2	0	2	0	2	0	0	0	0	0	0	0	0	0	0	0	0	0	0	0	0	0	0	0	0	0	0	0	0	0	0	0	0	0	0	0	0	0	0	0	0	0	0
4367149|F|0-15:C>T-15:C>T	chr1R	656534099	15:C>T	0.897436	0.152381	0	0	0	0	0	2	0	0	0	0	0	0	0	0	0	0	0	0	2	0	0	0	0	0	0	0	0	0	2	0	0	0	2	0	0	0	0	0	0	0	0	0	0	0
3619475|F|0-14:T>G-14:T>G	chr1R	658119278	14:T>G	1	0.205128	0	0	0	0	0	0	0	0	0	0	0	0	0	0	0	0	0	0	0	2	0	0	0	0	0	0	0	0	0	0	0	0	0	0	0	0	0	0	0	0	0	0	0	0
4204286|F|0-48:A>T-48:A>T	chr1R	658205338	48:A>T	0.974359	0.254386	2	2	2	0	2	2	2	0	2	2	2	2	2	2	2	2	2	2	2	0	2	2	0	0	0	0	0	0	2	2	2	2	2	2	2	2	2	2	0	2	2	2	0	0
4367727|F|0-47:G>A-47:G>A	chr1R	659422278	47:G>A	0.871795	0.29902	0	0	0	2	0	1	0	2	0	0	0	0	0	0	0	0	0	0	2	1	0	0	0	0	0	0	0	0	2	0	0	0	1	0	0	0	0	0	2	0	0	0	2	0
4209793|F|0-6:G>C-6:G>C	chr1R	659422281	6:G>C	1	0.0641026	2	2	2	2	2	2	2	2	2	2	2	2	2	2	2	2	2	2	2	2	2	2	0	0	0	0	0	0	2	2	2	2	2	2	0	2	2	2	2	2	2	2	2	2
4210886|F|0-46:C>T-46:C>T	chr1R	662263619	46:C>T	0.982906	0.117391	0	0	0	0	0	0	0	0	0	0	0	0	0	0	0	0	0	0	0	0	0	0	0	0	0	0	0	0	2	0	0	0	0	0	0	0	0	0	0	0	0	0	0	1
4369015|F|0-64:G>A-64:G>A	chr1R	664280384	64:G>A	0.991453	0.168103	2	0	0	0	0	2	0	0	0	0	0	0	0	0	0	0	0	0	0	0	0	0	2	2	2	1	2	2	0	0	0	0	0	0	0	0	0	2	0	0	1	0	0	0
22072055|F|0-28:C>G-28:C>G	chr1R	664280384	28:C>G	0.863248	0.163366	2	2	2	2	2	2	2	2	2	2	2	2	2	2	2	2	2	2	2	2	2	2	1	1	1	1	1	1	1	2	2	2	2	2	2	2	2	2	2	2	2	2	2	2
4367344|F|0-19:G>C-19:G>C	chr1R	664908126	19:G>C	0.854701	0.15	0	0	0	0	0	0	0	0	0	0	0	0	0	0	0	0	0	0	0	0	0	0	0	2	0	0	0	0	2	0	0	0	0	0	2	0	0	0	0	0	0	0	0	0
54355282|F|0-11:G>A-11:G>A	chr1R	665087616	11:G>A	0.940171	0.227273	0	0	0	2	0	0	0	0	0	0	0	0	0	0	0	0	0	0	0	0	0	0	2	2	2	2	2	2	0	0	0	0	0	0	1	0	0	0	2	0	0	0	2	2
4549216|F|0-48:G>T-48:G>T	chr1R	665314001	48:G>T	0.931624	0.284404	0	0	0	0	0	2	0	0	0	0	0	0	0	0	0	0	0	0	2	0	0	0	0	2	0	0	0	0	2	0	0	0	2	0	2	0	0	0	0	0	0	0	0	0
11911049|F|0-16:G>T-16:G>T	chr1R	667971352	16:G>T	0.905983	0.353774	2	2	2	2	2	0	2	2	2	2	2	2	2	2	2	2	2	2	0	0	2	2	2	0	2	2	2	2	0	2	2	2	0	2	0	2	2	2	0	2	2	2	0	0
10513563|F|0-21:C>G-21:C>G	chr1R	668273675	21:C>G	0.923077	0.25463	0	0	0	0	0	2	0	0	0	0	0	0	0	0	0	0	0	0	2	2	0	0	0	0	0	0	0	0	0	0	0	0	2	0	2	0	0	0	2	0	0	0	2	2
3047036|F|0-38:T>C-38:T>C	chr1R	668844736	38:T>C	0.863248	0.183168	0	0	0	0	0	0	0	0	0	0	0	0	0	0	0	0	0	0	0	2	0	0	0	2	0	0	0	0	2	0	0	0	0	0	2	0	0	0	2	0	0	0	2	2
3041675|F|0-23:G>A-23:G>A	chr1R	668847913	23:G>A	0.880342	0.291262	0	0	0	0	0	1	0	0	0	0	0	0	0	0	0	1	0	0	1	0	0	0	2	2	2	2	1	2	2	0	0	0	1	0	2	0	0	0	0	0	0	0	0	0
4566926|F|0-9:G>A-9:G>A	chr1R	669782329	9:G>A	0.91453	0.0981308	0	1	0	0	0	0	0	0	0	0	0	0	0	0	0	0	0	0	0	2	0	0	0	0	0	0	0	0	2	0	0	0	0	0	0	0	0	0	2	0	0	0	2	2
3042377|F|0-22:T>C-22:T>C	chr1R	669860980	22:T>C	0.897436	0.285714	0	0	0	2	0	2	0	1	0	0	0	0	0	0	0	0	0	0	2	2	0	0	0	0	0	0	1	0	2	0	0	0	2	0	0	0	0	0	0	0	0	0	2	2
10521581|F|0-20:G>A-20:G>A	chr1R	669869173	20:G>A	0.991453	0.228448	0	0	0	2	0	0	0	0	0	0	0	0	0	0	0	0	0	0	2	0	0	0	0	0	0	0	0	0	0	0	0	0	0	0	0	0	0	0	2	0	0	2	0	0
10508158|F|0-65:A>G-65:A>G	chr1R	669982463	65:A>G	0.854701	0.1	2	2	2	2	2	2	2	2	2	2	2	2	2	2	2	2	2	2	2	2	2	2	2	0	2	2	2	2	2	2	2	2	2	2	0	2	2	2	2	2	2	2	2	2
4362348|F|0-56:C>G-56:C>G	chr1R	670127545	56:C>G	0.888889	0.149038	0	0	0	0	0	2	0	0	0	0	0	0	1	0	0	0	0	0	0	0	0	0	2	2	2	2	0	2	0	0	0	0	2	0	0	0	0	0	0	0	0	0	0	0
36892807|F|0-27:C>T-27:C>T	chr1R	670128303	27:C>T	0.940171	0.227273	0	0	0	2	0	0	0	0	0	0	0	0	0	0	0	0	0	0	2	0	0	0	0	1	0	0	0	0	0	0	0	0	0	0	0	0	0	0	0	0	0	2	0	0
10515179|F|0-46:G>A-46:G>A	chr1R	670135224	46:G>A	0.940171	0.131818	2	2	2	2	2	2	2	2	2	2	2	2	2	2	2	2	2	2	2	2	2	2	0	0	0	0	2	0	2	2	2	2	2	2	0	2	2	2	2	2	2	2	2	2
10522709|F|0-37:T>C-37:T>C	chr1R	670139771	37:T>C	0.880342	0.315534	2	1	0	0	0	2	0	2	0	0	0	0	2	0	0	0	2	0	0	2	0	0	2	2	2	2	2	2	0	2	2	0	0	0	0	2	0	0	0	0	0	0	0	0
3613021|F|0-16:C>T-16:C>T	chr1R	670219920	16:C>T	0.854701	0.09	0	0	0	0	0	0	0	0	0	0	0	0	0	0	0	0	0	0	0	0	0	0	0	0	0	0	0	0	0	0	0	0	0	0	2	0	0	0	0	0	0	0	0	0
8538511|F|0-53:T>C-53:T>C	chr1R	670391301	53:T>C	0.923077	0.319444	2	2	2	0	2	2	2	0	2	2	2	2	2	2	2	2	2	2	0	0	2	2	0	0	1	0	2	0	0	2	2	2	2	2	2	2	2	2	2	2	2	2	0	0
3047752|F|0-38:A>T-38:A>T	chr1R	670489526	38:A>T	0.91453	0.0700935	0	0	0	0	0	0	0	0	0	0	0	0	0	0	0	0	0	0	0	0	0	0	2	2	2	2	0	2	0	0	0	0	0	0	0	0	0	0	0	0	0	0	0	0
3047752|F|0-47:C>T-47:C>T	chr1R	670489526	47:C>T	0.957265	0.116071	0	0	0	0	0	0	0	0	0	0	0	0	0	0	0	0	0	0	0	0	0	0	0	0	0	0	0	0	0	0	0	0	0	0	0	0	0	0	0	0	0	0	0	0
16355642|F|0-7:A>T-7:A>T	chr1R	671643170	7:A>T	0.888889	0.105769	2	2	2	2	2	0	2	2	2	2	2	2	2	2	2	2	2	2	2	2	2	2	2	2	2	2	2	2	2	2	2	2	0	2	2	2	0	2	2	2	2	2	2	2
4213048|F|0-30:G>A-30:G>A	chr1R	672120029	30:G>A	0.905983	0.20283	0	0	0	0	0	2	0	0	0	0	0	0	0	0	0	0	0	0	0	0	0	0	0	0	0	0	0	0	0	0	0	0	2	0	0	0	2	0	0	0	0	0	0	0
4211093|F|0-34:A>C-34:A>C	chr1R	672367365	34:A>C	1	0.183761	0	0	0	0	0	2	0	0	0	0	0	0	0	0	0	0	0	0	0	0	0	0	0	0	0	0	0	0	0	0	0	0	2	0	0	0	2	0	0	0	0	0	0	0
15998009|F|0-25:C>T-25:C>T	chr1R	672899633	25:C>T	1	0.15812	2	2	2	0	2	2	2	2	2	2	2	2	2	2	2	2	2	2	2	2	2	2	2	2	2	2	2	2	2	2	1	2	2	2	2	2	2	2	2	2	2	2	2	2
3613816|F|0-5:G>A-5:G>A	chr1R	673457158	5:G>A	0.91453	0.154206	2	2	2	2	2	2	0	2	2	2	1	1	1	2	2	2	2	2	2	0	2	2	2	2	2	2	2	2	2	2	2	2	2	2	2	2	2	2	2	2	2	2	2	2
10523983|F|0-56:G>T-56:G>T	chr1R	674700894	56:G>T	0.974359	0.447368	0	1	0	2	0	2	0	2	0	0	0	0	1	0	0	0	0	0	2	2	0	0	2	2	2	2	0	2	0	0	0	0	2	0	2	2	2	2	0	0	0	0	2	2
3606689|F|0-14:A>T-14:A>T	chr1R	674705758	14:A>T	0.905983	0.278302	0	0	0	2	0	0	0	2	0	0	0	0	0	0	0	0	0	0	2	2	0	0	2	2	2	2	0	2	0	0	0	0	0	0	0	0	0	0	0	0	0	0	2	2
4556936|F|0-19:G>C-19:G>C	chr1R	674754379	19:G>C	0.854701	0.275	2	2	2	0	2	2	2	0	2	2	2	2	2	2	2	2	2	2	2	0	2	2	1	1	1	1	2	1	1	2	2	2	2	2	0	2	2	2	2	2	2	2	1	1
8512508|F|0-13:G>A-13:G>A	chr1R	675077787	13:G>A	0.948718	0.171171	0	0	0	0	0	2	0	0	0	0	0	0	0	0	0	0	0	0	0	0	0	0	0	0	0	0	0	0	2	0	0	0	2	0	0	0	2	0	0	0	0	0	0	0
8512508|F|0-16:T>G-16:T>G	chr1R	675077787	16:T>G	0.940171	0.159091	0	0	0	0	0	2	0	0	0	0	0	0	0	0	0	0	0	0	0	0	0	0	0	0	0	0	0	0	2	0	0	0	2	0	0	0	2	0	0	0	0	0	0	0
3613104|F|0-14:A>G-14:A>G	chr1R	675830848	14:A>G	0.888889	0.0625	2	2	2	2	2	2	2	2	2	2	2	2	2	2	2	2	2	2	0	2	2	2	2	2	2	2	2	2	2	2	2	2	2	2	2	2	2	2	2	2	2	2	2	2
10513888|F|0-20:G>A-20:G>A	chr1R	677580871	20:G>A	0.863248	0.282178	0	0	0	0	0	2	0	0	0	0	0	0	0	0	0	0	0	0	0	0	0	0	0	0	0	0	0	0	0	0	0	0	2	0	0	0	2	0	0	0	0	0	0	0
4566320|F|0-9:T>C-9:T>C	chr1R	678160981	9:T>C	0.897436	0.480952	2	0	2	0	2	0	0	2	2	2	1	2	2	2	2	2	2	2	2	0	2	2	0	0	0	0	2	0	2	0	0	2	0	2	0	2	0	2	2	2	2	2	0	0
4345904|F|0-29:G>C-29:G>C	chr1R	678363149	29:G>C	0.854701	0.29	2	0	2	0	2	2	0	0	2	2	2	2	2	2	2	2	2	2	0	0	2	2	0	0	0	0	2	0	2	0	0	2	2	2	0	2	2	2	2	2	2	2	0	2
4202106|F|0-6:C>T-6:C>T	chr1R	679009650	6:C>T	0.965812	0.318584	2	0	2	2	2	0	0	2	0	2	2	2	1	2	2	2	2	2	2	2	2	2	0	0	0	0	2	0	2	0	0	2	0	2	0	2	0	2	2	2	2	2	2	2
4208713|F|0-8:C>T-8:C>T	chr1R	679578708	8:C>T	0.982906	0.247826	0	0	0	0	0	2	0	0	0	0	0	0	0	0	0	0	0	0	0	0	0	0	0	0	0	0	0	0	0	0	0	0	2	0	0	0	2	0	0	0	0	0	0	0
4565255|F|0-8:A>G-8:A>G	chr1R	681782883	8:A>G	0.854701	0.16	0	0	0	0	0	2	0	0	0	0	0	0	0	0	0	0	0	0	0	0	1	0	0	0	0	0	0	0	0	0	0	0	2	0	0	0	2	0	0	0	0	0	0	0
3043807|F|0-15:G>C-15:G>C	chr1R	683313569	15:G>C	0.940171	0.218182	0	0	0	0	0	2	0	0	0	0	0	0	0	0	0	0	0	0	0	0	0	0	0	0	0	0	0	0	0	0	0	0	2	0	0	0	2	0	0	0	0	0	0	0
8511185|F|0-21:G>T-21:G>T	chr1R	683823706	21:G>T	0.91453	0.429907	0	2	0	2	2	2	2	2	0	0	0	2	0	0	2	0	0	0	2	2	0	2	2	2	2	2	0	2	0	0	0	2	2	2	2	1	2	0	0	0	0	0	2	0
3605003|F|0-12:T>C-12:T>C	chr1R	683884563	12:T>C	1	0.205128	0	0	0	0	2	0	0	0	0	0	0	2	0	0	2	0	0	0	2	0	0	2	0	0	0	0	0	0	0	0	0	2	0	2	0	0	0	0	0	0	0	0	2	0
4212370|F|0-24:T>C-24:T>C	chr1R	684248300	24:T>C	0.923077	0.0833333	2	1	2	2	2	2	1	2	1	2	2	2	2	2	2	2	2	2	2	0	2	2	0	0	0	0	2	0	2	2	2	2	2	2	1	2	2	2	2	2	2	2	2	2
3043031|F|0-8:G>A-8:G>A	chr1R	684369003	8:G>A	0.863248	0.257426	0	0	0	0	2	0	2	0	0	0	0	2	0	0	2	0	0	0	0	0	0	2	0	0	0	0	0	0	0	2	2	2	0	2	0	0	0	0	0	0	0	0	2	0
4215623|F|0-8:G>C-8:G>C	chr1R	684418520	8:G>C	0.854701	0.465	2	0	2	2	0	0	0	2	0	2	2	0	2	2	0	2	2	2	2	0	2	0	0	0	0	0	2	0	2	2	2	0	0	0	0	0	0	0	2	2	2	2	0	2
8510767|F|0-14:G>C-14:G>C	chr1R	685427395	14:G>C	0.948718	0.121622	0	0	0	0	0	0	0	0	0	0	0	0	0	0	0	0	0	0	2	0	0	0	0	0	0	0	0	0	0	0	0	0	0	0	0	0	0	0	0	0	0	0	0	0
4210110|F|0-8:G>A-8:G>A	chr1R	685497892	8:G>A	0.923077	0.393519	2	0	2	0	0	0	0	0	0	2	1	0	2	2	0	2	2	2	0	2	2	0	2	2	2	2	2	2	2	0	0	0	0	0	0	0	0	0	2	2	2	2	0	2
4219081|F|0-39:C>T-39:C>T	chr1R	686458477	39:C>T	0.905983	0.136792	1	2	2	1	2	2	2	2	2	2	2	2	2	2	2	2	2	2	2	2	2	2	2	2	2	2	2	2	2	2	2	1	2	2	2	2	2	2	2	2	2	1	2	2
3616825|F|0-44:T>C-44:T>C	chr1R	686917158	44:T>C	0.991453	0.344828	2	0	2	0	0	0	0	0	0	2	2	0	2	2	0	2	2	2	0	0	2	0	0	0	0	0	2	0	2	0	0	0	0	0	1	0	0	0	2	2	2	2	0	2
4211179|F|0-68:G>A-68:G>A	chr1R	687694354	68:G>A	0.905983	0.349057	0	0	0	2	2	0	0	2	0	0	0	2	0	0	0	0	0	0	2	2	0	2	2	2	2	2	0	2	0	0	0	2	0	2	0	2	0	2	0	0	0	0	2	0
3045703|F|0-49:A>C-49:A>C	chr1R	688069272	49:A>C	0.923077	0.208333	2	0	2	2	2	2	0	2	0	2	2	2	2	2	2	2	2	2	2	2	2	2	2	2	2	2	2	2	2	2	2	2	2	2	0	2	2	2	2	2	2	0	2	2
3047261|F|0-52:T>C-52:T>C	chr1R	690000807	52:T>C	1	0.209402	2	2	2	2	2	0	2	2	2	2	2	2	2	2	2	1	2	2	2	2	2	2	2	2	2	2	2	2	2	2	2	2	0	2	2	2	0	2	2	2	2	2	2	2
3616742|F|0-47:A>G-47:A>G	chr1R	691453385	47:A>G	0.982906	0.426087	0	0	0	2	2	2	0	2	0	0	1	2	0	0	2	2	0	0	2	2	0	2	0	0	0	0	0	2	0	2	2	2	2	2	0	2	2	2	0	0	0	0	2	0
4209138|F|0-64:A>G-64:A>G	chr1R	691651211	64:A>G	0.982906	0.208696	0	0	0	0	2	0	0	0	0	0	0	2	0	0	2	0	0	0	0	0	0	2	0	0	0	0	0	2	0	0	0	2	0	2	0	0	0	0	0	0	0	0	2	0
3046592|F|0-48:G>A-48:G>A	chr1R	691653231	48:G>A	1	0.205128	2	2	2	0	2	2	2	0	2	2	2	2	2	2	2	2	2	2	2	0	2	2	0	0	0	0	2	0	2	0	0	2	2	2	2	1	2	2	2	2	2	2	2	2
4368316|F|0-31:T>G-31:T>G	chr1R	691654070	31:T>G	0.931624	0.261468	0	0	0	0	0	2	0	0	0	0	0	0	0	0	0	2	0	0	2	0	0	0	0	0	0	0	0	0	0	0	0	0	2	0	0	2	2	2	0	0	0	0	0	0
4567209|F|0-31:T>G-31:T>G	chr1R	691654070	31:T>G	0.880342	0.257282	0	0	0	0	0	2	0	0	0	0	0	0	0	0	0	2	0	0	2	0	0	0	0	0	0	0	0	0	0	0	0	0	2	0	0	2	2	2	0	0	0	0	0	0
3043800|F|0-49:C>T-49:C>T	chr1R	691914451	49:C>T	0.905983	0.207547	0	0	0	0	2	0	0	0	0	0	0	2	0	0	2	0	0	0	0	0	0	2	0	0	0	0	0	0	0	2	2	2	0	2	0	0	0	0	0	0	0	0	2	0
4207366|F|0-62:A>G-62:A>G	chr1R	692070334	62:A>G	0.923077	0.0694444	2	2	2	2	2	2	2	2	2	2	2	2	2	2	2	2	2	2	2	2	2	2	2	2	2	2	2	2	2	2	2	2	2	2	2	2	2	2	2	2	2	2	2	2
4212642|F|0-8:G>A-8:G>A	chr1R	692164459	8:G>A	0.888889	0.182692	0	0	0	0	2	0	0	0	0	0	0	2	0	0	2	0	0	1	1	0	0	2	0	0	0	0	0	2	0	0	0	2	0	2	0	0	0	0	0	0	0	0	2	0
4362749|F|0-28:G>C-28:G>C	chr1R	692549957	28:G>C	0.965812	0.376106	0	2	0	2	2	0	0	2	2	0	0	2	0	0	0	0	0	0	0	2	0	2	0	0	0	0	0	0	0	0	0	2	0	2	0	0	0	0	0	0	0	2	2	0
3043418|F|0-46:G>C-46:G>C	chr1R	693482502	46:G>C	0.991453	0.142241	0	1	0	0	0	0	0	0	2	0	0	0	0	0	0	0	0	0	0	2	0	0	0	0	0	0	0	0	0	0	0	0	0	0	0	0	0	0	0	0	0	2	0	0
54357316|F|0-6:C>T-6:C>T	chr1R	693890078	6:C>T	0.948718	0.207207	2	0	2	2	2	2	2	2	0	2	2	2	2	2	2	2	2	2	2	0	2	2	0	0	0	0	2	0	2	2	2	2	2	2	2	2	2	2	1	2	2	0	2	2
3044507|F|0-24:A>G-24:A>G	chr1R	694122583	24:A>G	0.888889	0.100962	0	0	0	0	2	0	0	0	0	0	0	0	0	0	0	0	0	0	0	0	0	0	0	0	0	0	0	0	2	0	0	2	0	2	0	0	0	0	0	0	0	0	2	0
54358621|F|0-15:T>C-15:T>C	chr1R	694217688	15:T>C	0.863248	0.445545	0	2	0	2	2	2	0	2	2	0	0	0	0	0	0	2	0	0	2	2	0	0	0	0	0	0	0	2	0	2	2	0	2	0	0	2	2	2	0	0	0	2	0	0
4341637|F|0-6:T>C-6:T>C	chr1R	694221198	6:T>C	0.931624	0.380734	0	1	2	2	2	2	0	2	2	0	0	0	0	0	0	2	0	0	2	2	0	0	2	2	2	2	0	1	0	2	1	2	2	0	0	2	2	2	0	0	0	2	1	0
3047554|F|0-29:A>G-29:A>G	chr1R	694239725	29:A>G	0.880342	0.160194	2	0	2	2	2	2	2	2	0	2	2	2	2	2	2	2	2	2	2	2	2	2	2	1	1	2	2	2	2	2	2	1	2	2	2	2	2	2	2	2	2	0	2	2
3611731|F|0-19:A>G-19:A>G	chr1R	694537083	19:A>G	0.948718	0.054054	0	0	0	0	0	0	0	0	0	0	0	0	0	0	0	0	0	0	0	0	0	0	0	0	0	0	0	0	0	0	0	0	0	0	0	0	0	0	0	1	0	0	0	0
4370464|F|0-63:C>G-63:C>G	chr1R	694757862	63:C>G	0.888889	0.389423	0	0	0	0	0	2	0	0	0	0	0	0	0	0	0	2	0	0	2	2	0	0	2	2	2	2	0	2	0	2	2	0	2	0	0	2	2	2	0	0	0	0	0	0
100049678|F|0-62:C>T-62:C>T	chr1R	695962874	62:C>T	0.940171	0.05	0	0	0	0	0	0	0	0	0	0	0	0	0	0	0	0	0	0	0	0	0	0	2	2	2	2	0	2	0	0	0	0	0	0	0	0	0	0	0	0	0	0	0	0
10521497|F|0-58:T>C-58:T>C	chr1R	696056294	58:T>C	0.982906	0.0913044	0	2	0	0	0	0	0	0	2	0	0	0	0	0	0	0	0	0	0	0	0	0	0	0	0	0	0	0	0	0	0	0	0	0	0	0	0	0	0	0	0	2	0	0
10521902|F|0-61:G>A-61:G>A	chr1R	696124324	61:G>A	0.982906	0.343478	0	2	2	2	2	0	0	2	2	0	0	0	0	0	0	0	0	0	1	2	0	0	1	1	1	1	0	1	2	0	0	2	0	2	0	0	0	0	0	0	0	2	2	0
3041024|F|0-32:T>C-32:T>C	chr1R	696124554	32:T>C	0.905983	0.15566	0	1	0	0	0	0	0	0	2	0	0	0	0	0	0	0	0	0	0	0	0	0	0	0	0	0	0	0	0	0	0	0	0	0	0	0	1	0	0	0	0	2	0	0
4567872|F|0-29:G>C-29:G>C	chr1R	696237592	29:G>C	1	0.0940171	0	0	0	0	2	0	0	0	0	0	0	0	0	0	0	0	0	0	0	0	0	0	0	0	0	0	0	0	2	1	0	2	0	2	0	0	0	0	0	0	0	0	2	0
3046975|F|0-40:C>A-40:C>A	chr1R	696436644	40:C>A	0.991453	0.137931	0	1	0	0	0	0	0	0	2	0	0	0	0	0	0	0	0	0	0	0	0	0	0	0	0	0	0	0	0	0	0	0	0	0	0	0	0	0	0	0	0	2	0	0
3042171|F|0-27:C>G-27:C>G	chr1R	697172852	27:C>G	1	0.17094	0	1	2	2	0	0	0	2	2	0	0	0	0	0	0	0	0	0	0	0	0	0	0	0	0	0	0	0	0	0	0	0	0	0	0	0	0	0	0	0	0	2	0	0
3614417|F|0-11:C>T-11:C>T	chr1R	697763682	11:C>T	0.897436	0.490476	0	2	0	0	0	2	0	0	0	0	0	0	0	0	0	2	0	0	2	0	0	0	0	0	0	0	0	0	0	2	2	0	2	0	0	2	2	2	0	0	0	0	0	0
3618020|F|0-29:G>C-29:G>C	chr1R	697794388	29:G>C	1	0.299145	2	0	0	0	0	0	2	0	0	2	2	2	2	2	2	0	2	2	0	2	2	2	0	0	0	0	2	0	0	0	0	0	0	0	2	0	0	0	2	2	2	0	0	2
3042268|F|0-28:C>A-28:C>A	chr1R	697800542	28:C>A	0.888889	0.389423	2	0	0	0	0	0	2	0	0	2	2	2	2	2	2	0	2	2	0	2	2	2	2	2	2	2	2	2	2	0	0	2	0	2	2	0	0	0	2	2	2	0	2	2
4348236|F|0-46:A>G-46:A>G	chr1R	697800545	46:A>G	0.888889	0.149038	0	1	0	0	0	0	0	0	2	0	0	0	0	0	0	0	0	0	0	0	0	0	0	0	0	0	0	0	0	0	0	0	0	0	0	0	0	0	0	0	0	2	0	0
4211698|F|0-21:A>G-21:A>G	chr1R	698562791	21:A>G	1	0.15812	0	2	2	1	2	0	0	2	2	0	0	0	0	0	0	0	0	0	0	0	0	0	0	0	0	0	0	0	0	0	1	2	0	2	0	0	0	0	0	0	0	0	2	0
4218597|F|0-20:G>T-20:G>T	chr1R	699316372	20:G>T	1	0.145299	2	2	2	2	2	2	2	2	2	2	2	2	2	0	2	2	2	2	1	2	2	2	2	2	2	2	0	2	2	0	0	2	2	2	2	2	2	2	2	2	2	2	2	2
4350771|F|0-5:A>G-5:A>G	chr1R	699692914	5:A>G	0.880342	0.432039	0	0	0	0	2	2	0	0	0	0	0	0	0	0	0	2	0	0	2	0	0	0	1	1	1	1	0	1	0	2	2	2	2	2	0	2	2	2	0	0	0	0	2	0
3047608|F|0-56:G>C-56:G>C	chr1R	700063376	56:G>C	0.905983	0.396226	0	0	0	0	0	2	0	0	0	0	1	0	0	0	0	2	0	0	2	0	0	0	0	0	0	0	0	0	0	2	2	0	2	0	0	2	2	2	0	0	0	0	0	0
4574498|F|0-9:T>C-9:T>C	chr1R	701101986	9:T>C	1	0.34188	0	0	0	0	0	2	0	0	0	0	0	0	0	0	0	2	0	0	2	0	0	0	0	0	0	0	0	0	0	2	2	0	2	0	0	2	2	2	0	0	0	0	0	0
4220204|F|0-26:C>T-26:C>T	chr1R	701109500	26:C>T	0.905983	0.481132	0	0	0	2	1	2	0	2	2	0	0	0	0	0	0	2	0	0	2	2	0	0	0	2	2	2	0	0	0	2	1	2	2	2	0	2	2	2	0	0	0	0	2	0
10519885|F|0-33:C>G-33:C>G	chr1R	702101146	33:C>G	0.888889	0.201923	0	0	0	2	2	0	0	0	0	0	0	0	0	0	0	0	0	0	0	0	0	0	0	0	0	0	0	0	0	0	0	2	0	2	0	0	0	0	0	0	0	0	2	0
4358076|F|0-7:T>C-7:T>C	chr1R	702158578	7:T>C	0.957265	0.455357	2	2	0	0	0	0	2	0	2	1	1	0	2	0	0	0	0	2	0	0	2	0	2	2	2	2	2	2	2	1	1	0	0	0	0	1	0	0	2	2	2	2	0	2
54355749|F|0-22:T>C-22:T>C	chr1R	704018624	22:T>C	0.91453	0.38785	0	0	0	0	0	2	0	0	0	2	0	2	0	2	2	2	0	0	2	0	0	2	0	0	0	0	0	0	0	2	2	0	2	0	2	2	2	2	0	0	0	0	0	0
4353385|F|0-20:T>C-20:T>C	chr1R	704898256	20:T>C	0.931624	0.444954	2	0	0	0	2	0	2	2	0	0	2	0	0	0	0	0	2	2	0	2	2	0	0	0	0	0	2	0	2	0	0	2	0	2	0	0	0	0	1	2	2	2	2	2
19758407|F|0-5:A>G-5:A>G	chr1R	705338728	5:A>G	0.940171	0.131818	0	0	0	0	1	0	0	0	0	1	0	0	0	0	0	0	0	0	0	0	0	0	0	2	2	2	0	0	0	0	0	2	0	2	0	0	0	0	0	0	0	0	2	0
3048090|F|0-65:T>C-65:T>C	chr1R	706691440	65:T>C	0.991453	0.0646552	2	0	2	2	2	2	2	2	0	2	2	2	2	2	2	2	2	2	2	2	2	2	2	2	2	2	2	2	2	2	2	2	2	2	2	2	2	2	2	2	2	2	2	2
4368336|F|0-52:C>G-52:C>G	chr1R	706691579	52:C>G	0.965812	0.221239	0	0	2	2	2	2	0	2	0	0	0	0	0	0	0	0	0	0	0	0	0	0	0	0	0	0	0	0	0	0	0	2	0	2	0	0	0	0	0	0	0	0	2	0
10506745|F|0-30:A>C-30:A>C	chr1R	707164972	30:A>C	0.974359	0.0570175	0	0	0	0	0	0	0	0	0	0	0	0	0	0	0	0	0	0	0	0	0	0	0	0	0	0	0	0	0	0	0	0	0	0	0	0	0	0	0	0	0	0	0	0
11911502|F|0-38:G>A-38:G>A	chr1R	707203929	38:G>A	1	0.487179	2	0	2	2	2	2	2	2	0	0	2	0	2	0	0	0	2	2	0	2	2	0	0	0	0	0	2	0	2	0	0	2	0	2	0	0	0	0	2	2	2	2	2	2
3044700|F|0-7:T>C-7:T>C	chr1R	707411140	7:T>C	1	0.367521	2	2	2	2	2	2	2	2	2	0	2	0	2	0	1	0	2	2	0	2	1	0	0	0	0	0	2	0	2	0	0	2	0	2	0	0	0	0	2	2	2	2	2	2
3616712|F|0-10:T>C-10:T>C	chr1R	707607417	10:T>C	0.991453	0.293103	0	1	2	2	2	2	0	2	2	0	0	0	0	0	0	0	0	0	0	2	0	0	0	0	0	0	0	0	0	0	0	2	0	2	0	0	0	0	0	0	0	0	2	0
3618923|F|0-10:T>G-10:T>G	chr1R	707798568	10:T>G	0.888889	0.25	2	1	0	0	0	0	2	0	1	2	2	2	2	2	2	2	2	2	2	0	2	2	2	2	2	2	2	2	2	2	2	0	2	0	2	2	2	2	2	2	2	2	0	2
3047353|F|0-39:C>G-39:C>G	chr1R	707948786	39:C>G	0.991453	0.383621	0	2	0	0	0	0	0	0	2	2	0	2	0	2	2	0	0	0	2	0	1	2	0	0	0	0	0	0	0	2	2	0	2	0	2	2	2	2	0	0	0	0	0	0
16357874|F|0-46:G>C-46:G>C	chr1R	707950263	46:G>C	0.905983	0.0566038	2	2	2	2	2	2	2	2	2	2	2	2	2	2	2	2	2	2	2	2	2	2	2	2	2	2	2	2	2	2	2	2	2	2	0	2	2	2	2	2	2	2	2	2
3042429|F|0-23:A>C-23:A>C	chr1R	708522313	23:A>C	0.965812	0.115044	0	2	0	0	0	0	0	0	2	0	0	0	0	0	0	0	0	0	0	0	0	0	0	0	0	0	1	0	0	0	0	0	0	0	0	0	0	0	0	0	0	0	0	0
4363204|F|0-53:C>A-53:C>A	chr1R	708627626	53:C>A	0.931624	0.399083	2	2	0	0	1	0	2	0	2	0	2	0	2	0	0	2	2	2	0	0	0	0	0	0	0	0	2	0	2	0	0	0	0	0	0	0	0	0	0	2	2	2	0	2
3044224|F|0-24:A>G-24:A>G	chr1R	709186921	24:A>G	0.991453	0.340517	0	1	0	0	0	0	0	0	0	2	0	2	0	2	2	0	0	0	2	0	2	2	2	2	2	2	0	0	0	2	2	0	2	0	2	2	2	2	0	0	0	0	0	0
3610710|F|0-18:C>A-18:C>A	chr1R	709278191	18:C>A	0.905983	0.268868	2	0	0	0	0	0	2	0	0	2	2	2	2	2	2	2	2	2	2	0	2	2	0	0	0	0	2	0	2	2	2	0	2	0	2	2	2	2	2	2	2	2	0	2
4214186|F|0-58:G>T-58:G>T	chr1R	709288596	58:G>T	0.974359	0.307018	2	1	0	0	0	0	2	0	0	2	2	2	2	2	2	2	2	2	2	0	2	2	0	0	0	0	2	0	2	2	2	0	2	0	2	2	2	2	0	2	2	2	0	2
4206817|F|0-58:C>G-58:C>G	chr1R	709800339	58:C>G	0.957265	0.410714	0	0	0	0	0	0	0	0	0	2	1	2	0	2	2	0	0	0	2	2	2	2	0	0	0	0	0	0	0	2	2	0	2	0	2	2	2	2	0	0	0	0	0	0
3046574|F|0-35:G>A-35:G>A	chr1R	710440637	35:G>A	0.863248	0.341584	2	2	2	2	2	2	2	2	2	0	2	0	2	0	0	2	2	2	0	0	0	0	2	2	2	2	2	2	2	0	0	2	0	2	0	0	0	0	2	2	2	2	2	2
3046738|F|0-61:G>A-61:G>A	chr1R	710993790	61:G>A	1	0.286325	2	1	0	0	0	0	2	0	2	0	0	0	0	0	0	0	2	2	0	0	0	0	2	2	2	2	2	1	2	0	0	0	0	0	0	0	0	0	0	2	2	2	0	0
8512437|F|0-23:A>G-23:A>G	chr1R	712221449	23:A>G	0.91453	0.303738	0	1	0	0	0	0	0	0	0	2	0	2	0	2	2	0	0	0	0	2	2	2	0	0	1	0	0	0	0	2	2	0	2	0	2	2	2	2	0	0	0	0	0	0
3047448|F|0-9:T>C-9:T>C	chr1R	712230038	9:T>C	0.948718	0.112613	0	1	0	0	0	1	1	0	2	0	0	0	1	0	0	0	0	0	0	0	0	0	0	0	0	0	0	0	0	0	0	0	0	0	0	0	0	0	0	0	0	0	0	0
3045169|F|0-57:A>T-57:A>T	chr1R	712631006	57:A>T	0.863248	0.0990099	0	1	0	0	0	0	0	0	2	0	0	0	0	0	0	0	0	0	0	0	0	0	0	0	0	0	0	0	0	0	0	0	0	0	0	0	0	0	0	0	0	0	0	0
3607742|F|0-16:C>A-16:C>A	chr1R	712767411	16:C>A	0.974359	0.495614	2	0	0	0	0	0	2	0	2	2	0	2	0	2	2	0	0	2	1	0	2	2	2	2	2	2	2	2	2	2	2	0	2	0	2	2	2	2	0	2	2	2	0	0
4203050|F|0-44:T>G-44:T>G	chr1R	713480890	44:T>G	0.991453	0.426724	2	0	2	2	2	2	0	2	2	2	2	2	2	2	2	0	2	0	0	2	0	2	0	0	0	0	0	0	0	2	2	2	2	2	2	2	2	2	2	0	0	0	2	2
3618612|F|0-55:C>G-55:C>G	chr1R	715092203	55:C>G	0.991453	0.25431	0	0	0	0	0	0	0	0	2	2	0	2	0	2	2	2	0	0	2	0	0	2	0	0	0	0	0	0	0	2	2	0	2	0	2	2	2	2	0	0	0	0	0	0
11912393|F|0-64:T>C-64:T>C	chr1R	715964204	64:T>C	1	0.495727	0	2	2	2	2	2	0	2	0	0	2	0	2	0	0	2	2	0	2	2	0	0	0	0	0	0	0	0	0	0	0	2	0	2	0	0	0	0	2	0	0	0	2	2
4369474|F|0-14:G>A-14:G>A	chr1R	716371819	14:G>A	1	0.24359	0	0	0	0	0	0	0	0	2	2	0	2	0	2	2	0	0	0	1	0	0	2	0	0	0	0	0	0	0	2	2	0	2	0	2	2	2	2	0	0	0	0	0	1
4370832|F|0-14:G>A-14:G>A	chr1R	716371819	14:G>A	0.957265	0.227679	0	0	0	0	0	0	0	0	2	2	0	2	0	2	2	0	0	0	0	0	0	2	0	0	0	0	0	0	0	2	2	0	2	0	2	2	2	2	0	0	0	0	0	0
3045287|F|0-51:C>G-51:C>G	chr1R	716564444	51:C>G	1	0.0854701	2	1	2	2	2	2	2	2	2	2	2	2	2	2	2	2	2	2	2	2	2	2	2	2	2	2	2	2	2	2	2	2	2	2	2	2	2	2	2	2	2	2	2	2
54357621|F|0-9:T>C-9:T>C	chr1R	717166074	9:T>C	0.940171	0.395455	2	0	2	2	2	2	0	2	2	2	2	2	2	2	2	0	2	0	0	2	0	2	0	0	0	0	0	0	0	2	2	2	2	2	2	2	2	2	2	0	0	2	2	2
10521880|F|0-19:A>G-19:A>G	chr1R	718421810	19:A>G	0.897436	0.490476	2	0	2	0	0	0	2	0	2	2	0	2	0	2	2	0	0	2	2	2	2	2	2	2	2	2	2	2	2	0	0	0	0	0	2	2	2	2	0	2	2	2	0	0
4209935|F|0-39:C>A-39:C>A	chr1R	720454870	39:C>A	0.957265	0.107143	0	2	0	2	2	2	2	2	2	2	2	2	2	2	2	2	2	2	2	2	2	2	2	2	2	2	2	2	2	2	2	2	0	2	2	2	2	2	2	2	2	2	2	2
3047508|F|0-42:C>A-42:C>A	chr1R	720935420	42:C>A	1	0.42735	2	2	2	2	2	2	0	2	0	2	2	2	2	2	2	0	2	0	0	2	0	2	0	0	0	0	0	0	0	2	2	2	2	2	0	0	0	0	2	0	0	0	2	2
4372675|F|0-46:G>C-46:G>C	chr1R	720937112	46:G>C	0.854701	0.445	0	0	0	0	0	0	0	0	2	0	0	0	0	0	0	0	0	2	2	0	2	0	2	2	2	2	2	2	2	0	0	0	0	0	2	2	2	2	0	2	2	2	0	0
4206692|F|0-52:G>T-52:G>T	chr1R	722127373	52:G>T	0.931624	0.422018	2	0	0	0	2	0	0	0	0	2	2	2	2	2	2	0	2	0	0	0	0	2	0	0	0	0	0	0	0	2	2	2	0	2	0	0	0	0	2	0	0	0	2	2
3605639|F|0-26:G>C-26:G>C	chr1R	722617583	26:G>C	0.923077	0.342593	0	1	0	2	2	2	2	2	2	2	2	2	2	2	2	0	2	0	0	0	0	2	0	0	0	0	0	0	0	2	2	2	2	2	0	0	0	0	2	0	0	0	2	0
4369310|F|0-6:C>G-6:C>G	chr1R	723970782	6:C>G	0.965812	0.181416	2	0	2	0	0	0	0	0	2	0	0	0	0	0	0	0	0	0	0	0	0	0	0	0	0	0	0	0	0	0	0	0	0	0	2	2	2	2	0	0	0	2	0	2
8538946|F|0-32:T>G-32:T>G	chr1R	724701773	32:T>G	0.982906	0.33913	2	1	2	0	0	0	0	0	0	0	0	0	0	0	0	0	0	2	0	0	2	0	2	2	2	2	2	2	2	0	0	0	2	0	0	0	0	0	0	2	2	2	0	0
10514288|F|0-32:G>T-32:G>T	chr1R	724701773	32:G>T	0.923077	0.342593	0	0	0	2	2	2	2	2	2	2	2	2	2	2	2	2	2	0	2	2	2	2	0	0	0	0	0	0	0	2	2	2	0	2	2	2	2	2	2	0	2	0	2	0
4356382|F|0-25:G>C-25:G>C	chr1R	726455272	25:G>C	0.880342	0.160194	0	0	0	0	0	0	0	0	0	0	0	0	0	0	0	0	0	2	0	0	0	0	2	2	2	2	2	2	0	0	0	0	0	0	0	0	0	0	0	2	2	0	0	0
4368873|F|0-57:A>G-57:A>G	chr1R	726553107	57:A>G	1	0.431624	2	2	2	2	1	2	0	2	2	0	1	0	0	0	0	2	0	2	1	2	0	0	2	2	2	2	2	2	2	0	0	0	2	0	2	2	2	2	0	2	2	2	0	2
4367074|F|0-17:G>T-17:G>T	chr2A	6895945	17:G>T	0.948718	0.481982	0	0	0	2	2	0	2	0	0	1	0	2	0	2	0	0	0	2	2	0	0	2	2	2	2	2	2	2	2	2	2	2	2	0	2	0	0	0	2	2	0	2	2	2
10523524|F|0-22:G>C-22:G>C	chr2A	8252967	22:G>C	0.923077	0.0555556	2	2	2	2	2	2	2	2	2	2	2	2	2	2	2	2	2	2	2	2	2	2	2	2	2	2	2	2	2	2	2	2	2	2	2	0	2	0	2	2	2	2	2	2
10524380|F|0-65:A>C-65:A>C	chr2A	9386303	65:A>C	1	0.0512821	2	2	2	2	2	2	2	2	0	2	2	2	2	2	2	2	2	2	2	2	2	2	2	2	2	2	2	2	2	2	2	2	2	2	2	2	2	2	2	2	0	2	2	2
3041683|F|0-14:A>G-14:A>G	chr2A	11298598	14:A>G	0.880342	0.11165	0	0	0	2	0	0	0	0	0	0	1	0	0	0	0	0	0	0	0	0	0	0	0	0	0	0	0	1	0	0	0	0	2	0	0	0	0	0	2	0	0	0	0	0
3041683|F|0-12:G>A-12:G>A	chr2A	11298598	12:G>A	0.863248	0.0891089	0	0	0	0	0	0	0	0	0	0	0	0	0	0	0	0	0	0	0	0	0	0	0	0	0	0	0	0	0	0	0	0	0	0	2	0	0	0	0	0	0	0	0	0
4567156|F|0-54:C>T-54:C>T	chr2A	11706290	54:C>T	0.871795	0.102941	0	0	0	0	0	0	0	0	0	0	0	0	0	0	0	0	0	0	0	0	0	0	2	2	1	2	2	2	0	0	0	0	0	0	0	0	0	0	0	0	0	0	0	0
3040805|F|0-62:C>G-62:C>G	chr2A	12361417	62:C>G	1	0.371795	2	2	2	0	0	2	0	2	0	2	0	0	2	2	2	0	0	2	2	2	0	2	1	0	0	0	2	2	2	0	0	0	0	2	2	2	0	2	2	0	0	0	0	0
4362148|F|0-27:C>A-27:C>A	chr2A	12711459	27:C>A	0.91453	0.280374	0	0	0	0	2	0	2	0	0	2	0	2	2	2	0	0	0	2	2	0	0	2	0	0	0	0	2	0	2	2	2	2	0	0	0	0	0	0	0	2	0	2	2	0
3040993|F|0-51:T>G-51:T>G	chr2A	13119603	51:T>G	0.888889	0.125	0	0	0	0	0	0	1	0	0	0	0	0	0	0	0	0	0	0	0	0	0	0	0	0	0	0	0	2	0	0	0	2	0	2	0	0	0	0	0	1	0	0	2	0
16358522|F|0-28:T>C-28:T>C	chr2A	13427005	28:T>C	0.965812	0.0707965	2	1	2	2	2	2	2	2	2	2	2	2	2	2	2	2	2	2	2	2	2	2	2	2	2	2	2	2	2	2	2	2	2	2	2	2	2	2	2	2	2	2	2	2
8510754|F|0-24:T>C-24:T>C	chr2A	14474211	24:T>C	1	0.153846	0	2	0	0	0	2	0	2	0	0	0	0	0	0	0	0	0	0	0	2	0	0	0	0	0	0	0	0	0	0	0	0	0	0	0	2	0	2	0	0	0	0	0	0
8512567|F|0-5:C>G-5:C>G	chr2A	15804827	5:C>G	0.871795	0.367647	0	0	0	2	2	0	0	2	2	0	0	2	0	0	0	0	0	0	2	0	0	0	1	0	0	0	1	2	2	0	0	2	2	0	1	0	0	0	2	2	0	2	2	0
10515189|F|0-13:A>G-13:A>G	chr2A	16836192	13:A>G	0.854701	0.17	2	0	2	0	2	0	2	0	2	2	2	2	2	2	2	2	2	2	2	0	2	2	2	2	2	2	2	2	2	2	2	2	2	2	2	2	2	2	2	2	2	2	2	2
3046857|F|0-47:C>A-47:C>A	chr2A	18884927	47:C>A	0.991453	0.237069	0	0	0	0	0	0	2	0	0	0	0	0	0	0	0	0	0	0	0	0	0	0	2	0	0	2	2	2	0	0	0	0	0	0	0	0	0	2	0	0	0	0	0	0
3042109|F|0-23:T>C-23:T>C	chr2A	19079591	23:T>C	0.965812	0.473451	2	2	2	2	2	2	2	2	2	0	0	0	0	0	0	2	2	2	1	2	2	0	0	0	0	0	0	0	2	0	0	2	2	2	2	2	0	2	2	1	0	2	0	2
4565149|F|0-36:G>A-36:G>A	chr2A	20477395	36:G>A	0.965812	0.137168	0	2	0	0	0	2	0	2	0	0	0	0	0	0	0	0	0	0	0	0	0	0	0	0	0	0	0	0	0	0	0	0	0	0	0	0	0	0	0	0	0	0	0	0
4565149|F|0-31:T>C-31:T>C	chr2A	20477395	31:T>C	0.880342	0.0533981	0	0	0	0	0	0	0	0	0	0	0	0	0	0	0	0	0	0	0	0	0	0	0	0	0	0	0	0	0	0	0	0	0	0	0	0	0	2	0	0	0	0	0	0
10515865|F|0-43:C>G-43:C>G	chr2A	20490661	43:C>G	0.854701	0.095	2	2	2	0	2	2	2	2	2	2	2	2	2	2	2	2	2	2	2	2	2	2	2	2	2	2	2	2	2	2	2	2	0	2	2	2	2	2	0	2	2	2	2	2
10512297|F|0-13:G>C-13:G>C	chr2A	21170685	13:G>C	0.965812	0.132743	2	0	2	2	2	0	2	0	2	2	2	2	2	2	2	2	2	2	2	2	2	2	2	2	2	2	2	2	2	2	2	2	2	2	2	2	2	2	2	2	2	2	2	2
4363404|F|0-37:C>A-37:C>A	chr2A	21233416	37:C>A	0.931624	0.426606	2	1	2	2	2	0	2	2	2	0	0	0	0	0	0	2	2	0	0	2	0	0	0	0	0	0	0	0	0	0	0	0	2	2	2	2	0	0	2	1	0	2	0	2
8512944|F|0-8:C>T-8:C>T	chr2A	21364509	8:C>T	0.974359	0.105263	0	2	0	0	0	2	0	2	0	0	0	0	0	0	0	0	0	0	0	0	0	0	0	0	0	0	0	0	0	0	0	0	0	0	0	0	0	0	0	0	0	0	0	0
4209573|F|0-21:A>T-21:A>T	chr2A	22028604	21:A>T	0.863248	0.430693	2	2	2	0	0	0	0	0	0	2	2	2	2	2	2	2	2	2	0	0	2	0	2	2	2	2	2	2	0	0	0	0	0	2	2	2	2	2	0	0	0	0	0	2
3047611|F|0-38:C>G-38:C>G	chr2A	22183031	38:C>G	0.863248	0.460396	2	0	2	0	0	0	0	0	0	2	2	2	2	2	2	2	2	2	0	0	2	0	2	2	2	2	2	2	0	0	0	0	0	2	2	2	2	2	0	0	0	0	0	2
10523353|F|0-8:C>T-8:C>T	chr2A	22329764	8:C>T	0.948718	0.121622	2	0	2	2	2	0	2	0	2	2	2	2	2	2	2	2	2	2	2	2	2	2	2	2	2	2	2	2	2	2	2	2	2	2	2	2	2	2	2	2	2	2	2	2
4346590|F|0-11:A>G-11:A>G	chr2A	22831274	11:A>G	1	0.115385	0	2	0	0	0	2	0	2	0	0	0	0	0	0	0	0	0	0	0	0	0	0	0	0	0	0	0	0	0	0	0	0	0	0	0	0	0	0	0	0	0	0	0	0
38188916|F|0-20:C>T-20:C>T	chr2A	23168453	20:C>T	1	0.149573	2	1	2	2	2	0	2	0	2	2	2	2	2	2	2	2	2	2	2	2	2	2	2	2	2	2	2	2	2	2	2	2	2	2	2	0	2	0	2	2	2	2	2	2
10518019|F|0-44:A>T-44:A>T	chr2A	25660738	44:A>T	0.888889	0.149038	0	0	0	1	0	1	0	1	0	0	0	0	0	0	0	0	0	0	0	1	0	0	0	0	0	0	0	1	0	0	0	0	0	0	0	0	0	0	0	0	0	0	0	0
4339316|F|0-54:G>A-54:G>A	chr2A	26878646	54:G>A	1	0.410256	2	1	2	2	2	0	2	2	2	0	0	2	0	0	0	0	0	2	2	2	2	2	0	0	0	0	0	2	2	2	2	2	2	2	2	0	0	0	2	0	0	2	2	2
8539270|F|0-11:C>T-11:C>T	chr2A	28088858	11:C>T	0.991453	0.172414	2	0	2	2	2	0	2	0	2	2	2	2	2	2	2	2	2	2	2	2	2	2	2	2	2	2	2	2	2	2	2	2	2	2	2	0	2	0	2	2	2	2	2	2
8539270|F|0-16:C>G-16:C>G	chr2A	28088858	16:C>G	0.982906	0.165217	2	0	2	2	2	0	2	0	2	2	2	2	2	2	2	2	2	2	2	2	2	2	2	2	2	2	2	2	2	2	2	2	2	2	2	0	2	0	2	2	2	2	2	2
10508845|F|0-9:T>C-9:T>C	chr2A	28282803	9:T>C	0.965812	0.128319	0	2	0	0	0	2	0	1	0	0	0	0	0	0	0	0	0	0	0	0	0	0	0	0	0	0	0	0	0	0	0	0	0	0	0	0	0	0	0	0	0	0	0	0
[truncated: 15,894 more rows]
[truncated: 73 more columns]

## Sheet: TABLE_4
SUPPLEMENTARY TABLE 4: Comparison of chromosome assignment of the DArT markers between two BLAST analyses.
The DArT markers as they were deliverd were projected on the wheat "Chinese Spring" v 1.0 reference.
The DArT markers were projected by BLAST analysis on a synthetic reference genome obtained by concatenating the wheat "Renan" A and B reference subgenomes and the rye "Lo7" reference genome (Renan/Lo7; rows).
Known chromosomal rearrangements between the rye R genome and the wheat A, B, D subgenomes are highlighted by black boxes in bold.
Common chromosomal assignements (diagonal) between the two BLAST analyses are highlighted in bold.
Reassignments from the D subgenome of "Chinese Spring" to the R subgenome of the Renan/Lo7 reference, and assignments to the R subgenome of markers with a true missing assignment (NA) on the "Chinese Spring" reference are highlighted in bold, red.
		Original output of the BLAST against the wheat "Chinese Spring" v 1.0 reference:
		633	751	312	877	1076	417	691	925	323	511	384	210	876	945	400	479	652	229	938	843	420	280	4719
Output of BLAST against the Renan/Lo7 synthetic reference:		chr1A	chr1B	chr1D	chr2A	chr2B	chr2D	chr3A	chr3B	chr3D	chr4A	chr4B	chr4D	chr5A	chr5B	chr5D	chr6A	chr6B	chr6D	chr7A	chr7B	chr7D	chrUna	NA
chr1A	577	456	29	48	0	1	0	1	0	1	6	1	1	3	1	0	1	1	0	4	0	0	11	12
chr1B	638	26	521	39	2	2	0	2	4	0	1	1	0	2	3	0	0	0	0	1	2	0	8	24
chr1R	751	85	119	202	1	0	1	2	0	1	1	4	0	1	0	0	0	1	1	0	0	3	4	325
chr2A	790	2	2	0	602	54	63	3	0	2	3	2	1	4	0	0	4	4	2	2	1	1	10	28
chr2B	877	2	2	0	28	706	62	1	8	0	1	3	0	1	5	3	1	4	1	1	4	0	18	26
chr2R	1034	0	0	1	110	187	236	1	3	4	0	1	0	2	1	1	0	1	1	5	1	4	7	468
chr3A	645	1	0	0	4	0	0	504	35	49	3	0	0	2	1	1	1	2	1	1	2	1	9	28
chr3B	857	2	2	0	2	3	0	20	684	50	3	3	0	0	6	0	1	1	0	3	2	0	32	43
chr3R	694	0	5	1	0	0	1	85	102	149	1	1	0	2	5	0	3	2	3	2	1	3	5	323
chr4A	432	3	1	0	4	1	1	2	0	0	330	12	8	3	2	3	1	0	0	13	1	16	20	11
chr4B	292	0	0	0	1	1	0	0	0	0	7	222	20	6	3	1	0	2	0	1	4	1	8	15
chr4R	830	0	5	0	1	1	1	4	1	2	48	43	45	2	2	1	9	9	19	61	58	136	12	370
chr5A	782	5	0	0	1	3	0	0	0	0	2	3	3	658	36	39	3	2	0	2	1	0	9	15
chr5B	789	0	0	0	0	5	0	0	1	0	6	0	0	21	656	56	1	4	0	0	3	0	6	30
chr5R	998	0	2	0	2	4	1	1	2	2	2	14	21	121	148	239	2	2	1	0	4	2	5	423
chr6A	447	0	2	0	2	0	0	1	3	0	0	0	0	1	0	0	338	33	31	4	0	2	9	21
chr6B	559	0	3	0	2	5	0	1	1	1	0	0	2	0	1	1	21	445	25	3	2	0	17	29
chr6R	862	2	0	2	2	3	1	15	18	21	1	0	0	2	1	2	62	93	118	6	17	26	7	463
chr7A	848	3	1	0	4	1	0	3	1	0	3	0	0	4	0	2	2	0	0	695	39	47	20	23
chr7B	709	1	2	0	2	3	0	1	2	0	1	1	1	1	4	0	2	3	1	24	580	40	20	20
chr7R	856	0	1	0	11	14	16	0	2	0	50	52	84	1	6	18	0	3	1	38	52	94	9	404
chrUn/Ra	189	2	1	2	6	3	10	0	2	6	2	3	6	6	6	10	1	2	9	2	4	9	4	93
chrUn/Wa	6	0	0	0	4	1	0	0	1	0	0	0	0	0	0	0	0	0	0	0	0	0	0	0
NA	1991	27	40	6	62	56	9	26	31	18	17	7	2	23	42	9	20	24	3	44	42	9	18	1456
Unassignedb	438	16	13	11	24	22	15	18	24	17	23	11	16	10	16	14	6	14	12	26	23	26	12	69
a chrUn : concatenated unanchored scaffolds. In case of the Renan/Lo7 synthetic reference genome chrUn/R indicates chrUn from the rye "Lo7" reference and chrUn/W indicated chrUn originating from the wheat "Renan" reference
b Markers that could not be unambiguosly assigned to a chromosomal location

## Sheet: TABLE_5
SUPPLEMENTARY TABLE 5: Comprehensive list of admixture proportions to each population layer per triticale accession.
The maximum admixture proportion is used to assign the accessions to the population layers. If the maximum admixture propotion falls below 0.7 the accession is defined as "admixed".
Genotype ID	Genotype name	Breeder	Country of origin	Layer 1	Layer 2	Layer 3	Layer 4	Identity
TR270	Tulus	Nordsaat Saatzucht GmbH	Germany	0.0459901	0.517452	0.37487	0.0616879	ADMIXED
TR271	SU Agendus	Nordsaat Saatzucht GmbH	Germany	0.0515457	0.448013	0.440287	0.0601545	ADMIXED
TR272	Claudius	Nordsaat Saatzucht GmbH	Germany	0.0744551	0.59006	0.307491	0.0279943	ADMIXED
TR273	KWS Aveo	KWS Lochow	Germany	0.0195266	0.234041	0.672945	0.0734874	ADMIXED
TR274	Cosinus	KWS Lochow	Germany	1.29171e-05	0.482724	0.517262	1.14595e-06	ADMIXED
TR275	Rhenio	KWS Lochow	Germany	0.0210865	0.349535	0.559717	0.0696621	ADMIXED
TR276	Trimmer	KWS Lochow	Germany	0.102977	0.553621	0.310891	0.0325112	ADMIXED
TR277	Triamant	KWS Lochow	Germany	0.00570376	0.280818	0.689429	0.0240497	ADMIXED
TR278	Mungis	KWS Lochow	Germany	2.37915e-06	0.785884	0.135119	0.0789952	Layer2
TR279	Talentro	SW Seed Lantmannen	Netherlands	0.0655952	0.874332	0.059318	0.000754953	Layer2
TR280	Lombardo	SW Seed Lantmannen	Netherlands	4.4011e-07	1	2.38993e-17	2.24855e-08	Layer2
TR281	Barolo	SW Seed Lantmannen	Netherlands	0.00733132	0.926997	0.0563707	0.00930145	Layer2
TR282	Cedrico	SW Seed Lantmannen	Netherlands	0.00176321	0.876699	0.121391	0.000146981	Layer2
TR283	Agostino	SW Seed Lantmannen	Netherlands	2.33844e-05	0.752891	0.185892	0.0611939	Layer2
TR284	Temuco	SW Seed Lantmannen	Netherlands	0.0429584	0.83908	0.114973	0.00298861	Layer2
TR285	KWS Fido	SW Seed Lantmannen	Netherlands	0.0198085	0.93885	0.0224065	0.0189353	Layer2
TR286	Adverdo	SW Seed Lantmannen	Netherlands	7.82976e-05	0.948206	0.0516681	4.7338e-05	Layer2
TR287	Kortego	SW Seed Lantmannen	Netherlands	0.00230206	0.903548	0.0544141	0.0397357	Layer2
TR288	Cultivo	SW Seed Lantmannen	Netherlands	0.000509101	0.645417	0.244797	0.109277	ADMIXED
TR289	Kaulos	SW Seed Lantmannen	Netherlands	0.130142	0.348925	0.495025	0.0259077	ADMIXED
TR290	Rotego	SW Seed Lantmannen	Netherlands	9.01411e-08	0.955208	0.0368154	0.00797633	Layer2
TR291	Dometica	SW Seed Lantmannen	Netherlands	0.0479356	0.724007	0.228058	1.30908e-10	Layer2
TR292	Stil	INCDA-FUNDULEA	Romania	0.840928	0.0409723	0.0891916	0.0289084	Layer1
TR293	Haiduc	INCDA-FUNDULEA	Romania	0.999852	3.08451e-08	4.79286e-05	0.000100533	Layer1
TR294	Negoiu	INCDA-FUNDULEA	Romania	0.999925	1.02369e-05	6.0776e-05	4.36664e-06	Layer1
TR295	Pisc	INCDA-FUNDULEA	Romania	0.915967	0.0651938	0.018839	4.29108e-12	Layer1
TR296	Cascador F	INCDA-FUNDULEA	Romania	0.657696	0.153668	0.114859	0.0737771	ADMIXED
TR297	Tulnic	INCDA-FUNDULEA	Romania	0.65249	0.160742	0.104977	0.0817915	ADMIXED
TR298	Amarillo 105	HegeSaat GmbH & Co. KG	Germany	0.0484396	0.730245	0.166983	0.0543327	Layer2
TR299	Logo	HegeSaat GmbH & Co. KG	Germany	1.69026e-05	0.517595	0.417983	0.0644058	ADMIXED
TR300	Cortino	HegeSaat GmbH & Co. KG	Germany	0.0392267	0.525946	0.371976	0.0628509	ADMIXED
TR301	Trinidad	HegeSaat GmbH & Co. KG	Germany	0.00937059	0.593044	0.397585	1.65861e-07	ADMIXED
TR302	Vuka	HegeSaat GmbH & Co. KG	Germany	0.0688378	0.459473	0.41289	0.0587988	ADMIXED
TR303	Massimo	HegeSaat GmbH & Co. KG	Germany	0.0764657	0.577482	0.303922	0.0421302	ADMIXED
TR306	Alambic	Lemaire Deffontaines	France	0.165999	0.493736	0.275477	0.0647873	ADMIXED
TR307	Anagram	Lemaire Deffontaines	France	0.0563699	0.718418	0.179327	0.045885	Layer2
TR308	Bienvenu	Lemaire Deffontaines	France	0.0514077	0.768065	0.179572	0.000955519	Layer2
TR309	Oxygen	Lemaire Deffontaines	France	0.044737	0.696243	0.196218	0.0628022	ADMIXED
TR310	Madilo	Danko	Poland	0.0823704	0.584462	0.232125	0.101042	ADMIXED
TR311	Prego	Danko	Poland	0.000165349	0.617175	0.294675	0.0879839	ADMIXED
TR312	Atletico	Danko	Poland	0.0827812	0.755267	0.0939538	0.0679985	Layer2
TR313	Fredro	Danko	Poland	0.0234806	0.599844	0.334255	0.0424199	ADMIXED
TR314	Lasko	Danko	Poland	0.0403346	0.478544	0.481121	6.02776e-08	ADMIXED
TR315	Lamberto	Danko	Poland	0.0694651	0.679418	0.188328	0.0627885	ADMIXED
TR316	Dinaro	Danko	Poland	7.33757e-10	0.968845	0.0149935	0.0161615	Layer2
TR317	Piano	Danko	Poland	0.0737204	0.689096	0.135952	0.101232	ADMIXED
TR318	Mundo	Danko	Poland	0.0601208	0.939636	5.60795e-05	0.000187054	Layer2
TR319	Moreno	Danko	Poland	0.141776	0.708907	0.149297	1.94419e-05	Layer2
TR320	Benetto	Danko	Poland	0.0177342	0.897076	0.0848495	0.000340728	Layer2
TR321	Magnat	Danko	Poland	0.0570054	0.941528	0.00121803	0.00024877	Layer2
TR322	Fidelio	Danko	Poland	0.0398705	0.711068	0.150204	0.0988575	Layer2
TR323	Salto	Danko	Poland	0.0171048	0.788748	0.142651	0.0514956	Layer2
TR324	Silverado	Danko	Poland	0.00120277	0.909593	0.000493457	0.0887104	Layer2
TR325	Ovinoko	Danko	Poland	0.0495682	0.706436	0.103056	0.140939	Layer2
TR326	Kasyno	Danko	Poland	0.0608329	0.698969	0.166951	0.0732478	ADMIXED
TR327	Porto	Danko	Poland	4.10615e-19	0.699507	0.119461	0.181031	ADMIXED
TR328	Borodine	RAGT Semences	France	0.0550935	0.552042	0.319435	0.0734292	ADMIXED
TR330	Bedretto	DSP	Switzerland	0.126174	0.268186	0.515672	0.0899683	ADMIXED
TR331	Blenio	DSP	Switzerland	0.0328548	0.722464	0.211213	0.0334686	Layer2
TR332	Dorena	DSP	Switzerland	0.108537	0.503582	0.255559	0.132322	ADMIXED
TR333	Larossa	DSP	Switzerland	0.163809	0.501247	0.287595	0.0473487	ADMIXED
TR334	Prader	DSP	Switzerland	0.0262665	0.863019	0.054891	0.055824	Layer2
TR335	Timbo	DSP	Switzerland	2.19276e-12	0.893239	0.0872402	0.0195208	Layer2
TR336	Trialdo	DSP	Switzerland	0.144088	0.396001	0.347872	0.112039	ADMIXED
TR337	Tridel	DSP	Switzerland	0.0920272	0.452444	0.339088	0.116441	ADMIXED
TR338	Villars	DSP	Switzerland	0.275891	0.430674	0.221616	0.0718191	ADMIXED
TR339	Trimaran	Florimond Desprez	France	0.000164576	0.327971	0.671865	2.29859e-10	ADMIXED
TR340	Triade	Florimond Desprez	France	2.74303e-13	0.577307	0.422693	5.31435e-12	ADMIXED
TR341	Tricolor	Florimond Desprez	France	0.000458703	0.512482	0.487059	1.41676e-09	ADMIXED
TR342	Tribeca	Florimond Desprez	France	0.0654087	0.432279	0.457445	0.0448666	ADMIXED
TR343	Triskell	Florimond Desprez	France	3.90226e-09	0.56363	0.436369	1.17545e-06	ADMIXED
TR344	Kereon	Florimond Desprez	France	0.131831	0.447952	0.287391	0.132826	ADMIXED
TR345	Trical Flex 719	Northern Seed	United States	0.0796194	0.343831	0.0692717	0.507278	ADMIXED
TR346	Trical 336	Northern Seed	United States	8.27455e-06	0.869326	0.120465	0.0102002	Layer2
TR347	Trical 815	Northern Seed	United States	0.0640951	0.805948	0.0735565	0.0563999	Layer2
TR348	Trical Gainer 154	Northern Seed	United States	1.94117e-11	0.997362	1.15708e-09	0.00263849	Layer2
TR349	Trical 813	Northern Seed	United States	0.060852	0.339663	0.187397	0.412088	ADMIXED
TR350	Trical 135	Northern Seed	United States	4.45347e-09	0.41572	0.213412	0.370868	ADMIXED
TR351	Trical 348	Northern Seed	United States	6.92962e-15	0.0905561	0.0235574	0.885886	Layer4
TR353	Trical 158	Northern Seed	United States	0.263823	0.33902	0.263263	0.133894	ADMIXED
TR354	Trical 105	Northern Seed	United States	0.341267	0.333899	0.248461	0.076372	ADMIXED
TR355	Trical 115	Northern Seed	United States	0.282868	0.344353	0.251309	0.12147	ADMIXED
TR356	10T70126	Northern Seed	United States	0.0877423	0.517511	0.181676	0.213071	ADMIXED
TR357	BELLAC	RAGT Semences	France	1.3597e-05	0.468379	0.434115	0.0974919	ADMIXED
TR358	RGT ELEAC	RAGT Semences	France	2.38148e-10	0.504886	0.45013	0.0449835	ADMIXED
TR359	RGT EXPOTRAC	RAGT Semences	France	0.137511	0.401889	0.396114	0.0644868	ADMIXED
TR360	RGT FLAC	RAGT Semences	France	2.51884e-05	0.645916	0.272008	0.0820509	ADMIXED
TR361	RGT OMEAC	RAGT Semences	France	0.0766542	0.634132	0.28921	3.86351e-06	ADMIXED
TR362	RAGTAC	RAGT Semences	France	0.0406317	0.650797	0.21777	0.0908016	ADMIXED
TR363	SECONZAC	RAGT Semences	France	0.0928603	0.345093	0.441529	0.120517	ADMIXED
TR364	RGT VILLARAC	RAGT Semences	France	0.0426501	0.436062	0.443279	0.0780087	ADMIXED
TR365	TARZAN	RAGT Semences	France	0.107136	0.711516	0.113184	0.068164	Layer2
TR366	PIKA	Field Crop Development Centre	Canada	0.000212092	0.00144819	3.27045e-10	0.99834	Layer4
TR367	BOBCAT	Field Crop Development Centre	Canada	0.112617	0.132855	1.59148e-10	0.754528	Layer4
TR368	LUOMA	Field Crop Development Centre	Canada	3.67997e-12	0.0737617	0.0356961	0.890542	Layer4
TR369	METZGER	Field Crop Development Centre	Canada	8.11164e-05	0.0822684	0.025904	0.891746	Layer4
TR370	11B025	Field Crop Development Centre	Canada	0.00345624	0.974361	0.0219684	0.000214326	Layer2
TR371	06A051	Field Crop Development Centre	Canada	0.127351	0.233529	0.288943	0.350177	ADMIXED
TR372	06A049010	Field Crop Development Centre	Canada	0.164551	0.149416	0.141565	0.544467	ADMIXED
TR373	11B012	Field Crop Development Centre	Canada	0.0717442	0.817763	0.0804308	0.0300622	Layer2
TR374	02D006019	Field Crop Development Centre	Canada	0.0984741	0.184037	0.106988	0.610501	ADMIXED
TR375	03D005004	Field Crop Development Centre	Canada	0.0134171	0.121499	0.0266533	0.83843	Layer4
TR376	11B019	Field Crop Development Centre	Canada	0.0391341	0.330248	0.543631	0.0869862	ADMIXED
TR377	02D006005	Field Crop Development Centre	Canada	0.101263	0.0919275	0.0516474	0.755162	Layer4
TR378	06D013002	Field Crop Development Centre	Canada	0.0164924	0.062824	0.14587	0.774813	Layer4
TR379	00D016010	Field Crop Development Centre	Canada	0.071517	0.211521	0.0821544	0.634808	ADMIXED
TR380	11B023	Field Crop Development Centre	Canada	0.0296587	0.207028	0.690438	0.0728754	ADMIXED
TR381	00D016023	Field Crop Development Centre	Canada	0.0720322	0.356654	0.249321	0.321993	ADMIXED
TR382	Exagon	Lemaire Deffontaines	France	0.000129359	0.856177	0.143694	4.00726e-08	Layer2
TR383	RGT Ruminac	RAGT Semences	France	0.0610392	0.448787	0.382567	0.107607	ADMIXED
TR384	Neogen	Sejet	Denmark	0.000527893	0.886197	0.112739	0.000536316	Layer2
TR385	Jura	Sejet	Denmark	0.0208071	0.62734	0.331887	0.0199663	ADMIXED
TR386	A12-03-010	HOGENT/Ugent Experimental Farm	Belgium	0.109992	0.529507	0.261291	0.099209	ADMIXED
TR387	A12-03-033	HOGENT/Ugent Experimental Farm	Belgium	0.0157923	0.616604	0.218063	0.149541	ADMIXED
TR388	A12-08-290	HOGENT/Ugent Experimental Farm	Belgium	0.0580521	0.677572	0.12666	0.137716	ADMIXED
TR389	A12-02-430	HOGENT/Ugent Experimental Farm	Belgium	0.0583006	0.45688	0.4118	0.0730194	ADMIXED
TR390	A12-03-266	HOGENT/Ugent Experimental Farm	Belgium	0.10118	0.558901	0.26314	0.0767793	ADMIXED

## Sheet: TABLE_6
SUPPLEMENTARY TABLE 6: distances of LD decay per chromosome.
LD was calculated as the squared correlation coefficient between pairs of SNPs (r²). A LOESS (locally estimated scatterplot smoothing) curve was fit to the calculated LD distributions.
The distance at which intracromosomal LD decays was calculated as the intersection between the LOESS curve and the threshold value r² = 0.2 .
Chromosome	LD threshold	Decay distance (bp)
chr1A	0.2	4.97699e+06
chr1B	0.2	8.57276e+06
chr1R	0.2	1.11211e+07
chr2A	0.2	5.54901e+06
chr2B	0.2	7.59826e+06
chr2R	0.2	2.549e+07
chr3A	0.2	5.7186e+06
chr3B	0.2	6.21791e+06
chr3R	0.2	2.6145e+08
chr4A	0.2	7.38755e+06
chr4B	0.2	8.56229e+06
chr4R	0.2	7.85992e+06
chr5A	0.2	7.63133e+06
chr5B	0.2	7.64816e+06
chr5R	0.2	3.89997e+06
chr6A	0.2	3.3983e+06
chr6B	0.2	1.10612e+07
chr6R	0.2	6.05425e+06
chr7A	0.2	7.78133e+06
chr7B	0.2	1.2573e+07
chr7R	0.2	4.78508e+06
Average LD decay distance		2.02541e+07

## Sheet: TABLE_7
SUPPLEMENTARY TABLE 7: selected list of candidate genes annotated with functions related to cell-wall deposition and grain development.
In bold: genes with proven AX-related function
SNP	Trait	Gene model	Chromosome	Function	Gene name	DOI
chr6A_600640461_C-G	TOT-AX	TraesRN6A0100940000	Chr6A	Hydroxycinnamoyl CoA quinate transferase 2
chr6A_600640461_C-G	TOT-AX	TraesRN6A0100951100	Chr6A	Cinnamoyl CoA reductase
chr6A_600640461_C-G	TOT-AX	TraesRN6A0100951100	Chr6A	Cinnamoyl CoA reductase
chr6A_600640461_C-G	TOT-AX	TraesRN6A0100951800	Chr6A	Cinnamoyl CoA reductase
chr6B_29844057_C-A/chr6B_29873174_T-C	WE-AX; WE/TOT-AX	TraesRN6B0100048300	Chr6B	Glycosyltransferase
chr6B_29844057_C-A/chr6B_29873174_T-C	WE-AX; WE/TOT-AX	TraesRN6B0100087700	Chr6B	Peroxidase	PER1	https://doi.org/10.1111/pbi.70527
chr6B_29844057_C-A/chr6B_29873174_T-C	WE-AX; WE/TOT-AX	TraesRN6B0100087800	Chr6B	Peroxidase	PER2	https://doi.org/10.1111/pbi.70527
chr6B_29844057_C-A/chr6B_29873174_T-C	WE-AX; WE/TOT-AX	TraesRN6B0100094300	Chr6B	Expansin protein
chr6B_29844057_C-A/chr6B_29873174_T-C	WE-AX; WE/TOT-AX	TraesRN6B0100097300	Chr6B	Alpha/beta-Hydrolases superfamily protein, putative
chr6B_29844057_C-A/chr6B_29873174_T-C	WE-AX; WE/TOT-AX	TraesRN6B0100116800	Chr6B	WAT1-related protein
chr4R_895343763_G-A	TOT-AX	SECCE4Rv1G0294390	chr4R	Tyrosine decarboxylase
chr4R_895343763_G-A	TOT-AX	SECCE4Rv1G0294880	chr4R	Tyrosine decarboxylase
chr4R_895343763_G-A	TOT-AX	SECCE4Rv1G0295050	chr4R	Tyrosine decarboxylase
chr4R_895343763_G-A	TOT-AX	SECCE4Rv1G0295060	chr4R	Tyrosine decarboxylase
chr4R_895343763_G-A	TOT-AX	SECCE4Rv1G0295070	chr4R	Tyrosine decarboxylase
chr4R_895343763_G-A	TOT-AX	SECCE4Rv1G0295100	chr4R	Tyrosine decarboxylase
chr4R_895343763_G-A	TOT-AX	SECCE4Rv1G0295460	chr4R	WAT1-related protein
chr4R_895343763_G-A	TOT-AX	SECCE4Rv1G0295470	chr4R	WAT1-related protein
chr4R_895343763_G-A	TOT-AX	SECCE4Rv1G0295580	chr4R	WAT1-related protein
chr4R_895343763_G-A	TOT-AX	SECCE4Rv1G0295520	chr4R	Bidirectional sugar transporter SWEET
chr4R_895343763_G-A	TOT-AX	SECCE4Rv1G0295530	chr4R	Bidirectional sugar transporter SWEET
chr4R_895343763_G-A	TOT-AX	SECCE4Rv1G0295540	chr4R	Bidirectional sugar transporter SWEET
chr4R_895343763_G-A	TOT-AX	SECCE4Rv1G0295550	chr4R	Bidirectional sugar transporter SWEET
chr5R_ 718627792_C-G	TOT-AX	SECCE5Rv1G0353480	chr5R	Glucan endo-1,3-beta-glucosidase 3
chr5R_ 718627792_C-G	TOT-AX	SECCE5Rv1G0353530	chr5R	UDP-glycosyltransferase
chr5R_ 718627792_C-G	TOT-AX	SECCE5Rv1G0353540	chr5R	UDP-glycosyltransferase
chr5R_ 718627792_C-G	TOT-AX	SECCE5Rv1G0353550	chr5R	UDP-glycosyltransferase
chr5R_ 718627792_C-G	TOT-AX	SECCE5Rv1G0353560	chr5R	UDP-glycosyltransferase
chr5R_ 718627792_C-G	TOT-AX	SECCE5Rv1G0353570	chr5R	UDP-glycosyltransferase
chr5R_ 718627792_C-G	TOT-AX	SECCE5Rv1G0353580	chr5R	UDP-glycosyltransferase
chr5R_ 718627792_C-G	TOT-AX	SECCE5Rv1G0353590	chr5R	UDP-glycosyltransferase
chr5R_ 718627792_C-G	TOT-AX	SECCE5Rv1G0353600	chr5R	UDP-glycosyltransferase
chr5R_ 718627792_C-G	TOT-AX	SECCE5Rv1G0353610	chr5R	UDP-glycosyltransferase
chr5R_ 718627792_C-G	TOT-AX	SECCE5Rv1G0353620	chr5R	UDP-glycosyltransferase
chr5R_ 718627792_C-G	TOT-AX	SECCE5Rv1G0353650	chr5R	UDP-glycosyltransferase
chr5R_ 718627792_C-G	TOT-AX	SECCE5Rv1G0353660	chr5R	UDP-glycosyltransferase
chr5R_ 718627792_C-G	TOT-AX	SECCE5Rv1G0354170	chr5R	Gibberellin-regulated protein 1
chr5R_ 718627792_C-G	TOT-AX	SECCE5Rv1G0354190	chr5R	Gibberellin-regulated protein 1
chr5R_ 718627792_C-G	TOT-AX	SECCE5Rv1G0354200	chr5R	Gibberellin-regulated protein 1
chr5R_ 718627792_C-G	TOT-AX	SECCE5Rv1G0354210	chr5R	Gibberellin-regulated protein 1
chr5R_634202855_T-C	WU-AX	SECCE5Rv1G0342160	chr5R	UDP-glycosyltransferase
chr5R_634202855_T-C	WU-AX	SECCE5Rv1G0342330	chr5R	Peroxidase
chr5R_634202855_T-C	WU-AX	SECCE5Rv1G0342380	chr5R	Endoglucanase
chr5R_634202855_T-C	WU-AX	SECCE5Rv1G0343130	chr5R	Glucan endo-1,3-beta-glucosidase
chrUn/R_9687799_A-G	WE-AX	SECCEUnv1G0529340	chrUn	UDP-glycosyltransferase
chrUn/R_9687799_A-G	WE-AX	SECCEUnv1G0529420	chrUn	UDP-glycosyltransferase
chrUn/R_9687799_A-G	WE-AX	SECCEUnv1G0531100	chrUn	Glycosyltransferase
chrUn/R_9687799_A-G	WE-AX	SECCEUnv1G0531110	chrUn	Glycosyltransferase
chrUn/R_9687799_A-G	WE-AX	SECCEUnv1G0531980	chrUn	Endo-1,4-beta-xylanase
chrUn/R_9687799_A-G	WE-AX	SECCEUnv1G0532540	chrUn	Hexosyltransferase
chrUn/R_9687799_A-G	WE-AX	SECCEUnv1G0532750	chrUn	Glycosyltransferase
